# Supplementary material for: Retinoblastoma from human stem cell-derived retinal organoids
Source: Nat Commun. 2021 Jul 27;12:4535. doi: 10.1038/s41467-021-24781-7 (PMC8316454; doi:10.1038/s41467-021-24781-7)
Supplement: Supplementary file 4 — Supplemental Data 1 [file 41467_2021_24781_MOESM4_ESM.xlsx]

## Sheet: Sheet1
Supplementary Data 1. Patient-derived iPSC lines.
iPSC number	St. Jude ID	age at dx (months)	laterality1	Group (OD, OS)2	treatment	ocular salvage	enucleation	O-PDX	RETCELL sample	RETCELL age	gene mutation; protein mutation3	family history	notes4
SJRB-iPSC-1	SJRB055474_SJRB-iPSC-1	6-12	OU	Va/E, Vb/D	chemo + focal	OU	No	N/A	fibroblasts	20 mo	41954G>T; Glu137*	no	mutation confirmed in iPSCs
SJRB-iPSC-2	SJRB055475_SJRB-iPSC-2	<6	OU, asynchronous	Ia/A, IVa/D	enuc OS, focal OD	OD	Yes	No	fibroblasts	14 mo	59704_59708 del 5bp; Asn258GlufsX10	no	mutation confirmed in iPSCs
SJRB-iPSC-3	SJRB055476_SJRB-iPSC-3	<6	OU	Vb/D, IVb/B	chemo + focal	OU	Yes	Yes (SJRB-158)	fibroblasts	2y 8 mo	64357G>T ; Glu323*	no	mutation confirmed in iPSCs
SJRB-iPSC-4	SJRB055488_SJRB-iPSC-4	18-24	OU	IIIa/B, IVa/C	chemo + focal	OU	No	No	blood	6y 2 mo	64419delT*; Leu343LeufsX5	no	mutation confirmed in iPSCs
SJRB-iPSC-5	SJRB055489_SJRB-iPSC-5	<6	OS	Vb/E	enuc , chemo	OD	Yes	No	blood	3y 9 mo	exon 1-17 deletion	no	mutation confirmed in iPSCs
SJRB-iPSC-6	SJRB055490_SJRB-iPSC-6	6-12	OU	IIIa/A, IIIa/B	chemo + focal	OU	No	No	blood	9.5 mo	160800_160816 del 17bp; 726 fs	yes	mutation confirmed in iPSCs; father is carrier (SJRB-IPSC-7)
SJRB-iPSC-7	SJRB055491_SJRB-iPSC-7	N/A	OU	spontaneously regressed OU	none	N/A	N/A	No	blood	26 yr	160800_160816 del 17 bp; 726 fs (P) 160791 T>G; I723S (VUS)	no	mutation confirmed in iPSCs
SJRB-iPSC-8	SJRB055492_SJRB-iPSC-8	6-12	trilateral	Va/E, Vb/E; pineal >5mm	chemo + focal	OU	No	No	blood	2y 11 mo	76460C>T; Arg455*	yes	mutation confirmed in iPSCs; father is carrier (SJRB-IPSC-10)
SJRB-iPSC-9	SJRB055493_SJRB-iPSC-9	<6	OU	Ib/B, IIa/C	chemo + focal	OU	No	No	blood	7 mo	76460C>T; Arg455*	yes	mutation confirmed in iPSCs; father is carrier (SJRB-IPSC-10)
SJRB-iPSC-10	SJRB055494_SJRB-iPSC-10	N/A	N/A	unaffected carrier	none	N/A	N/A	No	blood	31 y	76460C>T; Arg455*	no	mutation confirmed in iPSCs
SJRB-iPSC-11	SJRB055484_SJRB-iPSC-11	<6	OU	Ia/B, IIa/B	chemo + focal	OU	No	No	blood	4 mo	41925; splice 381-1G>A;fs	yes	mutation confirmed in iPSCs; mother is carrier (SJRB-iPSC-12)
SJRB-iPSC-12	SJRB055485_SJRB-iPSC-12	12-18	OD	unknown	radiation	OU	No	No	blood	29 y	41925; splice 381-1G>A;fs	no	mutation confirmed in iPSCs
SJRB-iPSC-13	SJRB055495_SJRB-iPSC-13	>24	OU	Vb/E, Vb/D	chemo, focal, enuc OD	OS	Yes	Yes (SJRB-124)	blood	39 mo	8.7 Mb del (13q14.11-q14.3)	no	mutation confirmed in iPSCs
SJRB-iPSC-14	SJRB055486_SJRB-iPSC-14	6-12	OU	unknown	chemo	OU	No	No	blood	36 yr	162317 T>G; Y318*	no	mutation confirmed in iPSC, secondary cancer at 12 years of age
SJRB-iPSC-15	SJRB055487_SJRB-iPSC-15	<6	OU	IIIa/A, Ia/A	focal	OU	No	No	blood	7 mo	162317 T>G; Y318*	yes	mutation confirmed in iPSCs; mother is carrier (SJRB-iPSC-14)
1: OU, oculus uterque (both eyes); OS, oculus sinister (left eye); OD, oculus destrus (right eye)
2: Reese-Ellsworth staging (1-5) and International Classification of Intraocular Retinoblastoma (A-E)
3: nucleotide position within the RB1 gene followed by the amino acid change. * indicates a stop codon.
4: the exon 1-17 deletion was confirmed by whole genome sequencing
