# Supplementary material for: Retinoblastoma from human stem cell-derived retinal organoids
Source: Nat Commun. 2021 Jul 27;12:4535. doi: 10.1038/s41467-021-24781-7 (PMC8316454; doi:10.1038/s41467-021-24781-7)
Supplement: Supplementary file 5 — Supplemental Data 2 [file 41467_2021_24781_MOESM5_ESM.xlsx]

## Sheet: iPSC Characterization
Supplementary Data 2. Validation and characterization of patient derived iPSCs
		iPSC Line						Differentiation		Day 45 Retinal Organoids (3D-RET)
SJRB ID	clone1	karyotype2	RB1 mutation3	WGS	RNA-seq	Trilineage	methylation4	neural rosettes5	QRT-PCR6	RB1 mutation7	RNA-seq	methylation4
SJRB-iPSC-1	1	P9	Yes	Yes	Yes	Yes	Yes	Yes	Yes	Yes	Yes	Yes
	2		Yes					Yes	Yes
	3
	4
	5
	6	P8	Yes					Yes	Yes
	7	P8
SJRB-iPSC-2	1	P10	Yes	Yes	Yes	Yes	Yes	Yes	Yes	Yes	Yes	Yes
	2		Yes					No	Yes
	3
	4
	5	P7	Yes					No	Yes
	6
SJRB-iPSC-3	1		Yes					No	Yes
	3		Yes					No	Yes
	4
	5
	6	P5	Yes	Yes	Yes	Yes	Yes	Yes	Yes	Yes	Yes	Yes
	7	P5
SJRB-iPSC-4	1
	2		Yes					Yes	Yes
	3		Yes					No	Yes
	4	P10	Yes	Yes	Yes	Yes	Yes	Yes	Yes	Yes	Yes	Yes
	6	P5
	7	P5
SJRB-iPSC-5	1	P5						Yes	Yes
	3	P10		Yes	Yes	Yes	Yes	Yes	Yes	Yes	Yes	Yes
SJRB-iPSC-6	1		Yes					No	Yes
	2		Yes					Yes	Yes
	3
	4
	5	P5	Yes	Yes	Yes	Yes	Yes	Yes	Yes	Yes	Yes	Yes
	6	p6	Yes					Yes
SJRB-iPSC-7	1	P7	Yes	Yes	Yes	Yes	Yes	Yes	Yes	Yes	Yes	Yes
	2	P7	Yes					Yes	Yes
SJRB-iPSC-8	1	P3	Yes					Yes	Yes
	2	P3						No
	3	P8	Yes	Yes	Yes	Yes	Yes	Yes	Yes	Yes	Yes	Yes
	4		Yes					Yes	Yes
	5
	6
SJRB-iPSC-9	1	P3	Yes					Yes	Yes
	2	P3						No	Yes
	3		Yes					Yes
	4	P9		Yes	Yes	Yes	Yes	Yes	Yes	Yes	Yes	Yes
	5
	6
SJRB-iPSC-10	1	P10	Yes	Yes	Yes	Yes	Yes	Yes	Yes	Yes	Yes	Yes
	2	P10							Yes
	3		Yes					No	Yes
SJRB-iPSC-11	1		Yes					Yes
	2		Yes	Yes	Yes	Yes	Yes	Yes	Yes	Yes	Yes	Yes
	4
	7
	8	P10
	9	P17	Yes					No	Yes
SJRB-iPSC-12	1		Yes	Yes	Yes	Yes	Yes	Yes	Yes	Yes	Yes	Yes
	3		Yes					Yes
	4								Yes
	7
	8	P10	Yes					Yes	Yes
	9	P10
SJRB-iPSC-13	3	P9	Yes8	Yes	Yes	Yes	Yes	Yes	Yes		Yes	Yes
	5	P8	Yes8					No	Yes
	6	P8	Yes8						Yes
SJRB-iPSC-14	4		Yes					Yes	Yes
	5	P9	Yes	Yes	Yes	Yes	Yes	Yes	Yes
	6	P9	Yes					No	Yes
SJRB-iPSC-15	4	P8	Yes					Yes	Yes
	5	P8						No	Yes
	6	P11	Yes	Yes	Yes	Yes	Yes	Yes	Yes	Yes	Yes	Yes
1: Multiple clones were obtained from each line but only 3 clones (if available) from each line were thawed for further analysis and experiments.
2: Passage at which karyotyping was carried out
3: Germline RB1 mutation was confirmed by Sanger sequencing
4: Methylation analysis was completed using the Illumina HumanMethylation850 BeadChip
5: iPSCs were plated for embryoid body formation for 5 days in neural induction medium then transferred to matirgel coated plates for 4 days. Rosette formation was analyzed at day 9 for presence (Yes) or complete absence (No) of rosette structure.
6: iPSCs were plated for embryoid body formation for 7 days in GMEM media. cDNA was run on a custom Taqman Gene Expression array from ThermoFisher Scientific
7: Germline mutations was confirmed by Illumina MiSeq amplicon sequencing
8: Deletion of 13q14.11 to q14.3 was confirmed using a FISH probe for exons 1-17 of RB1

## Sheet: iPSC RNA-seq
Supplementary Data 2. RNA-seq (FPKM) of each patient derived iPSC line.
Gene ID	SJRB-iPSC-1	SJRB-iPSC-2	SJRB-iPSC-3	SJRB-iPSC-4	SJRB-iPSC-5	SJRB-iPSC-6	SJRB-iPSC-7	SJRB-iPSC-8	SJRB-iPSC-9	SJRB-iPSC-10	SJRB-iPSC-11	SJRB-iPSC-12	SJRB-iPSC-13	SJRB-iPSC-14	SJRB-iPSC-15	H9
A1BG	3.66974	5.63078	3.61732	4.81036	3.48626	4.15297	4.32694	5.26377	5.79151	5.64887	5.17216	5.52789	5.89511	7.33952	4.86032	6.4513
A1BG-AS1	0.56726	0.516556	0.829812	0.732718	0.347638	0.527791	0.646886	0.652086	0.602087	1.01542	0.323998	0.911763	0.677681	0.412157	0.448284	0.249928
A2M-AS1	0.676583	0.505086	0.829016	0.436577	0.273477	0.369833	0.863699	0.565695	0.726381	1.04402	0.232835	0.477255	0.819866	0.439661	0.630637	0.687232
A2ML1	2.22442	1.93428	2.70473	3.18382	1.7535	3.15229	4.13844	3.63302	3.14045	3.45566	2.81717	3.77787	2.20013	2.94544	2.42265	3.03224
A4GALT	5.46266	3.12139	4.93125	3.4856	3.32746	4.73353	6.19534	4.08597	3.92534	4.2266	5.73178	4.35604	3.93288	6.44078	5.51137	6.21357
AAAS	31.6832	41.0115	35.1504	33.7604	32.8636	32.2844	32.5993	37.9168	41.248	41.0534	42.1864	41.0832	43.8148	45.4748	45.0029	41.8659
AACS	14.1637	13.5489	22.2453	18.0245	20.9901	19.0188	18.5489	19.1855	17.1373	15.3286	14.0923	16.6965	13.2335	13.8132	14.2732	12.7107
AACSP1	1.25997	1.94869	1.18646	0.0935842	2.15932	0.0154105	0	0.0666227	0.0138991	0.134654	0	0.390643	1.04368	1.26906	0.44687	0.0592866
AADACL3	0.0300775	0.128119	0.192687	0.150806	0.104385	0.0413334	0.0743221	0.0710635	0.179865	0.0555436	1.82511	0.134464	0.00598287	0	0.0186921	0.0163037
AADAT	2.28285	2.04536	2.5979	2.77229	2.39717	2.65099	2.78571	2.50123	2.90988	2.73169	4.22207	2.65489	2.29891	2.61861	2.9492	2.51098
AAED1	5.4066	6.78307	5.15798	5.72203	5.96457	6.58774	4.48405	5.98966	6.48885	4.73758	8.02269	5.9677	4.74238	5.23024	4.38434	5.45627
AAGAB	16.889	22.228	17.2028	19.3998	20.8356	18.3074	17.1341	16.3272	20.2181	19.9348	15.3077	20.9688	19.4602	18.3688	19.739	18.2574
AAK1	1.06851	0.630781	1.29477	0.878718	1.22914	0.880013	1.16421	1.20714	1.05204	1.06839	0.745069	0.965883	0.639512	0.819123	0.557566	0.529569
AAMDC	23.3671	29.0503	21.6179	18.4606	18.2675	17.0417	20.9909	22.0941	25.8032	27.8022	18.727	26.3637	24.5134	35.3144	29.7576	29.8069
AAMP	59.1439	69.8573	69.3049	70.986	77.3391	68.059	59.44	65.1828	68.5088	65.696	60.8875	62.2441	64.9483	61.802	65.5015	64.624
AAR2	12.6525	12.0977	15.1381	16.4648	16.2424	14.4373	13.1701	15.3609	13.901	12.793	10.4403	11.6756	12.7263	11.2122	12.379	9.94911
AARD	1.09872	0.933702	0.936764	1.29921	0.854741	1.20601	0.905148	0.618131	1.17374	1.21497	0.710403	1.48913	0.622372	0.567724	0.676602	0.74308
AARS	68.4821	46.4115	94.7066	78.2642	93.3268	78.9813	92.5517	93.8646	53.9257	53.3441	43.7943	53.4396	54.1031	39.9241	38.4091	44.7682
AARS2	8.64803	8.70392	11.1069	7.8613	9.11637	9.04413	10.5591	9.88409	9.89576	9.79116	7.19259	8.71934	9.69127	10.0273	8.39852	8.68373
AARSD1	17.3726	14.9933	17.8888	18.3255	20.3139	18.5402	16.7557	18.0189	15.2802	14.7761	16.9571	16.4901	17.8223	14.6324	18.4842	17.5884
AASDH	8.44823	8.60477	7.83044	6.39488	5.63028	6.07974	8.36152	7.42114	7.2396	8.70402	8.54577	8.84217	10.5136	9.10869	9.43219	8.42162
AASDHPPT	29.7525	32.4884	26.1981	24.0134	24.8648	24.9029	27.8584	27.0771	29.1421	30.6858	28.1486	28.2195	33.1262	33.4411	31.1634	29.7881
AASS	158.002	212.61	126.568	156.941	112.396	88.2569	143.841	201.219	198.234	191.95	143.772	169.375	152.896	115.504	110.255	86.738
AATF	22.9676	22.9782	23.6998	27.5813	29.7016	25.712	21.8893	26.5738	21.6732	21.3986	14.3715	22.7666	19.4924	20.7043	19.7884	21.6401
AATK	1.06976	0.719576	1.25365	1.0458	0.52652	1.10489	1.3167	1.25526	0.937422	0.9973	0.62729	0.730518	0.714881	0.750489	0.971041	1.22273
ABAT	3.10062	2.30386	2.89783	2.76361	1.77462	3.09316	3.00605	2.33276	2.39994	2.38842	1.55829	2.374	3.19475	3.29084	3.03443	3.24023
ABCA1	3.05677	1.55797	2.70234	0.851892	4.42867	2.34304	2.70749	3.16701	3.1322	3.15766	1.17311	3.15673	3.37729	2.6033	3.26034	2.95777
ABCA11P	6.36554	6.43957	7.90111	6.87153	6.9481	5.97623	8.40688	6.25801	5.74335	7.19268	4.98836	5.93245	5.65152	4.97808	6.31211	4.32154
ABCA2	1.98974	1.42885	2.2974	2.06457	1.3998	1.78464	2.34146	1.9857	1.51496	1.538	1.30014	1.73362	1.38487	1.79563	1.91126	2.13719
ABCA3	3.32458	2.30157	3.94866	3.97144	1.60328	2.43075	4.31995	3.73133	2.02859	2.59905	1.09722	3.43487	3.29245	3.90188	3.25329	2.91756
ABCA7	2.53419	1.88048	2.66484	2.27368	1.92428	2.17321	3.63227	3.00848	2.25838	2.60724	3.18752	2.03995	2.41544	1.81602	2.74948	2.24924
ABCB10	5.5266	6.21058	6.28445	6.54416	5.90021	5.15604	5.53895	6.0396	6.93868	6.60894	6.44963	5.48159	5.48546	5.28989	4.67425	4.15295
ABCB6	20.8723	14.1021	21.6383	19.8586	12.6109	17.0367	18.137	16.235	14.4529	16.9071	15.2587	15.8316	16.0033	16.2498	21.2345	16.9215
ABCB7	23.9321	21.161	20.7712	19.8165	19.4237	20.2605	22.164	20.7873	19.1863	18.2729	23.18	22.1183	19.4841	20.576	21.8417	23.197
ABCB8	3.20944	2.66394	4.15425	4.6784	4.00555	3.62418	3.87873	3.55374	2.96804	3.00149	3.03793	2.618	2.66503	2.38546	2.67263	2.0769
ABCB9	1.39818	1.31922	1.18106	1.27745	1.44965	1.35312	1.47639	1.28636	1.01605	1.02125	1.46468	1.3706	1.09463	0.889957	1.24018	1.02643
ABCC1	15.7315	7.48521	16.061	12.4723	13.6952	13.0143	16.4934	14.8707	9.55877	9.9336	10.0096	9.09587	10.1182	11.8589	10.1316	10.1282
ABCC10	3.31512	2.53075	3.7652	3.79801	4.03508	3.26415	4.02903	3.83686	3.24177	3.03511	2.4339	3.1422	2.78245	2.10002	2.55969	2.31839
ABCC4	5.6465	6.52522	5.60404	6.42417	5.82436	6.14516	5.50853	5.21894	5.68386	6.01413	3.10519	6.06097	5.14639	4.74339	5.55058	4.77738
ABCC5	11.0334	9.27348	12.7957	11.3851	13.4542	10.571	11.6964	9.56057	9.55716	9.18113	8.87373	9.57123	9.7922	7.90436	8.33065	7.19346
ABCC6	0.32258	1.02859	0.748296	0.7663	0.190347	0.390364	0.421986	0.441114	0.477551	0.387215	0.674302	1.11796	0.309243	0.601108	0.546933	0.670636
ABCD1	1.34111	1.18431	1.55138	1.76037	1.63052	1.6404	1.74912	1.74609	1.17427	1.68051	1.66851	1.21159	1.17162	1.08808	1.3617	1.29958
ABCD3	17.7127	22.3714	15.1074	15.3538	16.1873	15.8072	15.2271	15.7098	17.0731	19.1832	17.0942	20.4202	15.3349	15.4028	16.8679	13.4784
ABCD4	11.2237	7.75375	11.918	10.3586	10.3703	9.8494	12.1379	10.8519	8.55399	8.40629	6.81044	8.1512	7.76419	7.32141	8.01822	7.42603
ABCE1	60.7785	79.7129	62.6629	71.2144	75.8921	69.5846	61.6716	62.5793	69.486	66.5243	56.7013	73.1883	63.1986	63.1925	61.6307	56.7867
ABCF1	38.9579	26.1604	41.2253	45.7426	49.9629	42.5548	37.5704	40.9472	25.5467	25.5797	11.0918	25.2858	26.0469	22.765	25.7606	25.5868
ABCF2	18.895	18.8781	20.5735	21.7596	27.9751	22.1694	18.633	21.5115	23.688	19.7914	13.9186	20.9565	20.665	15.0022	16.6164	14.1749
ABCF3	9.80109	7.54672	11.1252	12.5265	14.3538	10.6489	10.4151	12.4171	8.83574	8.92204	8.87284	8.59887	8.55686	6.81519	7.30732	7.09414
ABCG1	2.63063	1.52719	2.12878	1.58674	2.38785	2.7447	2.7753	1.68008	1.73035	2.31104	0.297539	2.24139	3.03259	3.74194	4.19362	3.07076
ABCG2	0.615306	2.95176	1.66293	2.54098	1.3327	0.641526	0.626134	1.57091	1.34585	1.20648	13.4122	2.42365	0.466514	0.422576	0.700331	0.617813
ABHD10	11.9256	17.0392	11.3554	11.5692	11.0471	12.3031	11.3631	12.8934	14.8648	16.1102	18.2446	16.3158	13.7289	19.3503	18.4672	17.6529
ABHD11	6.67662	5.00472	6.35833	6.13074	5.76181	6.1268	6.76792	7.47502	5.43895	6.45632	4.95338	7.20964	6.68572	5.59964	5.69059	3.9788
ABHD12	28.7766	19.4013	33.3199	34.7734	34.018	30.3724	29.6523	30.1938	28.6888	24.2274	18.9087	24.919	30.9791	23.3815	24.4182	24.8147
ABHD12B	0.223419	0.649774	0.348554	0.5777	0.0761059	0.23577	0.520802	0.69479	0.900234	0.81748	36.701	0.666557	0.212902	0.192953	0.616386	0.499027
ABHD13	5.32854	3.61179	5.70046	5.49336	4.93334	4.9049	5.68785	4.68889	3.5174	4.05456	3.36063	4.34559	3.27673	3.94707	3.52043	3.18083
ABHD14A	3.94476	3.37189	4.02912	3.87224	3.53232	4.42191	3.87643	3.55896	2.84687	3.00216	2.77909	5.11034	4.13875	4.53107	5.3631	5.30179
ABHD14B	4.87519	3.03433	3.73299	3.60093	1.835	3.27743	5.16675	3.94738	3.49542	4.39356	2.84376	3.48061	5.68674	5.13841	5.93618	6.59722
ABHD15	0.80483	0.814496	0.583625	0.926616	0.541202	0.622968	0.936962	0.955928	0.678295	0.642361	1.20649	0.936885	0.54185	1.06789	0.824696	0.782576
ABHD16A	11.3341	12.788	14.361	14.4791	15.8909	14.0086	13.1425	13.2891	12.9672	12.3954	7.6701	13.7463	10.2929	9.13237	9.18706	8.54798
ABHD16B	2.79805	2.17598	3.98559	2.14901	2.16954	2.40629	4.265	3.58837	3.41469	2.92966	2.41062	2.47706	2.41001	3.10573	2.0609	2.34187
ABHD2	7.66091	4.80986	7.89191	6.76404	7.13043	8.36389	8.24179	6.49779	5.3952	6.79542	3.131	5.99531	11.0275	9.69984	8.60224	7.8718
ABHD3	3.48791	3.77161	3.5338	2.94327	2.53926	3.28797	5.29315	3.6063	4.19926	4.42093	2.91514	5.17721	3.47961	2.70096	3.50594	3.13726
ABHD4	10.3791	11.2352	8.43782	3.93556	14.0576	9.53532	9.29501	9.786	10.7159	9.04992	10.0362	10.3715	10.7036	11.7619	10.5992	10.2001
ABHD5	3.24738	3.53118	3.78215	3.4789	4.30383	4.09431	3.84714	3.16397	3.67441	3.3955	3.06807	3.86923	3.18643	3.29992	3.37012	2.85166
ABHD6	4.68355	3.28126	2.58962	1.89604	2.72399	3.84511	3.57257	2.66306	2.71267	2.56921	2.07261	3.05591	3.12652	3.4131	3.29669	3.14762
ABHD8	9.90509	6.02478	12.3843	8.83623	8.40397	7.96102	11.5695	13.3744	9.21756	9.14524	6.38564	11.438	6.22832	6.63265	5.65403	5.54766
ABI1	13.5287	11.6305	11.9621	12.0545	10.982	11.0855	12.2889	12.2319	10.5466	11.3601	13.0312	11.75	11.7389	12.7529	12.2543	14.7131
ABI2	38.7714	26.9149	32.8606	26.1569	27.5796	29.403	34.029	32.9886	28.3222	33.3716	29.0023	30.5367	35.9413	38.2615	35.9891	35.1365
ABI3	0.979266	0.643426	1.12498	0.911677	1.05818	0.737065	0.946311	1.11555	0.498728	0.643874	0.526891	0.727536	0.629675	0.665388	0.769975	0.384086
ABL1	26.1963	13.1274	27.9546	26.1824	29.5328	25.8645	28.4068	26.6077	17.1969	16.2294	13.0526	16.2944	17.9089	17.1039	16.6932	17.0627
ABL2	5.4106	3.50994	4.99161	3.60595	4.48499	3.97049	4.91367	5.06117	4.21602	4.59209	3.8973	4.50238	4.73671	4.60562	3.83938	3.59551
ABLIM1	17.4559	13.261	18.0379	19.3731	17.7449	19.409	17.0796	16.0264	15.1675	16.1093	16.6947	15.1841	16.5584	17.6855	16.4095	15.6199
ABLIM2	0.667051	0.591237	0.427754	0.725545	0.658432	0.756177	0.664453	0.711766	0.776684	0.892335	0.522526	0.810121	0.487625	0.757487	1.00102	1.11667
ABR	12.0686	5.57419	11.5022	8.10737	8.78087	11.5371	11.7101	10.1363	6.27327	7.21117	4.1689	7.8656	9.90918	8.90781	8.46903	6.47699
ABRACL	119.361	226.404	135.508	166.444	156.347	156.16	142.121	140.308	214.962	200.1	212.424	187.352	159.872	146.847	154.102	148.628
ABT1	18.4246	22.1733	16.7128	22.2381	22.7443	23.1612	17.7636	18.0154	19.9074	20.0918	21.3381	20.9107	18.2866	21.7308	19.7943	18.5917
ABTB1	0.45642	0.589788	0.776091	0.437244	0.359294	0.485047	0.410895	0.711433	0.503091	0.329079	0.604862	0.429635	0.589351	0.422165	0.626054	1.0779
ABTB2	2.556	2.38255	1.84428	2.20032	3.77682	2.71157	2.68318	2.79619	2.44333	2.20418	1.05887	1.46302	1.99157	2.29337	1.9202	2.45172
ACAA1	5.08089	6.73665	6.40151	7.0175	6.84474	5.23519	4.9624	7.08032	6.49509	6.52383	5.87953	6.6526	5.8763	4.35245	4.48839	7.02573
ACAA2	78.9987	79.048	77.0653	77.6494	83.9117	83.1249	76.1626	69.5938	76.0485	81.0153	84.9223	83.3591	88.4146	83.2222	91.4862	91.1147
ACACA	29.5007	34.092	31.6693	31.5382	34.8833	30.2136	28.6848	23.8882	30.387	31.6416	34.2787	31.379	28.8621	31.7045	33.6652	34.8988
ACACB	2.19338	1.01253	2.15108	1.3364	1.59899	1.44134	2.15468	2.05823	1.35314	1.54328	1.00571	1.37176	1.67459	1.56061	1.49625	1.34417
ACAD10	5.11019	3.43063	5.33316	3.6385	3.49548	3.81539	5.66964	5.3563	3.64894	4.13509	3.69515	4.04798	5.07867	4.18994	4.32288	4.77022
ACAD11	9.88197	10.6496	8.00783	6.33322	4.46097	7.0965	8.75089	7.66886	7.38329	9.51317	9.48482	10.9033	12.1825	11.8083	14.1301	13.9306
ACAD8	20.194	18.6047	21.1572	22.1801	22.5993	22.2039	19.782	20.0372	20.1	18.487	14.3818	19.7987	21.9649	16.4411	17.7782	13.7849
ACAD9	9.34614	7.89735	10.7458	9.92725	11.2332	9.3834	9.89066	10.7279	10.53	10.3245	11.6882	10.0914	11.3172	10.3052	9.68053	7.73103
ACADM	22.5538	28.9016	26.3392	27.2316	24.7364	24.5942	23.776	25.9013	27.9628	24.9575	25.6592	28.1561	21.9434	27.1155	25.2432	21.7447
ACADS	5.62454	3.38198	5.46706	5.11887	2.78671	4.09804	5.75114	6.91517	3.50274	4.56437	7.25849	4.12965	5.2243	4.97535	4.89097	5.60232
ACADSB	3.80719	1.94346	4.55698	2.91684	3.46197	2.79358	4.69631	3.12753	2.41981	2.77024	2.92774	3.15834	3.79185	3.1546	2.60308	2.94005
ACADVL	30.1241	33.7707	30.4279	25.0796	24.5498	24.2284	30.1432	34.1309	31.57	31.5191	24.7978	28.3202	35.2313	38.8964	40.6045	42.7037
ACAP1	10.1966	11.2683	14.4616	13.5648	10.1595	13.2607	10.0004	11.7864	13.5589	13.2804	4.78427	6.45057	10.9349	7.93831	12.4818	8.26775
ACAP2	17.7767	20.2915	16.4423	16.4521	15.9772	16.1068	17.2986	14.6694	16.0931	18.4916	18.7742	18.0018	16.8441	19.9202	19.8051	19.2139
ACAP3	3.85692	3.44185	4.15504	3.43853	3.78248	4.17726	4.52031	4.12686	3.07433	3.03176	2.43343	3.45678	2.83342	2.71694	2.52963	3.02557
ACAT1	19.1522	28.6384	16.869	20.0244	16.8373	19.4517	19.4724	20.0098	20.3191	22.6206	28.9846	26.3921	20.3541	24.9331	25.3237	27.0154
ACAT2	149.935	242.583	166.879	222.794	220.548	217.26	135.966	120.545	177.528	168.402	162.413	201.344	138.411	146.5	198.654	200.254
ACBD3	18.9958	11.5664	17.9248	18.5241	18.4185	16.3816	17.1825	19.0506	10.7387	12.1682	15.7928	14.587	13.8429	14.1608	13.6315	19.7956
ACBD4	4.90292	2.68663	4.69371	2.8122	2.44548	2.98865	5.07178	5.12058	3.17599	3.75142	3.07312	3.69505	5.11215	5.7125	5.36625	5.81335
ACBD5	11.8189	11.0743	9.14319	9.40495	8.80347	10.6458	9.66614	8.32424	8.33959	9.93566	16.8683	10.4531	10.0857	14.0128	12.3492	14.0407
ACBD6	49.3902	55.116	46.7112	53.0122	50.7445	46.5019	48.2919	48.6297	51.2016	51.323	47.5544	50.6136	52.9437	47.623	49.9713	40.9664
ACBD7	9.06858	12.4072	10.8864	8.18626	10.2286	7.62643	9.4014	11.1656	11.4139	14.2105	9.36873	13.2362	16.339	19.7621	16.2426	16.1781
ACCS	0.470299	0.33754	0.98376	0.545975	1.0568	0.497749	0.995641	0.976367	0.59576	1.29872	0.66168	0.536688	0.95088	0.992824	0.892159	0.634593
ACD	12.3476	9.45108	13.4826	12.7763	13.6176	12.4477	11.4768	13.493	10.4332	10.1964	6.78129	10.9585	9.81651	10.0741	9.49538	10.5844
ACER2	5.46828	5.03609	5.21017	4.3697	4.34024	4.6861	5.0567	4.74331	5.02993	5.21878	3.88106	4.58454	4.24422	4.33403	4.32594	3.19262
ACER3	5.43807	5.19168	5.68694	5.96392	6.67669	6.23331	6.1231	5.43819	5.53627	5.43043	4.55299	5.54426	5.57008	5.73806	5.32348	5.00675
ACHE	0.697201	0.591851	0.597392	0.752484	0.639763	0.597072	0.776355	1.02169	0.8009	0.852657	4.83083	0.456386	0.506563	0.686584	0.569688	0.800764
ACIN1	47.2673	29.0006	48.6491	47.2396	51.0867	45.9264	49.8567	53.3614	44.6419	39.5337	26.6855	39.8484	41.4096	31.9338	35.5094	29.1568
ACLY	146.035	159.296	174.876	195.195	208.83	182.483	146.326	137.596	153.432	151.477	153.328	146.727	142.707	143.161	175.243	178.815
ACN9	13.534	21.0544	13.3708	13.721	12.1281	13.1653	13.0887	12.0041	15.8008	16.0804	14.4189	15.0424	16.8818	17.1736	13.6925	17.7978
ACO1	30.9935	31.162	29.1738	28.4364	24.6967	30.3002	25.5445	23.7744	23.9317	25.5056	23.1673	27.5742	30.1026	32.9404	34.029	33.3418
ACO2	23.721	17.2679	23.0375	22.4504	23.7236	22.2326	22.4161	22.9375	18.3981	19.228	16.4434	18.7949	18.7168	17.7646	16.7259	18.2467
ACOT1	1.71303	0.918701	1.46327	1.63787	0.345283	3.56269	2.44651	1.9345	1.84825	2.73853	3.36208	1.05577	1.76087	1.52667	2.01883	1.25177
ACOT11	1.50861	1.03241	1.64286	2.2266	1.50873	1.72354	1.89552	1.54257	1.08064	1.08353	1.6173	1.15301	1.24645	1.15532	1.51657	0.851777
ACOT13	14.0176	20.1392	13.905	12.676	14.4659	10.1359	11.5093	11.6991	18.9834	17.6258	14.912	14.1244	18.9425	15.0624	14.8911	14.2531
ACOT2	5.74479	4.75969	5.71503	6.49747	5.62909	5.60875	5.69837	4.87913	6.06938	6.5817	3.64055	4.66075	5.40108	5.01191	6.3576	3.67357
ACOT4	1.42133	1.12691	1.89932	1.23779	1.17552	1.49278	1.39305	1.39278	0.823057	1.30935	1.20137	1.02395	1.34892	1.38864	1.27975	1.22411
ACOT7	41.38	38.305	44.9933	50.5966	52.3977	48.3655	42.5244	47.3053	43.8901	40.7415	39.227	36.9262	40.848	36.6342	38.8514	34.8964
ACOT8	13.4433	15.8774	18.3335	18.3376	17.7632	16.818	16.2373	21.4475	19.7052	16.7054	20.928	16.8359	13.6255	12.4591	14.8227	12.2958
ACOT9	20.337	29.8215	21.9943	19.3691	16.4219	18.5238	18.5061	22.1718	19.7012	20.2533	24.5518	30.0386	18.7738	21.6404	19.7571	25.532
ACOX1	7.12544	6.39702	7.09111	7.34536	6.37516	6.17545	7.32159	8.64226	6.66345	6.92257	7.12332	6.4045	5.454	6.40847	6.02382	5.90798
ACOX2	0.303209	0.920721	0.619936	0.568071	0.54478	0.708515	0.497722	0.578516	0.771236	0.505937	1.55093	0.845263	0.367286	0.300164	0.336701	0.27713
ACOX3	3.01742	2.79073	3.00014	2.90015	2.62612	3.21488	3.09604	3.31609	2.65946	2.82007	2.93909	1.96536	2.12353	2.14651	2.4014	1.99567
ACOXL	8.57627	7.42223	10.2001	8.4917	7.21031	10.0055	11.1528	6.87443	8.08432	9.71567	1.95709	8.53249	8.30747	8.93989	8.23045	5.67165
ACP1	110.027	133.613	105.774	107.953	111.066	102.829	101.634	106.41	122.969	125.277	109.21	121.167	121.912	122.339	125.906	117.511
ACP2	8.80581	5.31975	10.7055	9.72692	11.1459	8.6702	11.1321	10.7236	8.16578	8.40767	5.84914	10.0675	7.92976	8.03261	8.27813	6.70639
ACP5	5.76436	6.66178	4.72011	4.18485	3.37323	3.81384	4.93008	6.05922	6.23406	6.54002	8.42364	7.02683	5.95615	6.68113	7.62969	5.54129
ACP6	8.6143	4.42681	9.99896	4.1543	6.59342	7.59956	6.37674	8.63786	6.02697	8.31508	10.0928	7.79159	9.34541	6.75146	8.15957	6.91608
ACPL2	11.243	8.67118	9.96074	7.30643	7.92719	9.55473	13.0452	10.0305	11.4919	9.92948	9.18906	14.0589	9.42073	10.3157	11.6905	8.21837
ACSBG1	1.04178	1.11863	1.37394	1.30286	1.8387	1.25759	1.25437	1.58344	1.92756	1.32861	3.07389	1.74109	1.06162	0.827566	1.13026	1.08967
ACSF2	2.63185	1.9909	2.76661	2.57705	2.14705	1.93629	3.03788	2.83711	2.1165	2.257	3.46849	2.09462	2.79248	2.85928	2.64627	2.24067
ACSF3	3.85494	3.06922	5.91158	5.02353	4.53064	4.65617	5.08105	5.1741	3.86629	3.80915	3.91013	4.11205	4.39836	3.46287	3.50641	2.18293
ACSL1	2.46666	5.76644	3.65774	4.86077	2.92479	4.68594	2.36414	2.49479	4.21154	3.91386	8.89394	5.42929	2.94692	3.60494	4.19612	3.55004
ACSL3	48.5478	75.8767	51.5166	62.1051	56.628	59.7009	52.044	43.1128	64.3301	66.5713	53.1763	69.0794	56.4955	61.232	65.7231	66.874
ACSL4	31.1413	82.4317	27.5238	40.8183	31.7268	38.8944	25.8279	36.6108	30.4047	36.186	44.72	64.8198	30.868	58.2757	37.0044	76.0679
ACSM1	0.225806	0.202663	0.122484	0.131492	0.0800485	0.115859	0.0939767	0.10506	0.111696	0.116719	2.29231	0.0848569	0.0878691	0.0916317	0.0885506	0.0774032
ACSM3	3.07327	2.70725	1.96256	1.1155	1.06826	1.03796	2.82658	2.58037	1.91384	2.15533	3.00975	2.65153	3.71913	2.55851	3.6075	3.72149
ACSS2	16.8892	25.3789	18.3098	23.8425	18.1001	19.7082	14.1591	11.0268	14.6668	16.111	50.2977	21.4448	13.6322	17.529	27.0409	34.3178
ACSS3	12.1735	13.0198	9.54497	7.71929	9.35453	9.20058	11.6425	11.0849	10.582	11.7172	12.2121	12.0215	11.9482	14.604	14.4004	14.8727
ACTA1	1.98477	19.7395	1.92516	2.11583	1.32216	0.768541	1.52355	3.70586	23.1548	13.0221	61.937	1.67023	2.75203	1.74124	1.04653	5.31373
ACTA2	1.75571	2.48209	0.922525	0.382774	0.42018	0.50662	1.18926	1.65904	3.35496	2.09778	1.22658	1.50325	0.874306	1.17727	1.73227	0.922453
ACTB	2894.67	2602.94	2866.54	2979.62	3035.44	2874.33	2540.53	2943.21	2624.92	2516.28	2266.54	2658.38	3052.03	2920.79	2756.46	2985.53
ACTC1	5.19983	15.2057	5.00624	8.9217	5.95342	4.65985	5.74263	8.35468	10.3423	8.41338	8.1615	5.51162	4.0547	3.633	4.08832	4.52186
ACTG1	1490.77	1370.51	1403.34	1493.53	1746.78	1520.89	1371.89	1523.43	1213.56	1273.41	1315.71	1218.99	1477.88	1507.99	1247.75	1844.01
ACTG2	2.25054	8.36625	1.97727	4.96257	3.70411	2.12223	2.09107	4.8659	4.74585	2.18165	8.71956	4.21893	1.60169	2.24095	1.57481	1.40568
ACTL10	1.54993	1.14518	2.28481	1.20648	1.47805	1.58486	1.98584	2.46538	1.98282	1.76047	1.39883	1.87012	1.42527	1.3402	1.21632	0.906636
ACTL6A	47.0562	57.8433	48.8414	52.2994	59.2881	57.8777	47.7272	44.9417	49.9126	49.7682	40.588	52.8263	58.4238	51.7747	55.8298	51.8743
ACTL6B	0.532239	0.909232	1.18715	0.525222	0.878287	0.722098	0.670138	0.721596	1.29851	0.877829	0.744408	0.771725	0.901971	0.793694	0.990095	0.707523
ACTL8	0.423366	0.606792	0.600058	0.583469	1.14577	0.653441	0.480179	0.315382	0.56361	0.256991	0.167595	0.831075	0.377862	0.556441	0.391832	0.391024
ACTN1	45.0624	26.1483	48.3217	46.5396	56.6912	45.9795	50.0958	49.9309	31.6228	28.345	35.7171	30.5791	36.3557	31.0255	30.5035	32.2937
ACTN3	9.72442	8.43816	9.63337	9.31338	6.11196	9.91523	17.6946	16.5772	14.9085	16.4534	7.0977	8.36327	2.38678	3.50404	12.4045	11.4662
ACTN4	49.8374	38.7617	54.1238	53.9801	53.7428	53.5158	50.7025	54.7838	37.5708	40.2703	44.2598	35.6289	45.9248	43.8513	45.1087	40.2174
ACTR10	12.4375	11.6246	12.0688	10.3868	11.6009	10.5416	10.5129	12.0565	12.1919	12.0524	12.8714	11.4925	11.7862	9.27507	8.97119	8.64075
ACTR1A	44.6499	52.3314	43.4932	45.989	46.4321	46.6434	42.7789	44.8571	44.8273	45.1408	39.2725	42.8403	40.0298	48.5167	44.099	43.777
ACTR1B	21.5801	20.9718	24.5558	19.1807	19.3242	20.0654	23.0836	26.586	21.0969	23.7662	25.7315	20.0731	25.179	20.4712	21.8386	20.7184
ACTR2	62.1286	33.0219	59.5331	55.669	58.0896	54.9324	59.4871	56.0699	34.2032	37.4348	45.324	43.7118	47.6258	46.9093	41.8062	52.8768
ACTR3	71.2166	104.31	69.0762	83.8067	81.3511	78.4246	68.1558	70.2031	88.9255	88.8286	78.0849	87.3908	82.6501	86.8069	85.2476	87.7761
ACTR3B	8.18743	9.49638	8.05787	7.54767	7.94977	8.90413	8.88355	8.13458	10.4427	10.8518	5.61595	8.1554	10.2532	8.38044	9.32286	10.4727
ACTR3C	0.82863	0.415498	0.560882	0.810741	0.921459	1.14721	0.512882	0.742238	1.02326	0.353292	0.308339	0.514401	0.533602	0.334658	0.815747	0.263098
ACTR5	5.75228	5.85802	6.43614	7.39363	8.14409	6.67824	5.94925	6.32139	7.60007	6.2536	4.98618	5.84621	5.22539	4.93345	5.24752	4.80293
ACTR6	16.7167	24.8427	17.0197	18.1139	15.0908	17.0065	17.7855	17.7127	19.6746	20.4147	20.4678	18.6885	18.409	20.7161	19.6149	19.8288
ACTR8	10.7687	8.47609	11.2395	10.0009	12.1163	9.54585	9.87822	10.6213	11.1852	10.4632	8.9234	10.2255	8.38919	8.44239	8.27402	8.0561
ACTRT3	2.97021	2.05528	5.85964	6.94994	4.74289	4.05469	3.11142	4.6679	6.41539	4.13334	1.90808	4.84784	2.06094	3.18885	2.45466	1.24361
ACVR1	2.20981	2.3939	2.47091	2.76787	2.95522	2.1679	2.82429	2.98773	2.82098	2.55609	2.99837	3.22155	2.39547	2.01106	1.89737	2.0356
ACVR1B	13.007	6.37636	10.0073	7.89593	8.72904	10.4664	13.1449	9.88495	7.09462	9.12687	2.75786	6.44812	12.336	13.0544	12.0775	10.8577
ACVR2A	7.56233	6.29265	6.32782	6.32646	6.36759	6.51821	8.52792	5.96537	6.73671	7.18962	4.31412	7.74751	6.08462	7.06348	6.57873	6.00923
ACVR2B	50.347	35.4354	51.1341	43.9592	42.4854	43.6072	52.5184	46.7438	39.6849	44.412	40.5337	40.9951	39.9792	42.5802	39.6577	39.2091
ACVR2B-AS1	1.85551	1.01518	2.0796	1.323	1.08519	1.5027	1.9648	1.93227	1.32649	1.8913	1.07136	1.77598	1.51509	1.29764	1.551	1.53169
ACY1	21.9267	16.3877	27.7943	29.0942	24.4509	25.2409	24.0206	26.5754	20.4607	20.3098	20.6967	18.8556	27.9539	20.3713	21.9388	25.0599
ACYP1	14.8804	12.442	12.1748	10.1217	8.07985	13.6948	12.924	11.551	14.3308	13.6191	15.6686	13.9618	13.8184	13.7403	13.3147	17.9944
ACYP2	2.4014	1.48235	2.1378	1.78528	1.99683	2.03413	2.3866	2.18483	1.8652	1.77826	1.31918	1.62007	2.21748	2.99668	2.4912	1.73318
ADA	14.1721	10.1947	9.12012	8.40656	7.41013	12.3628	10.5861	9.09774	7.88701	9.77326	10.3697	6.67454	12.3915	13.8815	13.575	15.5782
ADAL	5.48674	6.09079	5.12869	4.32799	4.26023	5.382	6.01642	4.82996	5.09544	5.9248	5.37363	6.03086	5.78987	6.17648	5.38729	5.28591
ADAM10	31.9866	25.6687	32.9201	32.7202	32.2119	31.0477	35.5098	30.8748	24.231	25.2867	25.0929	23.5024	24.4335	27.122	22.7202	24.9778
ADAM11	1.04715	0.758938	0.832192	0.799581	0.890043	1.12692	1.30155	1.02969	0.910285	0.754246	0.48226	0.986964	1.06825	0.990418	1.24555	0.831902
ADAM15	12.5053	10.1504	13.0298	12.8854	12.7941	14.5718	13.3346	14.1239	10.7423	10.4794	7.90062	11.6473	12.474	11.7696	12.1565	12.7149
ADAM17	15.679	16.6499	16.2701	11.8986	13.0776	14.7312	15.1557	14.7643	14.0553	15.0791	16.4805	18.3261	13.8948	17.9462	19.2047	18.8984
ADAM19	3.3832	2.59932	3.72133	4.99347	3.61917	3.25748	3.74963	3.07891	3.46056	3.53819	8.8592	3.04197	2.93237	2.59722	2.7656	2.65863
ADAM1A	2.01696	1.40209	3.61878	1.88356	1.91297	1.9273	2.97846	1.97586	2.12521	1.84989	1.4508	2.70932	1.65041	1.24753	1.41197	0.491162
ADAM22	4.68057	5.83168	5.34791	4.40926	4.84799	4.49385	4.92598	4.21372	4.98911	6.09836	3.31475	6.03071	4.34412	4.91339	4.63415	4.79832
ADAM23	7.10098	3.95712	6.01754	5.6547	4.76043	5.92385	8.44049	5.97217	4.66862	4.41208	2.81437	7.35168	6.34627	6.33056	5.92568	7.59959
ADAM8	1.21936	0.796455	0.915723	0.79625	0.48499	0.993201	0.920589	1.15534	0.663514	0.833437	1.51631	0.853706	0.778361	1.18929	1.29193	1.04459
ADAM9	9.49661	12.6477	11.5111	10.6615	8.60409	9.32752	11.2511	12.2341	11.3732	13.2507	9.05376	12.8968	9.80698	9.78477	8.77848	10.8921
ADAMTS1	6.44168	5.01864	4.50041	9.25153	4.26979	7.38638	4.88659	4.96913	8.13953	8.1158	15.6599	5.15864	2.98024	3.82543	3.15028	4.01988
ADAMTS10	1.06073	0.542446	2.54176	1.43908	1.60509	1.66543	1.81198	1.51195	1.16283	1.32951	0.642965	1.16037	1.85349	1.362	1.462	0.910836
ADAMTS12	2.483	2.80784	2.57392	2.31478	3.02971	2.68158	3.04303	3.04272	2.47529	2.53654	2.28746	3.16931	2.31902	2.8413	2.3769	2.30098
ADAMTS13	0.917072	0.644285	0.967003	0.662957	0.566413	0.576101	1.2762	1.35902	1.1609	1.05906	0.403953	0.488013	0.846072	0.773157	1.17623	0.667261
ADAMTS15	0.45659	0.682526	0.785769	1.03276	0.865209	0.782754	0.844133	0.79703	0.736231	0.586548	1.07812	0.677823	0.420171	0.500452	0.522259	0.602116
ADAMTS16	2.18573	3.80554	2.28946	3.08899	3.21531	2.46243	3.81098	4.65322	3.67778	2.48935	7.74055	2.618	1.15697	0.951427	0.455674	1.37238
ADAMTS19	9.61597	7.05092	8.34294	7.5869	9.10416	8.40448	9.85032	6.41223	7.01182	7.63008	8.56678	7.59547	8.17512	7.43089	7.94624	5.97875
ADAMTS2	1.9538	2.04405	1.36867	1.62739	1.17772	1.28245	1.82271	2.18413	1.63698	1.64666	1.28127	1.1047	1.32014	1.74945	1.67387	1.74478
ADAMTS20	6.90613	5.88802	5.8388	5.70752	5.11659	5.76446	6.42385	4.47339	4.57369	6.60249	4.96822	6.84623	6.18345	6.08309	7.05269	5.71803
ADAMTS3	1.37881	0.928402	1.10247	0.991295	1.21495	0.997102	1.09833	0.931323	1.23971	1.36728	0.876679	1.32226	1.15574	0.998333	1.00067	0.921278
ADAMTS4	2.78637	2.01207	4.25908	2.72081	2.25104	2.89677	3.57791	5.2811	3.54195	2.66936	2.06197	2.12024	2.39229	1.87755	1.72655	1.30437
ADAMTS6	0.545101	0.33498	0.646302	0.374586	0.334857	0.449193	0.80862	0.533224	0.53371	0.675148	1.16873	0.582379	0.632316	0.818757	0.481848	0.422977
ADAMTS7	10.9038	6.42309	10.9763	8.43738	9.18076	11.4566	13.2808	9.32171	7.81399	8.15998	3.92259	7.79377	8.30758	10.2193	9.36787	9.68242
ADAMTS8	4.15117	5.28766	7.64416	7.64204	6.42984	7.71941	4.57139	4.88386	4.76246	4.77477	1.20736	5.96183	5.00255	5.24251	4.90786	3.53898
ADAMTSL4	1.20011	0.587714	0.835706	0.665281	0.572926	0.730063	0.910668	0.846428	0.498052	0.455934	0.642263	0.482911	0.834713	0.797903	0.724169	0.852912
ADAP1	3.65311	3.72877	3.79186	6.08722	3.99324	3.74479	2.83887	3.63758	3.43165	3.62043	3.46658	2.67425	2.85229	3.81234	3.28219	2.96904
ADAR	66.813	53.0985	70.6391	65.6821	70.5628	61.7875	68.8639	66.7225	59.7248	61.0502	48.5744	58.2953	63.0015	61.3024	55.9143	53.0507
ADARB1	3.02641	3.9092	1.78997	2.59935	1.73995	2.40703	2.65035	2.11169	2.48156	2.86771	1.85516	2.88716	2.55882	2.65352	3.1559	3.014
ADAT1	4.20876	5.30956	5.53598	3.89702	5.56259	4.92028	4.74421	4.7461	5.44007	5.51347	4.24906	4.55104	4.45151	3.51211	3.45057	2.92819
ADAT2	5.00372	3.5693	4.1674	3.50618	3.25001	3.80667	4.71458	4.07323	3.65808	4.03654	3.25102	3.62992	4.04761	4.15768	4.24233	4.53743
ADAT3	3.87456	3.66627	5.13409	4.93065	6.78527	5.55924	4.36373	4.73854	3.86884	2.71061	3.91197	3.17539	2.57966	3.48906	1.67498	2.20991
ADCK1	3.75296	3.96009	4.44257	4.58358	5.60582	3.49516	4.77627	5.64458	3.76164	4.4331	3.17427	3.36656	4.67605	3.93484	3.86194	4.51036
ADCK2	3.64882	5.02995	4.34539	5.42856	3.52149	3.20592	4.74019	6.29056	4.90344	5.23424	11.1005	5.78987	3.18391	4.88756	4.11783	4.90349
ADCK3	25.0963	18.983	22.9476	20.3751	16.436	21.1896	19.8287	22.4577	17.6434	19.5313	22.4494	17.7539	21.7284	22.6556	25.4779	21.734
ADCK4	14.175	11.7759	16.0031	12.9838	13.0054	15.6327	14.9708	16.0993	14.8675	12.9301	13.0018	11.7738	14.4641	13.7536	13.8563	12.7058
ADCK5	2.22447	2.11994	2.75087	1.63935	1.48026	1.61274	2.24122	2.77448	2.71895	2.76901	3.52839	1.78619	2.10265	2.34172	2.22395	2.71235
ADCY1	6.23107	2.51882	6.08313	5.18496	5.64168	5.11611	6.50675	5.97139	3.635	3.68276	2.58608	3.66331	3.2126	3.33753	2.85324	2.89286
ADCY2	15.6065	18.1263	16.2822	14.9382	11.5779	8.34834	9.72796	10.5963	13.1925	15.6968	12.7235	12.6514	7.47432	9.81631	9.80774	10.3581
ADCY3	6.024	5.32408	9.58509	9.28534	9.03157	8.89119	7.81474	7.34958	7.34807	5.94279	4.10044	6.1289	6.89266	4.8977	4.8573	4.30518
ADCY5	2.51094	2.30249	3.57634	3.75143	3.42963	3.50713	3.00221	2.40912	3.27594	3.72036	3.15784	2.63496	2.35899	2.42732	2.46986	2.01511
ADCY6	4.19322	2.15239	3.55322	2.00901	2.35702	2.53716	5.41903	3.76227	3.2684	3.0527	1.7254	2.79364	2.25933	2.93276	2.66833	2.96922
ADCY7	2.12549	1.47272	2.1531	1.71047	1.53492	1.61704	2.64813	2.36115	1.65222	1.76177	2.15626	1.92262	1.82914	1.55691	1.89754	2.13469
ADCY8	5.66321	5.95984	5.28595	6.41511	3.04209	5.38505	3.98572	4.12153	3.57681	6.20971	14.4479	5.05709	3.59231	5.2652	6.44887	3.6984
ADCY9	2.78437	2.29035	2.88341	3.1431	2.8659	2.49612	3.38559	2.89834	2.61861	2.34709	1.7138	2.86553	1.77943	1.95065	2.04125	2.03211
ADCYAP1R1	4.84429	4.94496	5.90778	3.80227	5.60221	5.59601	5.52496	5.10239	4.08142	4.40848	2.28379	4.53329	5.01805	4.92419	4.69532	3.46882
ADD1	29.6382	21.6454	0	30.5071	27.9306	25.978	29.2197	31.9177	25.459	26.0468	23.3748	24.6483	23.4815	23.3886	22.0637	22.5216
ADD2	36.332	24.0028	39.5077	37.8939	45.7332	43.8118	34.5827	33.1241	25.8165	26.8476	23.8019	25.6278	36.2489	38.3467	41.3288	51.4793
ADD3	54.0693	63.1205	50.7401	41.7618	38.1773	42.569	46.1853	41.3718	48.4393	61.8995	45.2693	54.5806	54.8513	61.5472	61.3105	50.7123
ADH5	135.202	182.28	135.266	131.43	135.709	133.312	126.209	134.234	159.888	160.5	158.119	136.787	153.439	155.742	153.477	143.418
ADHFE1	0.870636	0.217802	0.586036	0.245019	0.207437	0.39261	1.06501	0.842362	0.244881	0.433975	0.219497	0.806101	0.851606	0.57098	0.686632	0.435224
ADI1	21.2617	30.2385	34.3952	36.9733	42.1187	36.8125	28.0868	28.3956	30.6975	32.1066	29.1539	30.6968	28.2695	23.549	28.4244	21.4158
ADIPOR1	37.9238	73.1429	43.6212	43.2414	40.1261	44.535	38.6798	44.1895	58.038	60.4898	63.9546	58.5421	52.0212	57.3127	53.9399	60.6628
ADIPOR2	14.6701	17.4728	16.2294	15.8527	16.588	16.6955	15.3079	13.9161	19.7152	18.1385	16.4774	19.2686	16.2114	15.4975	16.158	17.9893
ADIRF	0.504164	0.561426	0.58018	0.13498	0.444706	0.735816	0.44776	0.71816	0.590417	0.838036	1.75704	0.948646	0.640269	0.84098	0.941504	0.856827
ADK	20.6634	19.646	16.3708	20.6527	18.702	17.9773	18.7248	17.3318	17.9496	19.4282	20.2542	21.7832	15.6908	16.8264	16.223	16.1207
ADM	103.206	119.378	76.983	78.2881	94.7001	89.3093	59.1946	58.6538	88.4401	99.2103	125.16	86.2663	69.9995	102.489	85.0504	97.1688
ADM2	1.96539	1.56825	2.76647	1.92839	2.50811	2.6862	3.28903	3.57836	3.05387	2.13157	0.922085	2.68991	2.52345	1.65028	1.81036	1.26881
ADM5	1.7445	1.8238	2.87087	1.55034	1.72683	1.91993	2.50043	2.31194	2.90858	2.95692	1.12957	2.38431	2.39011	1.22416	2.51374	1.59157
ADNP	26.4662	17.5732	26.6741	19.6673	24.1156	20.0728	25.1906	23.0101	20.0662	23.7172	17.3037	21.4815	21.4236	25.8769	16.7023	16.8036
ADNP2	33.9561	29.8884	37.4909	36.2183	38.2314	33.4884	33.4905	36.1214	28.9505	30.4781	21.5535	30.0526	31.8335	28.1348	26.2645	26.3091
ADO	26.0985	28.9786	23.9533	22.7173	22.8487	23.278	24.1746	24.3144	27.0861	27.3087	20.8301	25.572	27.3644	27.6771	26.9247	27.9186
ADORA1	1.06229	1.22895	0.826001	0.974183	1.00662	0.950288	1.26356	1.04294	1.0354	1.25609	1.5984	1.21732	1.11455	1.212	1.10571	0.831398
ADORA2A	3.32507	2.40148	3.16067	2.60501	2.29354	3.3611	3.07725	2.77223	2.62849	2.75494	1.71499	2.15352	3.38216	3.49151	3.86235	4.01
ADORA2B	5.56958	5.96855	5.05525	4.35235	3.91586	5.83887	4.96479	4.13947	4.7159	5.53322	6.23262	3.39097	6.3225	7.7665	7.72557	7.79803
ADPGK	13.157	15.0764	15.541	18.0089	17.9799	15.0434	15.4834	16.2786	16.7206	15.2437	17.0322	16.1949	12.9838	11.2953	10.9628	9.35275
ADPRH	2.31736	1.58242	2.11359	1.99596	1.25215	1.96345	1.87315	1.62707	1.40159	1.45668	0.949012	1.63882	1.60028	1.82969	1.56137	1.4557
ADPRHL2	23.2037	24.4939	20.6877	26.416	21.9631	23.7712	20.1535	22.6954	23.6895	24.6369	24.1982	23.3805	24.7015	23.4514	26.5716	24.0432
ADPRM	5.85963	7.0493	4.08079	3.34596	4.0125	4.47939	4.62197	4.97098	5.74728	5.9667	5.571	5.63419	8.2389	6.70176	7.56204	7.1727
ADRA2A	1.44155	0.518951	1.51426	0.65049	0.599771	0.751626	1.49449	1.22887	0.849901	0.811561	0.986311	1.36937	0.538172	1.30686	0.876675	0.608823
ADRA2B	3.16298	3.11418	3.24568	2.46043	1.88975	3.28423	4.10236	3.49565	3.40289	2.91846	2.37328	3.23202	3.67491	3.52039	3.9237	3.20431
ADRA2C	20.719	21.346	15.5859	25.1416	10.4062	23.5941	19.8029	17.5849	20.0433	18.9761	25.0805	20.7965	15.7674	23.0894	25.3428	24.4573
ADRB2	0.694517	1.51403	0.574398	0.48561	0.600144	0.361292	0.550646	0.659102	0.770799	0.630203	0.896162	0.50258	1.11174	0.849524	0.938464	1.63408
ADRBK1	21.9414	15.031	19.9764	20.688	20.9973	22.7569	21.6568	20.1385	16.0187	15.4216	16.4844	15.2251	18.0746	18.472	18.1641	21.0681
ADRBK2	12.6106	10.5796	11.4977	11.0246	11.1328	11.7435	13.1736	11.3253	10.0006	10.2287	8.33547	11.4197	9.34469	9.46979	9.02784	7.63915
ADRM1	70.7817	83.2915	88.8587	92.1338	99.9965	90.9225	71.9844	88.8904	96.7477	90.1918	73.0533	87.6648	90.6974	71.9221	80.9343	72.6566
ADSL	117.277	146.102	119.36	137.264	155.638	138.685	120.031	121.646	134.972	121.683	112.896	123.197	130.737	118.041	128.621	106.206
ADSS	56.5487	63.9603	60.3184	63.1552	60.3032	63.1873	52.1862	53.5481	57.5609	61.8915	59.7259	55.9206	43.4296	47.1369	48.0704	48.4587
ADSSL1	2.83258	2.62998	3.18467	1.93925	1.69164	2.40078	3.17083	3.17766	2.45921	2.96991	1.23262	2.44476	3.63966	3.25148	4.30705	3.4949
AEBP1	5.26004	2.85405	5.08519	4.75362	4.79226	4.47194	6.18478	5.15285	3.41909	2.43518	3.68276	2.67589	3.06963	3.15569	2.78385	2.55711
AEBP2	15.78	7.7444	11.3333	8.58265	10.7899	9.94129	13.3058	11.6699	8.12473	9.61555	7.93617	8.91764	10.6706	13.2802	11.0259	12.9138
AEN	82.5478	91.7072	68.9024	64.2829	74.1157	81.8332	77.4356	80.6317	79.5567	77.0437	60.4955	68.9181	80.4458	68.4198	82.366	75.1077
AES	57.5241	34.4872	59.9549	61.8466	56.3945	56.0053	55.7971	57.7433	39.973	36.3932	21.0178	41.9505	49.8022	44.9324	49.4279	58.5175
AFAP1	4.43135	3.14432	4.0695	4.87456	4.86226	5.03652	4.34612	3.62669	2.81059	2.99854	6.84241	3.44622	3.80526	4.11613	3.56621	4.59282
AFAP1L1	2.11866	2.74168	1.81018	1.94778	1.12648	2.28376	1.66179	2.17708	2.06263	2.41962	2.00436	2.14885	2.12993	2.72215	2.18888	3.01499
AFAP1L2	0.921178	1.20411	1.35016	1.0616	1.63602	1.1235	1.07036	1.34633	1.3257	1.37546	0.685777	1.09615	0.766282	0.728702	0.984179	0.714545
AFF1	9.13869	4.90264	10.6385	10.1912	8.41734	7.86604	10.327	10.2075	7.52953	7.3989	9.61621	7.09401	5.96247	7.88563	4.88601	6.26637
AFF2	1.2274	0.653745	0.845438	0.626034	0.716597	0.848841	1.06756	1.35192	0.796954	0.882254	0.435363	1.09296	0.911226	1.26107	1.06111	1.21417
AFF4	14.5716	12.8032	15.7708	12.779	13.1586	13.1286	15.1713	16.8449	13.5469	15.8579	14.8992	14.1072	14.2796	15.7918	13.0205	15.0195
AFG3L1P	2.97641	2.76826	3.54826	2.64257	3.29364	2.55221	5.38616	3.49506	2.51854	2.80513	1.99196	2.69137	2.97048	2.22742	2.88165	2.43571
AFG3L2	46.0522	57.1039	49.7956	64.928	52.2887	51.7826	44.386	48.388	47.3773	48.5641	56.8701	50.084	44.8702	45.1673	45.8233	48.1573
AFMID	18.2854	9.85033	15.2273	15.7498	13.9767	14.4927	17.5444	14.6399	12.0536	11.1982	11.692	12.6179	15.8132	14.2875	15.3603	18.7488
AFP	0.273314	1.1223	0.534681	1.36111	1.02069	0.748739	0.361279	0.6707	0.929722	0.767635	0.212009	0.871178	0.238956	0.190087	0.247454	0.133377
AFTPH	10.0318	11.6553	8.4735	8.28545	7.91623	8.96946	9.68587	8.68526	9.34001	10.0481	8.75239	10.4435	10.1066	11.2874	11.3267	11.5255
AGA	4.60715	5.12426	4.80304	3.78298	3.0068	3.56421	2.91991	4.73408	5.85474	5.97018	3.58258	3.01746	3.31633	3.6545	3.18393	3.07701
AGAP1	10.7286	7.39819	10.6779	9.17556	10.1559	8.99599	11.0021	8.86308	7.096	9.74871	6.91581	7.80433	9.46665	8.61686	9.71	10.1033
AGAP3	21.0313	12.8101	16.3887	17.7021	14.5405	19.2634	16.2546	15.5172	13.7183	11.4613	7.55239	13.4254	15.5369	14.5428	15.1932	15.9938
AGAP6	2.24371	1.75396	2.28111	2.04174	2.57727	2.04272	2.5685	2.84459	2.12648	2.76747	1.24706	2.107	2.00225	1.20041	1.39945	1.24052
AGAP8	0.264587	0.215972	0.834796	0.310008	0.369544	0.217063	0.692446	0.986024	0.823764	1.36307	0.726963	0.963633	0.725437	0.647116	1.00748	0.573883
AGBL5	29.0832	27.1467	27.9976	23.827	22.5865	24.8445	25.0844	26.3448	23.1079	25.6047	25.6449	28.9157	31.1405	30.7854	32.5946	29.5713
AGER	1.26289	0.625416	1.46268	0.617713	0.833545	0.703421	1.81889	1.26788	0.82581	0.714042	0.747184	0.701446	0.944731	1.05335	0.830336	0.675623
AGFG1	18.7714	18.3971	19.279	17.7328	18.4424	18.4763	20.1686	19.3621	17.7578	20.0093	18.5118	19.8235	16.0149	16.46	14.4742	13.5003
AGFG2	1.12699	0.662023	1.67638	1.02336	1.12588	1.00783	1.51247	1.54475	1.24446	1.13486	0.818382	1.3531	0.828814	1.02956	0.764264	0.616345
AGGF1	13.6066	13.6728	11.4852	10.9562	12.1578	12.2978	13.7496	12.1427	12.1487	13.3131	13.8373	12.2645	13.2163	12.0851	12.5162	9.03607
AGK	13.6458	17.3642	13.881	12.1113	12.0485	11.3882	11.5076	13.8818	16.0776	17.1618	14.3542	16.1859	18.5661	18.8602	17.8944	20.98
AGL	9.06381	8.58493	10.4201	9.50683	9.97548	8.6679	10.3193	9.97799	9.38526	9.74002	14.427	9.56428	7.95238	9.25194	7.57605	6.59911
AGMAT	3.6027	2.9988	5.30562	4.97235	4.40142	4.81329	3.82271	3.54019	3.55976	4.41847	2.23067	3.30316	3.85843	3.30826	3.76087	2.93149
AGO1	16.2798	10.1022	19.3615	19.9577	22.4205	18.0746	16.7881	15.5465	11.9517	13.3872	14.2538	12.2629	14.1757	13.5486	12.5111	13.4915
AGO2	24.9495	14.4471	24.3175	21.6762	23.5738	23.0222	25.056	21.233	16.3519	19.9901	15.836	15.154	18.3246	20.9794	15.7992	15.1172
AGO3	6.7588	5.73887	4.77824	4.06831	4.67381	5.15111	5.67623	5.26308	4.99389	5.62374	4.79808	5.49732	5.98327	8.07669	6.84309	8.60955
AGO4	4.65045	3.57567	3.90886	3.27625	2.38933	3.09769	4.6284	4.3435	3.33097	3.70199	4.77974	4.03112	4.2713	4.24251	4.17005	4.00781
AGPAT1	30.6519	19.2563	34.8314	31.0385	32.0086	30.9851	35.0589	33.2476	25.9992	22.7929	21.1258	27.278	25.5871	23.2197	22.3835	23.1811
AGPAT2	15.3642	14.81	15.6622	16.3565	14.2626	16.3842	14.8179	14.7706	15.8941	12.9254	15.8965	13.7845	11.8223	10.9223	13.4178	11.1382
AGPAT3	0.370417	0.313484	0.609439	0.387258	0.135901	0.208533	0.328759	0.902123	0.40927	0.451856	1.05922	0.836524	0.595187	0.728456	0.518876	0.607001
AGPAT4	5.97343	5.67524	7.23656	5.37397	5.31715	5.70125	7.68253	6.4069	6.54774	5.92851	4.21592	6.43256	5.76524	5.94513	5.56904	5.75174
AGPAT4-IT1	2.25958	1.11333	3.29409	1.0501	1.60806	1.87899	3.43729	2.45263	2.09112	2.71945	1.3251	2.38332	2.25612	1.96393	2.11358	1.80451
AGPAT5	53.0545	57.6179	53.3857	59.6811	60.0744	61.1758	53.9967	44.6643	56.4577	56.2621	44.5313	56.7291	47.1678	44.1776	47.0931	32.3001
AGPAT6	13.7783	16.5553	14.1034	14.9901	15.1917	12.1205	13.8343	12.8231	15.8497	16.7983	13.6754	14.8707	15.868	13.7594	15.4413	14.8401
AGPHD1	2.40668	2.71086	2.2549	1.75805	1.02299	1.62431	2.36742	1.60011	1.60771	2.15251	2.84844	2.31257	3.36539	2.63978	2.10443	2.85689
AGPS	18.7559	20.1736	20.8642	22.2557	21.8389	20.6731	18.5563	18.499	19.8855	20.3931	18.9167	19.9485	19.5895	18.8615	19.1829	16.1694
AGRN	32.1569	18.2471	29.3067	23.5029	23.3249	25.2074	32.5804	28.6868	21.4082	22.8193	23.7936	19.1357	18.8733	22.1237	21.1936	18.4512
AGSK1	0.770085	0.352175	0.473664	0.454006	0.672547	0.607653	0.587792	0.257191	0.711778	0.796705	0.534181	1.29453	2.10437	0.969451	1.522	2.39501
AGTPBP1	28.3264	34.0036	26.8455	25.3431	23.2873	25.3627	26.3856	26.9245	30.0799	30.7696	35.4668	29.9287	27.6577	26.5414	27.6865	23.5518
AGTRAP	54.7108	49.268	59.0536	49.9242	48.2873	49.6392	56.5116	56.0154	53.445	55.8886	58.282	50.9585	57.0891	48.4577	60.6451	56.5029
AGXT2L1	0.796407	0.575376	0.522687	0.62642	0.436891	0.565775	1.01767	0.533312	0.784607	0.523862	0.168956	0.492831	0.865283	0.743875	0.642777	0.400583
AGXT2L2	4.16768	3.20838	3.41436	2.60563	1.98542	3.07744	4.07806	3.84133	2.82742	3.19909	2.87269	3.9131	5.41747	3.7982	3.75668	4.44598
AHCTF1	18.5879	19.8135	17.6653	16.3723	17.8974	17.3018	16.4574	16.8381	17.5969	17.1397	16.7168	17.8151	16.7222	17.0829	17.6096	18.115
AHCY	247.361	257.575	234.332	233.267	243.503	229.416	215.922	239.244	244.659	230.675	240.856	197.878	266.002	249.231	272.632	294.515
AHCYL1	36.5046	23.3074	35.7248	29.166	29.8815	31.6941	35.6774	34.2519	24.2854	23.9777	28.7124	27.8628	30.4271	28.4064	28.7808	30.9244
AHCYL2	7.09408	7.35387	5.60826	4.89114	5.7395	5.72984	6.31626	7.40263	6.03357	6.56298	7.5527	7.74135	6.03639	10.0614	9.64172	9.51377
AHDC1	2.43312	0.626951	2.72394	1.54572	2.333	2.33817	2.42153	2.01065	1.04465	1.21121	1.05142	1.03008	1.31468	1.44162	1.03365	1.00352
AHI1	6.01874	3.50424	4.66955	3.37992	3.60022	3.47689	5.72144	4.77947	3.90168	4.38545	3.92299	4.0501	4.328	3.13059	1.94537	2.9082
AHNAK	2.94339	2.22474	2.87989	1.51441	0.976185	1.30791	4.91799	3.4591	2.58222	2.53554	8.47186	2.14082	1.11946	2.14267	1.03384	1.45006
AHR	3.70612	4.77726	3.81826	3.61045	3.07878	3.1578	3.50888	3.41724	3.89547	4.08818	3.89394	4.29577	3.74985	3.9311	3.49892	3.59327
AHSA1	58.5438	71.6609	61.7349	69.8506	80.1371	71.6833	58.8542	57.5034	63.7604	56.2749	60.2997	68.165	56.0958	56.5327	52.6162	61.5428
AHSA2	8.26277	6.20096	7.89551	4.98784	5.02739	4.56502	10.8823	9.14635	7.26263	8.618	6.14644	7.67436	7.85002	7.22897	8.85185	9.9858
AHSP	0.641391	5.46035	3.56689	2.23593	2.12524	4.73623	0.407705	1.68878	2.66475	1.44786	0.42891	1.25973	6.11999	2.08196	1.85679	5.0294
AIDA	15.8559	9.69205	16.6242	13.7252	17.6279	13.7502	15.7931	15.058	9.89591	10.7365	10.5116	11.2288	10.9104	11.2957	8.62354	11.259
AIF1	5.31659	7.64156	4.23554	4.7206	7.68634	6.02168	5.42217	6.94871	9.83576	9.02305	3.03774	5.82154	15.1841	5.99044	8.8667	6.92053
AIF1L	67.0487	85.8254	77.3186	74.5085	91.1952	93.3293	82.0961	65.1941	84.5533	92.5895	50.7924	81.2484	69.6082	77.8659	84.2167	65.3818
AIFM1	18.9748	41.2917	20.1542	20.0682	19.8815	19.8452	17.9132	20.1635	23.8495	25.0118	22.0515	30.4996	24.9141	27.8244	25.1464	31.4252
AIFM2	1.10014	0.957473	1.68205	1.96559	1.4442	1.56153	1.60264	1.85225	1.46164	1.32019	1.34592	1.32477	1.32667	0.989504	1.24548	1.6624
AIG1	12.9994	19.4362	16.6282	18.8461	17.6357	12.4837	14.3459	14.5535	17.2468	17.5229	13.9587	21.1495	10.925	9.3634	8.91655	11.8842
AIM1	7.05714	5.92788	5.94934	4.66926	4.52962	5.14702	6.43838	6.14243	4.89787	6.00217	3.02087	6.10233	8.83824	7.07574	6.79033	6.71334
AIM1L	2.59113	2.36404	3.25162	1.95977	2.12099	2.685	3.20028	2.70968	2.83876	2.77145	1.35944	2.40457	2.98111	2.5631	2.78249	2.18033
AIMP1	25.0696	23.27	20.2718	21.0375	19.8679	21.2629	21.4454	21.6657	18.6741	20.1001	23.9635	19.8091	20.9798	20.3799	23.0159	22.5183
AIMP2	39.5354	43.6275	52.9591	55.199	69.3321	54.327	49.3996	53.6875	58.8164	53.2043	41.6867	47.5091	53.0189	38.287	39.6131	28.8701
AIP	15.4383	17.526	16.1385	13.0958	13.4325	15.0709	13.4751	16.5832	16.6491	18.266	27.0587	14.8767	21.709	22.8038	23.7738	26.1914
AJAP1	0	0.040243	0.289713	0.192101	4.64249	3.58259	2.47094	1.9263	2.36036	1.14814	3.67327	2.08089	2.34558	2.76116	3.54297	4.11942
AJUBA	36.9417	31.6885	29.059	18.0527	24.1463	26.0056	31.2431	26.1766	29.6816	31.8743	20.9065	28.0392	29.884	24.8593	26.5715	21.4837
AK1	4.78523	4.6472	4.89718	4.92878	4.49507	5.86318	5.91837	5.4214	5.57909	5.04355	6.04796	4.99658	5.95409	4.68319	5.28351	4.01615
AK2	37.928	46.6089	38.3982	36.1283	37.6873	39.7466	39.3807	33.1151	41.6297	46.3845	49.6009	44.1052	47.0476	50.005	56.0309	46.0885
AK3	9.81082	13.8028	9.55602	13.9359	8.097	9.04396	12.663	17.5075	15.1102	13.7206	24.2817	14.8094	12.5231	12.9814	11.9336	17.4028
AK4	40.5628	41.5905	50.5677	59.0878	49.7217	58.2623	34.9139	35.3279	37.7929	36.8889	31.0892	42.1551	44.1699	36.9163	35.3914	31.4256
AK5	2.27296	3.02547	2.1997	1.76121	2.2455	2.12169	2.30599	2.93259	2.64065	2.97243	1.23568	2.83622	2.16384	2.74223	2.95727	2.47479
AK7	2.96542	2.4506	2.03705	2.02655	1.01463	2.04786	2.876	1.89629	2.22026	2.67154	2.14761	2.56917	2.43223	2.46627	2.9447	2.51092
AKAP1	29.3901	21.4186	31.8285	34.4658	28.6838	31.9093	28.7073	26.1148	27.6983	20.3222	19.9205	26.2356	19.667	22.4053	22.3956	25.5866
AKAP10	11.3322	7.43679	8.41178	7.32165	7.05047	8.21184	9.99286	8.75534	7.94945	7.32894	10.4267	7.61508	8.36362	9.30985	9.11237	13.2241
AKAP11	7.16837	6.68577	7.87195	5.86649	7.56359	6.68482	7.51208	6.53873	6.24727	7.11539	4.88734	7.56521	6.47151	7.0329	6.59275	6.25895
AKAP12	35.336	30.9353	37.028	36.3811	38.4965	36.2127	38.889	31.5898	30.1384	30.5356	27.0627	29.1792	25.3302	29.3253	30.7951	29.0182
AKAP13	9.18548	5.50119	8.93951	7.55739	9.32784	8.18996	9.00038	8.12315	6.57038	7.81812	6.59234	5.95901	7.0239	0	6.94134	6.52883
AKAP14	0.833589	1.23329	0.9414	0.590005	0.176508	0.684243	0.725642	0.740135	1.05103	1.03288	1.19457	1.13165	1.64134	2.83062	1.72751	1.38368
AKAP2	17.0679	20.0635	18.1791	18.1968	22.2061	21.5966	15.1438	14.7589	13.7394	16.6457	5.43178	14.4558	24.2254	22.6819	24.1901	18.1652
AKAP5	1.74428	2.00308	1.66919	1.97614	1.6367	1.55816	1.57631	1.73987	1.93637	2.31114	1.40207	1.95888	1.91349	1.69992	1.23241	1.12868
AKAP7	4.89206	6.92089	5.63736	6.02875	3.99623	4.49859	4.02034	7.25388	7.0537	5.68825	16.0376	7.62618	4.81493	5.40925	4.80141	6.41125
AKAP8	15.1112	12.8505	16.9208	17.3185	18.8619	14.6544	14.7828	17.4165	12.5176	11.8646	9.66433	12.7605	11.8272	10.6939	11.6175	10.5687
AKAP8L	34.8944	28.7959	29.9519	25.8034	26.6976	28.929	31.9632	29.7007	26.4976	27.9833	26.2314	28.0206	30.0928	30.7713	37.0086	36.5731
AKAP9	10.9736	7.9325	8.77907	6.89842	8.42457	7.92508	11.2298	6.41032	5.88164	7.64216	6.75078	7.75955	7.66437	10.0668	9.46753	9.71831
AKD1	1.32572	1.61842	1.03898	0.970655	0.860363	0.751697	1.5566	0.816295	1.35025	0.902251	0.638803	1.44951	0.690543	1.2596	0.850683	0.747073
AKIP1	13.5968	11.021	9.46264	12.5697	9.78788	9.14526	11.7946	8.85143	10.1951	12.0023	11.8009	9.77825	11.9925	19.535	19.2783	17.6217
AKIRIN1	134.931	145.095	154.055	155.418	152.593	134.151	135.594	161.634	150.639	156.424	120.479	166.478	118.073	119.135	107.967	103.517
AKIRIN2	26.518	18.4144	25.0714	22.569	25.1837	26.7055	22.3119	23.7198	16.93	18.394	20.222	21.6528	25.8435	26.7469	24.7469	31.2608
AKNA	5.63574	2.78937	5.07818	3.65105	5.28752	6.39042	6.91214	4.9102	3.39162	3.34766	2.70224	4.31814	5.18101	5.45606	5.87219	5.10172
AKR1A1	134.095	147.664	133.709	118.386	112.125	128.472	136.882	140.738	144.721	139.601	141.477	127.025	165.2	149.158	164.739	141.234
AKR1B1	76.3546	85.1631	71.7797	68.1631	89.1457	77.6336	63.4074	62.5161	79.0754	78.5218	74.638	74.9406	83.7475	70.3828	85.1978	77.6699
AKR1C1	1.72676	1.20111	1.31644	0.58499	0.617786	0.465649	1.43047	0.952421	1.22199	1.15183	1.31985	0.489605	0.701526	0.687951	0.579801	0.432125
AKR1C3	2.51462	2.14652	2.62492	1.38684	0.883817	1.03359	0.75207	1.52602	1.84179	2.67569	1.66555	1.33736	1.10881	1.48774	1.90759	0.908656
AKR1E2	1.19869	1.03685	0.942317	0.491357	0.971093	0.783496	1.25097	1.13023	1.25447	1.06226	1.07044	0.982954	0.805339	1.26968	0.88095	0.847503
AKR7A2	13.4417	11.1988	11.3538	11.3615	9.80184	11.7718	12.1755	13.0139	10.6242	11.6128	15.6399	10.7902	13.2524	15.3944	20.2741	17.5028
AKR7A2P1	6.38616	3.32432	6.61696	4.07242	5.07149	3.68327	5.65129	7.02679	3.98573	4.21324	1.15002	3.71251	3.27314	3.92149	3.73286	3.74636
AKT1	22.5975	25.2093	22.2925	27.0604	17.5059	27.0371	23.3252	26.7577	24.3201	20.3431	23.454	28.1526	21.68	24.8089	23.3773	30.7539
AKT1S1	12.2823	6.16835	13.8211	14.1869	18.2813	13.8675	14.1251	12.6921	9.36978	7.32428	7.45234	9.24334	7.93194	5.40705	5.09894	6.14434
AKT2	16.2609	13.9692	18.9039	18.7981	19.6502	17.9044	17.8069	16.4751	16.9353	15.0393	16.6579	15.5101	16.5408	14.7577	16.8088	14.7799
AKT3	11.5394	12.7218	10.0843	8.92596	7.99898	8.17557	10.3509	8.03503	10.7317	10.5589	13.5331	11.063	12.2201	13.3612	14.3625	14.2638
AKTIP	5.19113	7.64106	6.16516	5.80385	4.93228	4.70654	6.51168	6.52362	7.76362	7.04027	5.7615	7.67006	5.87971	6.10151	4.48258	4.48625
ALAD	3.63809	3.95379	3.89325	3.10997	3.44123	3.50641	3.78637	3.35934	2.87952	3.67997	4.19487	3.70767	3.66843	3.91057	4.1938	4.20991
ALAS1	17.9757	19.8314	20.489	19.0874	18.7702	20.2667	18.523	20.8222	20.6424	21.1709	15.4334	18.3699	22.0669	16.9704	17.9668	13.7085
ALCAM	20.9723	23.6814	16.3686	14.9451	13.3502	14.3199	20.3911	23.4751	24.8383	23.3106	11.598	18.5606	17.7744	25.267	17.4303	16.9259
ALDH16A1	21.5179	12.4306	16.4046	19.2977	23.7081	17.4953	14.4287	17.2311	12.5577	12.5616	17.6622	12.1605	20.9405	11.194	16.5531	17.4108
ALDH18A1	50.3898	53.7803	51.4954	57.1115	56.3783	54.6427	50.7015	48.9337	51.19	51.8786	50.798	53.634	51.885	50.6869	52.6006	51.4854
ALDH1A3	2.65387	5.42407	1.79128	2.56272	1.122	1.78992	1.94464	3.3524	2.26877	2.88972	6.01784	2.52396	2.97219	3.81256	4.47537	4.8395
ALDH1B1	41.332	39.896	42.6435	40.4279	45.9129	43.1505	37.1098	38.4901	40.117	38.2706	31.371	39.0643	39.6076	35.5844	39.5404	33.2213
ALDH1L2	1.84869	1.24565	2.70466	1.4539	1.22664	1.2274	1.97249	2.2399	1.416	1.88263	0.537496	1.5361	1.39422	1.29083	1.08752	1.10756
ALDH2	29.0789	26.4998	28.0024	23.3936	24.3177	26.837	28.2843	29.5482	24.3081	20.0529	18.8052	25.4622	26.7091	25.0433	26.6619	25.9701
ALDH3A2	21.5663	28.203	24.2951	24.5305	19.0545	20.4139	21.9106	24.4745	24.2692	24.6752	78.6342	27.7608	21.4137	23.6132	19.8889	23.3033
ALDH4A1	11.8414	12.0372	15.6666	14.2632	12.8107	15.5454	15.2736	16.2263	14.556	11.9644	11.5019	10.074	15.8212	13.35	14.3234	14.5165
ALDH5A1	1.46773	0.956167	1.57474	1.57873	1.08968	1.11282	1.42111	1.03973	0.891716	1.21426	0.910015	1.15345	1.32507	1.19294	1.01678	1.31286
ALDH6A1	18.7374	15.0532	15.7561	10.8251	10.6174	10.4623	17.2717	18.5256	14.1267	15.4349	12.6362	15.0937	17.0699	19.4834	18.2968	17.9796
ALDH7A1	22.5308	27.4294	18.1526	22.1497	21.0739	20.6374	20.3513	19.1341	25.8214	30.4157	30.5607	27.1042	28.1641	24.4041	33.0378	31.7112
ALDH9A1	36.1008	40.0658	37.519	39.3634	37.5262	21.9287	21.5227	35.8321	37.0936	38.5094	32.8974	38.9701	35.5222	38.5864	38.7788	38.758
ALDOA	1037.35	726.097	1047.09	918.985	888.087	939.95	958.669	1125.68	734.078	723.11	912.356	794.82	899.486	871.982	1006.26	1034.42
ALDOC	103.109	137.063	92.9896	99.4054	77.0875	95.7541	79.4758	85.4411	104.331	112.071	160.871	108.202	112.217	126.071	151.603	162.003
ALG1	5.74775	5.74529	8.67168	9.84071	11.1647	8.52856	7.8412	8.16762	7.05532	6.28732	5.38912	7.9951	5.33337	4.04877	4.42249	3.60339
ALG10	8.50092	8.39475	7.72834	7.43536	8.03254	7.85996	9.84991	9.08858	8.3549	9.92888	7.80624	9.73141	9.74922	8.73025	9.62191	9.15811
ALG10B	3.60665	1.26814	0.0278604	1.41118	1.31526	2.0759	2.19515	2.0962	1.70344	2.00941	1.28806	1.6252	1.17539	0.389791	2.55027	3.51756
ALG11	8.39751	7.86969	8.9626	9.6404	9.84768	7.65305	9.36902	8.12287	8.39176	8.25891	7.27607	7.14896	3.69716	6.38455	6.00299	5.7042
ALG12	14.0972	9.39026	14.6277	15.2389	15.0122	15.2179	15.2092	12.1891	11.3771	10.3628	11.4576	10.8944	11.6549	10.3434	10.1984	10.5215
ALG13	7.18414	10.9938	7.73183	8.97841	6.31821	7.01517	7.75555	12.2198	7.29886	8.94792	9.51573	13.4443	6.10823	9.58281	4.93638	9.89524
ALG14	2.59578	4.04039	3.24548	4.78245	4.39832	3.22218	3.28083	3.63534	3.95726	4.01732	3.09815	4.57723	2.53053	2.0612	2.80117	1.94316
ALG1L	2.27304	2.40643	1.2124	0.602973	0.668173	0.747344	0.786587	1.81684	1.99811	1.83171	1.1998	1.03261	1.55637	2.33612	1.82992	1.22621
ALG2	13.1441	18.4095	15.0313	16.0419	12.9283	13.7033	15.3593	14.4164	15.1983	17.6294	14.1299	17.804	13.6752	13.7146	13.2248	11.7805
ALG3	31.4172	25.5079	35.2136	30.3517	32.5603	31.0214	30.3017	31.2572	28.7408	26.5772	23.3648	29.8891	33.2518	28.8727	29.3341	32.877
ALG5	12.1696	16.945	13.9485	17.6343	16.2752	15.3541	13.7739	13.5978	16.5822	16.35	15.9008	16.0759	14.8613	11.2575	11.2983	9.53755
ALG6	11.5798	12.4482	10.3055	12.1273	12.6552	12.4846	14.5259	12.639	15.4229	14.8951	11.7923	14.7864	13.8717	13.4886	13.5111	13.3997
ALG8	34.8954	47.6387	41.3547	44.9	49.2795	40.4262	42.7066	38.8994	51.0009	41.6721	40.7654	56.1255	48.1497	39.836	26.0322	40.4113
ALG9	4.77899	5.35161	4.4547	4.57378	4.15401	3.90982	4.63403	4.57164	4.72988	4.53224	5.6553	5.85745	4.24387	5.27337	4.75174	4.61329
ALKBH1	6.4485	8.2581	6.57143	7.48803	7.62015	6.47765	6.6233	7.15588	7.85888	7.19138	5.844	7.80474	6.63476	6.34018	6.97465	6.65558
ALKBH2	12.6918	13.7634	13.0902	10.6007	15.0839	14.0214	13.4823	13.1231	16.3648	18.3083	14.8064	15.5038	22.0305	17.4263	18.8943	15.3895
ALKBH3	3.71334	6.32773	7.0221	5.80337	6.42254	6.5989	5.68491	6.06161	5.94064	7.11679	5.94241	6.57364	7.83781	5.8366	6.70693	4.78227
ALKBH4	10.0244	9.6654	11.1765	10.7308	9.78275	10.1221	9.96253	10.7108	10.4079	11.0107	8.03449	9.92782	11.5324	10.257	10.8783	9.30574
ALKBH5	66.3843	62.9519	68.6782	65.5689	66.2163	71.9451	63.3795	59.9262	65.016	69.0303	84.6591	68.5081	71.2123	77.6153	78.15	88.0141
ALKBH6	8.66985	8.82652	10.8791	11.5224	11.1725	10.902	10.2138	10.1643	10.1732	10.8301	9.49178	12.1534	9.76213	8.38391	8.48875	9.27985
ALKBH7	36.7135	23.7607	39.1894	36.0615	33.5954	44.2902	35.8977	38.5613	31.632	28.4424	28.6	22.4171	32.5529	31.6926	35.1986	30.2828
ALKBH8	4.17162	4.91621	5.15169	6.1164	7.08766	5.46623	4.37514	4.74819	4.88661	4.48422	3.28799	4.9022	3.87113	3.07242	2.74301	2.00264
ALMS1	12.4741	11.8337	13.2433	10.8368	14.1301	11.85	14.1098	12.3689	11.8989	12.6445	9.26795	12.3259	12.0593	12.8199	11.0763	10.7791
ALOX12	0.960388	0.935257	0.798486	1.04142	0.909425	1.32881	0.828094	0.455746	0.99474	0.794228	0.500475	0.934541	1.73138	1.40465	1.43135	1.01902
ALOX12P2	1.62404	0.243103	1.70084	0.699311	0.821131	0.555369	0.722457	0.992129	0.807763	1.81071	0.320716	1.2092	1.46113	1.00149	1.37084	1.36531
ALPK3	3.41843	1.49981	4.90264	2.6946	4.25906	2.93141	3.22211	3.12532	1.93106	2.14656	2.18228	1.62061	2.24295	1.69792	1.41004	1.08396
ALPL	63.7606	40.454	56.7129	44.1395	60.5792	63.2501	70.5734	60.2902	47.6833	37.7002	47.8912	49.7699	45.9062	48.2449	46.8817	37.4803
ALS2	14.4529	16.7309	12.6059	12.2699	11.6265	12.6846	13.2503	12.3486	13.3496	15.5316	11.2035	14.6433	14.3233	14.9216	15.2567	15.1936
ALS2CL	1.52908	0.915276	0.998619	0.937465	0.7594	1.17049	2.0291	1.43119	0.971005	1.23155	0.98805	1.35264	0.961243	1.01848	1.44032	1.00027
ALS2CR8	1.71192	1.11558	1.21564	0.691566	0.393569	0.60128	1.59042	1.54735	1.36358	1.70291	1.72657	1.60762	2.14494	1.2062	1.58188	1.64828
ALX1	0.34579	0.415029	0.198049	0.317088	0.203442	0.262458	0.243734	0.510711	0.395117	0.35266	1.13147	0.233391	0.41254	0.640457	0.319593	1.35984
ALX3	2.18472	0.942896	2.05891	1.38136	1.85811	1.84789	2.12366	1.74007	1.95533	1.95294	1.29638	1.45784	1.33114	1.50765	1.74695	1.3833
ALYREF	112.549	121.211	133.207	147.201	170.954	151.119	120.947	127.576	147.461	141.7	131.459	147.386	139.447	119.027	138.967	115.124
AMACR	4.80213	4.35494	4.56631	4.20111	3.21265	3.26895	4.98492	4.44289	3.53906	6.24287	6.41293	4.71172	4.3771	6.93744	4.77827	6.3326
AMBP	1.72413	2.09198	2.38859	1.3929	1.47305	2.5876	2.5113	2.073	2.13442	1.93426	0.466695	1.38436	2.5575	3.054	2.93822	0.528438
AMBRA1	8.44685	6.09345	8.83741	8.11964	9.57563	8.43153	8.07122	9.87384	7.76737	6.92819	5.90488	6.16227	6.88328	7.8707	6.53017	7.38949
AMD1	97.5979	145.791	112.879	139.712	136.077	130.783	109.05	107.985	133.119	118.214	90.7221	137.652	103.942	88.5445	94.0255	79.3267
AMDHD2	9.67903	7.6276	10.5257	9.99638	10.3119	11.5381	10.6975	11.7272	8.31355	9.22209	6.80618	7.21107	11.0366	7.64972	9.39968	6.96122
AMER1	4.38122	3.55919	4.13164	3.6158	5.21318	4.66328	4.98603	3.7377	3.77818	3.68554	1.64857	3.12308	4.05665	3.4887	3.18433	2.6319
AMFR	13.7988	14.1975	14.1413	12.1004	10.4455	12.4362	14.9994	15.0417	12.921	14.6403	15.9864	13.5373	13.1384	15.1922	13.6562	16.4448
AMH	0.33786	0.569095	0.578012	0.14681	0.448283	0.329725	0.645095	0.587845	0.337271	0.112392	0.119186	0.3306	0.459272	0.632829	0.205753	1.10893
AMIGO1	1.26299	0.684402	0.84037	0.848177	0.735892	1.2864	1.30891	1.02495	0.862872	1.08887	0.709894	0.697526	0.859493	0.846914	0.547763	0.818666
AMIGO2	1.14386	2.50218	1.36039	1.90528	2.23482	1.96651	1.19134	1.19954	1.96371	1.58431	2.95867	1.77662	1.30079	1.33322	1.16464	1.5332
AMIGO3	5.75257	3.61572	6.31327	5.94616	5.95036	6.26678	7.59726	6.25644	5.01714	4.08444	3.76393	4.44321	4.82879	3.76531	4.7173	3.34053
AMMECR1	11.3165	27.4939	12.929	16.9538	15.6257	16.5055	14.3405	18.4702	13.3019	13.5371	6.29982	24.5019	13.4755	22.801	11.2828	26.5056
AMMECR1L	9.58953	8.47283	9.76343	8.96074	9.64802	8.72224	9.7355	9.25761	10.1246	10.279	7.03198	10.2417	10.1575	9.16019	8.81946	9.22729
AMN1	6.84673	6.64319	4.82278	4.4652	3.38044	5.03154	5.77178	6.09558	6.04694	7.68722	9.19559	6.92596	7.95349	10.1068	8.10211	7.54181
AMOT	1.79077	1.53849	1.5483	0.94124	1.17837	1.2584	1.73278	1.63242	0.659428	1.12028	0.651723	1.13712	1.53899	2.3651	1.38052	2.38836
AMOTL1	10.9899	4.84793	7.75939	7.9976	13.2975	13.8144	8.88996	7.07036	4.52426	5.38261	8.99421	6.58234	11.1767	9.84858	9.22879	10.166
AMOTL2	31.7059	20.9685	28.3533	27.2856	23.9455	29.1345	17.6124	17.4418	14.5116	22.8157	25.4756	17.9703	19.3632	20.5083	21.0554	22.5608
AMPD2	8.79632	8.76999	11.3061	11.7798	14.5093	12.4442	10.3646	11.1948	10.3382	9.49322	8.60525	8.99568	8.50614	8.7671	8.63558	8.85168
AMPD3	1.68469	0.93761	1.73723	1.37565	1.11144	1.78374	1.46594	1.28287	0.878039	1.33043	1.23348	1.36593	1.13233	1.2682	1.19995	0.93369
AMPH	1.55817	0.641345	1.19162	0.780117	1.24141	1.24191	1.14615	1.04922	1.0638	1.38322	0.356836	1.11808	1.32838	1.55291	1.60548	1.5016
AMT	13.7453	16.9844	16.7271	15.1766	18.4461	12.9694	14.6924	15.3834	17.4943	19.633	14.7493	19.4878	19.4139	17.0636	18.1288	15.4071
AMZ2	34.1399	36.5496	27.7333	24.171	22.756	25.8554	27.8101	34.525	32.3144	33.9044	44.4347	32.8456	39.1171	36.5422	35.6382	38.482
AMZ2P1	1.55106	2.75139	1.6901	1.23182	1.00786	1.42966	1.64399	1.83573	2.04725	2.00661	2.79155	1.66756	2.0263	1.83823	1.93234	1.79041
ANAPC1	21.3698	25.8908	21.4829	20.8664	20.6439	20.3159	19.7691	19.0111	21.0998	21.2451	22.525	23.0448	20.6389	19.2756	20.1059	18.0943
ANAPC10	9.80111	15.2296	9.52969	9.40386	9.08035	10.0222	8.69246	9.6619	12.7148	12.1226	13.031	13.2901	11.9902	13.9758	13.5066	12.955
ANAPC11	98.9485	88.3563	101.274	100.071	86.0917	96.7695	97.1213	106.819	89.7121	85.9233	96.4796	78.8348	98.1553	94.5988	98.9266	93.2536
ANAPC13	15.5264	22.9795	22.3844	19.1695	19.6612	20.9147	19.8155	21.0898	21.8621	22.7482	22.0697	23.0349	22.4746	17.3861	17.6636	18.0019
ANAPC15	20.9986	17.9969	21.6432	24.3938	24.8199	21.6594	17.7323	20.5823	18.6178	16.6728	17.4106	18.2998	19.3095	14.3939	17.9089	19.1671
ANAPC16	27.7153	33.9849	29.9977	26.1992	25.0765	27.5568	29.0982	30.2381	30.4015	32.5678	35.4846	32.3163	34.4074	36.2679	33.4102	33.0592
ANAPC2	4.68258	3.52952	6.5923	6.33941	6.07118	5.43805	5.72431	6.11406	4.49793	4.54783	2.72942	4.21261	5.55407	3.02004	4.15367	2.81544
ANAPC4	13.7441	15.0664	14.2306	14.8227	16.8342	13.2721	14.9805	13.8305	16.4877	15.5705	13.3003	15.6409	14.3773	11.9204	13.3885	12.7133
ANAPC5	41.7407	48.1609	47.6387	49.0754	47.8278	44.5361	40.0291	46.0542	45.5668	46.3703	46.6888	44.6825	47.6892	40.7401	44.6994	39.2299
ANAPC7	26.8233	31.9761	32.5821	31.8934	30.0062	31.8155	30.0319	29.3959	31.8587	29.9852	24.1128	32.1852	28.2528	27.3472	24.8667	23.0473
ANG	1.58532	2.92625	1.88125	1.35417	0.582904	1.32044	1.93568	1.99015	1.90342	2.70128	7.97983	2.31435	1.78481	3.48794	3.53511	3.72323
ANGEL1	9.53648	8.7047	9.05679	7.84548	7.67637	9.5722	10.385	8.61418	6.96376	7.4764	6.08759	7.2124	7.43751	8.24581	7.55473	9.29381
ANGEL2	11.8848	11.9022	13.536	13.8088	12.9301	12.0701	13.3586	12.8753	15.1301	14.6138	11.1902	15.8832	12.7326	12.0411	10.7748	9.05743
ANGPT1	0.187857	0.965086	0.411144	1.60194	0.858243	0.402699	0.336635	0.36855	0.777709	0.555809	3.39662	1.42448	0.333818	0.256373	0.279258	0.368848
ANGPTL2	2.76255	1.99103	2.78177	3.03955	3.23414	2.91399	4.09869	2.08214	2.38067	2.16652	1.1648	3.15468	2.2662	2.09203	1.77267	1.36417
ANGPTL4	1.47781	1.22824	1.1571	0.634089	0.481462	1.08997	1.05534	1.13769	1.10576	1.01006	2.01117	1.1142	0.91726	2.07169	1.54766	3.15457
ANK1	3.48925	3.68845	2.57184	2.87665	0.910135	2.50965	2.05916	2.94669	2.57996	3.44437	2.15884	2.39993	3.0022	1.7428	1.75141	1.81593
ANK2	4.20348	3.49325	6.19589	5.2802	7.51929	5.15342	6.44171	5.82155	4.99577	4.99698	3.02643	5.18005	4.49515	3.51519	3.33087	2.59837
ANK3	9.98446	8.45346	9.10273	9.30973	6.27648	6.61876	10.241	8.89112	8.42245	10.0098	11.1248	11.4047	8.48378	10.6448	8.5669	7.97361
ANKDD1A	2.23067	1.51613	1.7379	1.45573	0.822164	1.43189	1.58577	1.87227	1.85962	2.17308	1.28907	1.01144	1.5668	1.46655	1.58837	1.55009
ANKEF1	4.18454	4.80925	3.66058	4.94755	4.47005	4.33753	4.29284	4.55732	4.24319	4.92862	4.00215	5.28787	5.43375	3.74134	3.61785	2.11364
ANKFY1	8.1307	5.81257	8.50355	7.99628	10.209	7.52397	8.89939	8.23256	7.80306	7.89723	5.592	6.29379	7.48589	6.32939	6.45837	5.67478
ANKH	0.971635	1.17212	0.805562	0.984091	0.796547	0.677533	0.970979	1.11335	0.964601	0.917861	1.30923	1.18532	0.728094	0.956767	0.663393	0.98009
ANKHD1	18.0133	14.9511	19.0013	15.8064	17.994	15.4533	17.833	17.7796	14.2883	15.7616	15.6436	15.1006	15.5254	17.0795	15.4886	20.4071
ANKHD1-EIF4EBP3	1.34751	0.546155	0.86455	0.805604	1.10198	1.09815	1.03231	0.838338	0.452104	0.261496	0.443855	0.542263	0.44351	0.511286	0.670308	0.415121
ANKIB1	15.482	13.5437	13.7311	14.6478	15.4923	14.4428	15.0821	14.2366	13.2983	13.8847	13.7834	15.0792	13.2697	14.1219	12.8481	10.7139
ANKLE1	3.24051	3.58998	3.22479	3.3536	3.99322	3.86514	4.22365	3.71019	3.04843	2.69889	2.16661	3.23551	2.57052	2.77838	3.25395	3.5359
ANKLE2	16.4425	16.9693	15.6052	18.0558	17.9271	17.166	17.5296	17.4579	17.2588	15.0764	13.6598	16.0126	14.5782	12.7677	13.0035	14.8231
ANKMY2	8.47066	8.92726	6.77614	6.21166	5.98316	5.98452	6.21957	6.72638	6.57132	7.95672	6.46871	8.22233	10.8756	10.7067	11.5849	13.0004
ANKRA2	7.42795	9.25178	5.4158	4.48723	3.41628	5.59306	6.79807	6.52967	6.13552	8.23554	10.14	7.32349	8.43396	8.5097	8.84967	9.71268
ANKRD1	0.0363229	0.295072	0.014279	0.106891	0.0167025	0.0150991	0.210894	0.157767	2.02775	0.125908	3.15555	0.0900027	0.0096988	0.058727	0.424658	0.813003
ANKRD10	35.44	42.0902	29.7739	40.86	34.7241	36.8286	36.4014	37.0423	33.5733	32.2225	25.916	40.9101	25.5585	34.0176	30.3186	36.4749
ANKRD11	12.246	6.79657	13.418	13.0633	15.3903	11.7841	13.9245	15.3733	9.00161	8.44412	8.16882	9.93885	8.48539	8.88345	6.80205	8.41616
ANKRD12	9.49086	5.19745	7.24963	6.2529	6.09785	6.75239	8.48469	5.33786	3.90675	5.24527	4.31852	4.81558	4.47333	6.29505	5.41506	5.0937
ANKRD13A	5.25704	6.9424	5.93454	5.58157	4.99253	5.14758	5.38816	6.04454	6.00441	6.09831	8.37365	6.24067	5.29989	5.37767	5.17569	5.11067
ANKRD13B	7.10281	4.40912	7.80067	7.20356	8.72706	8.06649	7.32687	6.45541	4.43429	4.16579	2.67151	5.45228	4.55911	4.84605	4.98432	5.72244
ANKRD13C	7.50322	10.0247	7.46149	7.32513	7.18101	7.81668	8.39924	8.13897	8.65537	9.07895	11.7449	9.32382	8.05149	8.28514	7.02825	8.06595
ANKRD13D	5.68603	5.3955	5.22014	6.50543	5.01682	7.05933	6.12889	6.24211	5.56034	5.3916	5.08064	4.65131	6.04072	5.58316	6.0736	5.57049
ANKRD16	7.47836	6.69105	8.58828	6.01598	5.57305	8.01661	7.66841	7.62244	7.57866	7.56383	6.12423	7.45103	8.42059	7.78659	8.85366	4.67825
ANKRD17	17.9446	14.5531	17.9318	17.0562	20.2383	16.6257	17.513	16.6179	15.8332	16.2545	12.6994	16.2619	14.3846	14.9846	12.5953	12.5267
ANKRD18B	1.67634	0.509908	1.78221	0.648514	1.10013	0.612584	1.14662	1.21373	0.676652	1.1429	0.798894	1.12951	1.04188	1.47353	1.02238	1.30782
ANKRD19P	0.515483	0.446737	0.228327	0.288212	0.282785	0.509647	0.522859	0.372665	0.55425	0.773116	0.510164	0.648781	0.563038	0.488023	0.592995	1.11684
ANKRD23	1.43975	1.02425	1.73854	0.975205	1.2226	1.51868	2.12658	1.4842	1.26626	1.11504	0.994764	0.958497	0.956786	1.11694	1.2299	1.11378
ANKRD24	5.09625	3.11552	4.08322	3.7251	3.94733	3.70259	5.0994	4.29129	3.58153	3.3466	2.04873	3.50381	3.6814	3.41851	3.91731	3.4548
ANKRD26	4.08457	3.50058	3.37413	3.19876	3.25496	2.67434	3.70324	3.23827	2.80576	3.74577	3.33799	3.59196	3.15743	2.51617	2.6204	2.99559
ANKRD27	19.1746	20.6738	20.1622	17.9062	17.565	19.1624	18.8667	22.2097	20.2676	20.1929	16.5232	17.4615	18.2681	17.969	19.8955	16.9964
ANKRD28	15.2497	0	15.7599	17.3011	18.7643	15.6291	15.4029	0	0	0	0	0	0	0	0	0
ANKRD30BL	7.84331	4.84064	10.4188	12.1151	9.94293	8.80705	12.1949	9.81533	11.0622	15.48	5.10712	6.56636	5.28336	10.6583	5.0415	5.40896
ANKRD32	10.3545	9.48688	8.77272	8.0185	9.70624	8.46189	9.87965	8.58744	9.74584	9.43345	10.8287	9.8169	10.1833	9.8511	10.6778	9.58962
ANKRD33	1.27528	0.764264	0.487642	0.260291	0.172394	0.619979	1.04046	0.824788	0.484312	1.07659	1.21526	0.925676	1.44742	1.36893	2.07112	2.23627
ANKRD33B	3.07606	5.52986	4.3034	5.03878	6.02906	3.91087	3.02712	5.4635	4.85439	4.42076	3.6752	4.91377	2.67811	3.01498	2.11658	1.96638
ANKRD34B	1.38162	1.53591	1.28579	1.25181	0.898831	1.51509	1.49873	0.688613	0.641134	0.867556	0.127837	0.895692	0.46527	0.838538	1.07844	0.415332
ANKRD35	1.96199	1.49152	2.09832	1.91486	1.44665	1.58113	2.15622	1.96379	1.28026	1.43922	0.789377	1.79793	1.82638	1.97752	1.68231	1.57611
ANKRD36	2.04721	1.04491	1.79779	1.43715	1.04222	1.25716	2.30531	2.09883	1.379	1.59123	1.06637	1.8092	1.51412	1.23415	1.7005	1.12335
ANKRD36B	0.902198	0.639901	0.827838	0.579052	0.495233	0.437173	1.02486	0.859132	0.695826	1.05126	0.873731	1.07291	0.800879	0.797762	0.848959	0.94485
ANKRD36BP1	2.16627	2.44685	2.73905	2.9412	2.57028	2.27642	2.99382	2.6513	2.3316	2.55743	2.54835	2.6337	1.72219	1.78224	1.55846	1.13825
ANKRD36BP2	0.822751	0.617601	0.499788	0.433652	0.179862	0.425522	0.684322	0.405525	0.23026	0.698369	0.116389	0.423313	0.866423	1.23219	0.803738	0.58121
ANKRD37	3.51284	3.30296	2.20087	1.92017	1.4652	3.74328	3.17904	2.63527	5.27039	1.71722	12.5278	2.12025	1.82814	4.83487	5.85747	6.57001
ANKRD39	6.35922	7.48596	9.01015	9.48291	7.85353	8.76464	7.30457	9.35269	9.42725	7.03362	11.3035	8.16495	7.24518	8.09138	8.13937	8.91993
ANKRD40	22.1631	26.003	23.2362	22.8763	22.7503	21.8422	22.0281	25.344	25.8311	25.7976	23.3806	26.6262	23.8759	22.1467	21.8561	19.3997
ANKRD46	15.7644	19.2814	14.837	12.1781	10.8204	12.6024	13.537	15.668	16.5164	18.4504	22.3607	17.0868	16.7491	21.4211	15.9907	19.4449
ANKRD49	4.94682	8.87862	5.47021	6.78729	5.2467	5.56368	6.43959	6.24918	7.06121	7.87085	8.04613	7.55717	5.93429	7.16083	5.56193	5.61533
ANKRD50	11.4892	7.98885	10.6625	8.27145	9.68752	9.01674	10.7212	10.1963	8.23019	10.9446	5.01148	8.55442	8.60422	10.0401	6.28742	7.03874
ANKRD52	3.1508	2.22617	3.63858	2.71645	3.16952	3.09331	3.5604	3.35974	3.27525	2.94664	2.05485	2.76895	2.54246	2.3714	2.18574	1.76591
ANKRD54	4.02639	4.17772	4.68971	4.71752	4.97262	5.0801	4.15403	4.71941	4.657	3.69165	3.64954	3.65637	3.86456	3.2521	3.88247	3.64327
ANKRD6	3.20165	2.86094	2.47412	1.96063	2.13455	2.40207	3.18608	2.45794	2.66287	2.85984	1.91689	3.63102	2.03734	2.54541	2.93639	3.03404
ANKRD61	0.921219	0.373351	1.17677	0.723401	0.682036	0.711221	1.05365	0.717831	0.721688	0.587619	0.444116	0.599308	0.926946	0.529215	0.546409	0.506586
ANKRD65	1.28543	0.716695	1.26482	0.872197	0.552372	1.47785	1.59044	1.3041	1.30112	0.918473	1.62337	1.05061	0.656007	0.751338	1.41628	0.503643
ANKRD7	0.457518	0.274951	0.273081	0.219134	0.320656	0.386468	0.40231	0.261951	0.266151	0.591939	1.08498	0.698492	0.747793	0.956653	1.12855	0
ANKRD9	27.8173	15.3768	18.5753	19.1833	16.3682	23.0872	22.4932	18.629	18.9291	17.0836	21.0171	17.6083	18.4355	18.7939	20.6994	16.3907
ANKS1A	10.0894	5.08702	10.5412	9.58916	10.3986	9.77486	10.2728	9.49006	6.77218	6.45724	5.77099	6.83641	6.81108	6.89414	6.41621	6.41733
ANKS1B	1.65843	1.05394	1.25869	1.15438	0.910977	0.957743	1.4575	1.17002	1.22959	1.3184	0.698658	1.39024	0.981592	1.53828	1.03467	1.08935
ANKS3	5.63261	4.74812	6.25082	5.31329	5.31406	4.93628	5.6855	6.19058	5.35945	5.54709	4.70292	5.37111	5.33842	3.81342	5.36197	3.5717
ANKS6	14.0942	10.5411	15.6954	10.1534	10.6672	12.2232	12.6586	11.2907	10.3647	11.6787	8.47946	11.484	14.9934	10.6433	11.6723	8.7581
ANKZF1	29.7476	25.9576	28.8777	32.3343	24.3263	33.3731	26.2308	24.1837	20.0282	25.8578	38.7106	23.8568	25.8428	29.4472	31.6063	37.7501
ANLN	30.7198	34.3557	28.2219	31.865	30.1409	29.7187	33.6112	27.6569	28.5691	29.7843	37.7219	33.4915	30.4376	35.2331	32.3145	33.733
ANO1	1.03274	0.632384	0.846247	0.977655	0.723687	1.12938	1.34485	1.17622	0.598701	0.653393	0.0613744	0.858888	0.740451	0.850792	0.912034	0.495636
ANO10	17.1201	22.7297	21.7715	17.3092	17.5493	16.5241	18.7469	16.4536	18.1523	19.0536	16.9252	20.1517	20.6854	22.7091	22.9163	24.6383
ANO2	0.990786	0.635471	0.62867	0.871318	0.938621	0.931663	1.03612	0.670281	0.645339	0.784632	0.353481	0.777607	1.00867	1.2671	1.47587	0.897871
ANO5	4.21347	3.94197	4.19478	3.61992	2.3529	3.89895	3.67935	3.20699	3.31395	3.83217	2.38778	4.04089	4.28435	4.28329	4.32395	3.95338
ANO6	25.3255	31.8217	22.0613	24.6127	19.6374	22.067	22.8391	22.3992	22.5486	26.0872	30.1672	28.6943	21.4868	27.7249	23.9446	22.4003
ANO8	5.52604	2.34733	5.45184	4.54337	5.00426	4.72611	6.96039	5.37803	4.03825	3.75328	3.81255	3.31884	4.11517	3.57353	4.04441	3.72255
ANO9	1.55813	1.94752	1.63727	1.50221	1.20187	1.10234	2.41633	2.35373	1.51511	1.90274	1.24794	1.61392	1.57073	1.5198	1.60551	1.25397
ANP32A	115.852	73.0709	105.276	106.846	134.019	117.669	108.302	97.1732	80.2803	79.4756	64.4177	81.0035	102.513	90.0071	99.6453	96.1367
ANP32A-IT1	0.544587	0.152123	0.720265	0.37916	0.628911	0.233553	1.03779	0.558041	0.409502	0.560621	0.215248	0.544577	0.379682	0.541212	0.320013	0.34296
ANP32B	4.67426	2.05372	5.5136	4.12637	4.013	2.61213	4.66118	4.51251	2.53054	3.00087	8.45731	2.30602	3.51795	3.66292	2.97293	4.23204
ANP32D	0.716882	0.297473	0.224663	0.608136	0.130731	0.824915	0.112021	0.520089	0.89682	0.644215	1.06307	0.564301	0.692344	0.825916	0.275749	1.02469
ANP32E	68.6619	58.6965	75.0507	86.3318	89.6803	88.5222	74.0846	72.4412	60.8995	62.0895	46.52	64.4429	58.4295	58.2087	60.7172	60.4187
ANTXR1	8.30379	5.42549	8.50503	7.94859	8.76439	7.39101	7.97488	7.27245	6.87221	6.3446	6.81186	7.32749	6.51364	6.90048	4.32645	5.47711
ANTXR2	1.4925	1.88012	1.28587	1.07972	1.09959	1.3996	1.32831	1.47645	1.49851	1.942	1.55046	1.63201	1.44123	1.95557	2.53232	1.91337
ANXA1	0.145452	2.5367	0.527064	1.31019	0.533291	0.241202	0.318568	1.40354	2.28154	0.909084	11.8991	1.27197	0.0667887	0.111171	0.358928	0.134666
ANXA11	23.188	11.3006	24.0041	21.0771	22.0216	22.6618	21.2895	19.6559	12.018	12.8627	15.3103	14.47	15.1659	11.612	13.7583	12.3891
ANXA2	89.575	158.006	41.2226	70.7747	48.6559	38.4491	44.2543	84.9972	112.274	96.4872	226.967	94.1835	30.3904	57.8725	45.3529	44.2631
ANXA2P1	0.489839	0.283235	0.387743	0.0661667	0.361564	0.283259	0.464311	0.251308	0.567646	0.499265	1.0492	0.443444	0.279954	0.385989	0.184075	0.309254
ANXA2P2	0.851365	0.488981	0.290623	0.674793	0.552773	0.261523	0.44286	1.10774	1.09371	1.24063	1.97199	1.31015	0.260297	0.509962	0.524537	0.329976
ANXA3	17.1215	54.0186	13.2367	25.8311	11.4662	18.4343	16.9217	22.8204	25.7205	31.1056	23.9205	25.0506	28.8591	28.6753	26.4567	31.4311
ANXA4	3.30496	2.94268	4.38827	2.92368	3.13134	3.01996	4.08922	4.10291	2.6304	3.08721	4.2251	3.01762	2.96729	2.98644	3.28689	2.49384
ANXA5	128.594	169.605	128.607	120.092	115.008	137.761	103.424	137.289	143.92	143.592	208.354	194.561	127.681	145.653	125.004	157.729
ANXA6	34.1417	34.0702	28.6622	25.7202	24.0885	27.3728	25.2989	28.1257	32.0143	32.4502	46.1988	26.6469	31.5108	31.3234	38.9061	35.7132
ANXA7	32.7861	39.0866	37.5186	41.0458	36.4941	36.1509	33.5197	40.01	36.0779	36.2534	40.4359	39.3438	39.3033	35.0994	36.8984	34.2278
ANXA9	1.06151	1.22052	1.63964	1.2994	1.58192	1.7754	1.7273	1.3416	1.66801	1.97881	1.99425	1.42955	1.46062	1.607	1.76699	1.45631
AOC2	1.26474	0.67826	1.95316	0.805459	0.995478	0.969379	1.74157	1.43767	1.15778	0.859964	0.291283	0.868854	1.22806	0.870452	0.970534	0.944314
AOX1	4.35691	3.42175	3.43058	3.47365	2.35556	4.48001	3.73016	2.54555	2.98291	3.39777	1.16123	2.76248	4.09245	3.58788	4.02689	3.8198
AP1AR	13.6991	17.1039	15.4584	19.2165	19.7315	13.916	13.5874	15.8745	18.5128	16.4939	14.3199	17.4619	14.5012	12.3977	12.269	10.208
AP1B1	19.4096	14.6241	20.8274	20.1082	22.8353	20.5987	20.012	21.6559	15.4452	14.8078	14.652	15.2868	16.9324	15.5451	16.0717	16.8708
AP1G1	17.5095	17.276	19.4227	17.9049	21.1189	17.7806	18.4449	18.1679	18.1175	18.1126	16.5503	18.424	16.8582	16.4692	15.7219	15.2443
AP1G2	5.40855	5.05202	5.724	6.45021	6.28841	5.2241	7.64392	7.33826	6.92557	7.27861	7.84831	6.53225	4.68456	4.92554	5.07306	4.44902
AP1M1	10.6968	6.45555	11.6602	12.9443	12.8387	11.4063	11.3597	11.0907	7.29444	5.06566	5.53463	7.819	8.82079	7.62364	6.63959	6.56979
AP1M2	71.2386	45.2474	78.4118	78.0759	64.4431	69.0405	72.687	71.9454	61.3247	55.1724	67.7408	60.3132	73.1417	72.1725	70.3931	61.9862
AP1S1	38.8809	36.8191	28.058	27.7285	26.2519	29.3388	31.337	35.4774	35.2932	34.4319	62.4451	34.7053	40.6661	43.9535	45.498	55.8434
AP1S2	41.5801	100.757	33.2439	53.835	40.4216	65.8995	43.8045	73.1427	52.6253	51.4542	21.7413	117.409	39.6747	97.8712	43.5978	99.7424
AP1S3	3.5685	4.10613	3.3287	4.47928	4.35927	4.21752	3.78211	3.06194	3.91531	3.45122	1.95682	4.07154	3.96647	3.35638	3.161	3.17018
AP2A1	31.1444	19.3718	32.8584	28.2949	33.6266	29.2334	30.9155	32.0841	24.96	23.7014	24.2199	20.5825	27.6646	27.8104	26.6668	24.5917
AP2A2	9.24223	4.47924	11.393	9.98171	11.5628	8.76985	9.79513	9.97826	7.52857	7.02933	7.18303	7.25711	6.00534	6.29251	5.99575	5.55627
AP2B1	39.4192	22.8151	40.6713	37.8799	39.2452	35.6566	37.0726	38.781	24.5794	25.6943	30.6431	27.3483	37.985	37.2645	29.3737	34.5968
AP2M1	145.055	160.617	147.395	159.335	161.406	160.919	149.343	157.539	157.107	147.482	177.98	140.252	144.644	146.145	156.427	153.959
AP2S1	79.321	78.5441	91.3059	105.424	93.0827	98.707	80.2971	99.5731	82.5625	83.0156	81.2331	78.2545	91.5385	68.33	72.7229	77.7976
AP3B1	22.7819	21.3047	22.6749	19.8629	21.0891	21.6761	20.6527	18.5559	18.2827	21.0561	18.6127	21.768	21.6137	23.5792	20.7471	23.0719
AP3B2	1.6286	1.50393	1.75785	2.1346	1.04006	1.25156	1.42363	1.61491	1.43747	1.71392	1.60116	1.14523	1.24888	1.44165	0.99487	1.31173
AP3D1	34.7257	22.9751	36.0566	36.5725	46.8717	41.5259	39.4582	37.8841	26.6107	27.9786	20.8011	26.8536	25.4344	26.5855	24.8976	24.1798
AP3M1	15.3951	13.3309	13.6858	13.4055	14.6543	13.2987	14.0527	13.7805	12.2891	13.5523	10.0768	14.7108	13.2874	15.1682	13.8617	14.6127
AP3M2	7.60056	7.66261	6.77275	5.12669	6.02039	4.90352	5.82148	7.11471	5.79151	5.47797	5.85573	8.01432	6.94079	8.61411	7.69653	8.67539
AP3S1	63.5298	68.8586	51.9724	51.2001	50.3644	55.4247	53.7792	53.0483	56.2813	60.6446	57.9419	62.309	69.5007	71.8999	78.4453	72.5972
AP3S2	12.6419	14.5244	13.9383	13.1466	11.7607	11.6543	11.9685	13.736	13.1406	12.6017	14.2981	14.2361	15.1075	15.1781	15.1442	14.1987
AP4B1	2.20459	2.11614	2.9192	3.11541	3.92121	2.76542	2.88757	3.57426	3.81472	2.59398	2.65035	2.66539	2.00493	1.71467	1.72185	1.28802
AP4E1	4.46455	5.00024	5.16129	5.55624	5.75704	5.22473	5.22647	5.36937	4.98321	4.89933	5.5757	4.81201	3.7944	3.56491	3.50388	2.67569
AP4M1	7.07412	6.10582	8.69265	8.45575	5.85589	9.05109	8.59524	7.95223	8.55861	6.64831	6.03957	6.70051	8.57187	6.86398	7.76601	5.65164
AP4S1	4.01752	3.32418	5.36325	5.45289	5.78571	4.80704	4.93707	4.93215	4.64287	4.26111	2.3874	4.20703	3.40242	3.8709	3.00381	2.32105
AP5B1	4.08966	3.4869	4.05955	2.93991	2.52528	3.61754	4.17495	4.73752	2.76621	3.47484	2.73393	3.49758	3.32941	3.08036	3.07855	2.9563
AP5M1	19.4938	24.6996	20.8084	21.664	21.2604	21.5772	20.6837	20.0973	22.3447	21.765	21.3382	29.0985	18.5179	17.6916	19.7312	13.9391
AP5S1	1.51159	1.66159	1.98819	2.30792	3.57483	1.87274	1.67789	1.31661	1.62015	1.92151	1.99866	1.70776	1.62765	1.3072	1.28835	0.901105
AP5Z1	3.2269	2.25603	3.86124	4.29758	5.35896	3.62729	3.95368	3.93215	3.00568	2.6944	2.15421	2.42746	2.75439	2.23062	2.35034	1.78481
APAF1	6.42366	7.00754	5.65198	4.79349	5.026	5.90547	6.35568	5.35616	6.43959	6.94567	8.74817	5.32285	5.47189	6.54649	6.675	5.63249
APBA2	11.2573	8.41103	9.31712	9.1862	8.96256	10.5501	7.5911	9.26036	7.44332	10.6756	10.079	8.68509	14.1872	13.3204	15.2376	12.336
APBA3	7.43842	4.30468	7.33836	6.8923	6.88802	6.89765	6.71665	8.25671	5.23025	5.40702	5.1053	5.32442	5.40415	4.41377	4.54496	5.46378
APBB1	15.543	11.159	12.1482	11.1872	9.00865	11.8457	14.4343	13.7421	10.8386	12.1403	10.5778	11.1643	12.7514	14.8755	15.2394	15.5575
APBB2	14.1536	11.4137	14.1301	12.1462	12.4328	13.2556	14.4623	11.9029	11.2515	13.7532	7.02258	12.2298	13.4003	11.5558	11.0259	8.9447
APBB3	2.23728	1.22593	2.4486	1.37425	1.74964	1.10966	2.68428	2.39917	2.51324	1.71687	2.1796	2.0511	2.01496	1.65754	1.7294	1.71348
APC	7.09756	7.69971	7.3593	7.49143	8.03539	7.3284	7.66784	6.10167	6.92691	7.72832	5.47003	7.48365	6.59621	6.98861	6.11943	4.73064
APC2	1.19748	0.728769	1.62346	0.871947	0.789564	1.29638	2.85899	1.38119	1.39048	0.705926	0.256628	1.04566	0.727289	0.596407	0.620124	0.747134
APCDD1	1.57839	0.852985	1.4357	0.798134	1.0851	1.76778	1.47098	1.09971	1.31133	1.71181	0.692367	1.16338	2.23323	2.30955	2.03336	2.32367
APCDD1L	0.602279	0.4481	0.69467	1.01739	0.52745	0.721184	0.579021	0.618576	0.630263	0.622222	0.402015	0.51246	0.655392	0.595654	0.433348	0.354183
APEH	74.1284	85.6837	83.4691	88.3609	80.5723	82.9041	74.6299	83.8595	83.158	78.7229	72.7901	73.2631	86.7136	69.099	79.3051	72.5428
APEX1	101.401	36.1345	106.408	101.195	138.317	96.6835	103.99	100.112	48.0936	44.1001	50.3681	48.9191	52.9753	44.525	42.0716	55.7181
APEX2	8.78791	8.93404	10.347	9.7648	12.5541	9.5613	10.525	11.554	11.4717	11.3842	8.84523	9.4876	10.1785	9.37437	9.98651	8.88444
APH1A	61.0795	64.0482	71.8625	66.7246	71.4337	67.566	61.2715	64.7349	64.8229	61.5979	67.7656	65.0508	64.1364	55.1219	60.5921	54.8269
APH1B	11.7883	12.893	11.9734	10.6644	8.75213	8.54871	12.4836	11.9334	13.0381	14.8963	8.4623	11.5362	12.8733	14.0206	14.0017	10.8203
API5	62.5017	62.7825	61.5484	61.6096	63.5491	64.0966	61.5807	59.6717	57.3514	61.8334	57.7226	68.1068	58.8482	63.3206	59.8033	57.7203
APIP	23.4061	28.7857	17.922	19.7651	20.9191	22.3334	19.3269	21.0088	21.0116	23.9479	27.0015	29.7479	28.7942	28.9775	32.8184	22.7722
APITD1	7.2991	8.36978	8.27593	8.84383	8.52212	8.00412	7.82792	7.82404	9.33306	8.95925	8.37955	11.6689	8.83607	8.14793	7.88093	6.64724
APITD1-CORT	1.51803	1.35202	1.24422	1.21718	0.494342	1.14967	0.803754	0.8584	0.968474	1.37298	0.703059	0.545731	1.38677	1.21048	2.27726	2.00896
APLF	2.33419	2.39576	2.38576	1.92165	1.47329	1.61771	2.58997	2.93433	2.03813	2.19093	2.10462	2.81378	2.06579	2.7924	2.35421	2.54571
APLN	9.04049	18.6792	4.51329	3.65273	2.49863	10.2544	4.39196	2.90195	3.3015	6.99972	2.17336	6.28395	7.86871	28.6419	21.098	33.2165
APLNR	0.052275	0.0106916	0.183269	0.0100433	0.0219973	0.0898881	0.0475052	0.0265413	0.0291983	0.0489141	8.53786	0.0344052	0.018001	0.0603468	0.0485566	0.0101788
APLP1	3.27791	2.81654	3.66265	2.37267	2.55605	3.57802	4.01004	4.20695	2.84312	2.78994	3.1114	3.03841	2.98639	3.82815	3.1378	6.34369
APLP2	115.935	103.708	107.985	115.285	107.757	104.745	121.588	110.88	88.8784	90.7819	99.2686	99.9482	90.6073	83.8401	86.9131	104.626
APMAP	36.2148	40.0539	39.1884	37.3559	39.3397	34.9751	37.6833	37.8219	40.954	37.0647	39.2652	40.8048	39.8375	38.0139	38.41	36.9505
APOA1	0.782031	0.373529	0.547472	0.512493	0.250375	0.452998	0.536777	0.609241	0.939988	0.288334	1.23671	0.0837364	0.342703	0.0735129	0.307845	0.660518
APOA1BP	53.538	60.5435	55.5222	56.6967	52.7139	54.559	47.3476	55.3547	64.1347	66.866	39.9236	62.3104	75.9482	57.8033	62.4267	63.6114
APOBEC3B	2.32862	0.720775	3.77522	3.48054	1.82268	0.489118	1.28762	5.85757	1.12655	0.477428	0.166362	0.65954	0.731316	2.6134	2.3268	0.872344
APOBEC3C	12.1601	5.96627	12.8438	10.0692	9.18488	12.0157	12.4191	11.3504	6.0934	6.75819	8.18894	6.56225	8.71394	10.0838	8.90779	11.3462
APOBEC3D	3.17847	1.54362	2.93583	2.90498	1.76254	2.29882	2.8195	2.96611	1.68573	1.99111	1.8131	1.65806	2.8745	2.24992	2.36852	3.39859
APOBEC3F	1.43081	1.07044	0.897708	0.882673	1.02687	0.600308	1.17329	1.0237	1.01552	1.15639	0.751035	1.10803	1.06582	1.29671	0.820738	1.04475
APOBEC3G	0.3512	1.09136	0.395827	0.58837	0.24112	0.381626	0.574066	0.728814	0.509942	0.490628	1.81046	0.688146	0.588113	0.781507	0.760999	0.631083
APOBEC3H	0.385322	0.818624	1.11363	0.157654	0.369006	0.038516	0.41568	0.411816	0.544441	0.668375	0.826317	0.286645	0.473643	0.21324	0.337163	0.633506
APOC1	89.7751	106.263	100.501	119.455	105.04	116.129	97.435	90.3741	116.555	98.5306	115.759	90.7715	101.161	80.8172	110.097	78.8289
APOE	699.233	752.141	678.679	659.429	715.649	746.016	778.648	747.773	803.76	727.033	774.859	676.716	714.907	683.093	754.366	636.174
APOL2	4.56421	4.14483	6.61301	5.62689	3.21119	6.42396	6.85552	6.31185	5.62379	6.43004	4.64522	7.00945	7.46551	8.62081	8.05032	4.52039
APOLD1	0.875953	1.15953	0.787192	0.84528	0.462888	1.05232	0.681726	0.53456	0.733068	0.787225	1.09547	0.741745	0.625294	0.792876	0.627153	1.05518
APOM	3.68782	4.73724	4.65769	4.16252	2.85397	3.15997	3.2224	4.77736	5.4178	5.28581	1.64066	4.67293	5.02524	4.90607	5.60841	2.92326
APOO	16.9105	35.558	19.5204	21.2794	18.3773	21.6296	19.2669	28.5292	20.5728	17.9788	18.2592	36.4304	21.3086	27.8417	17.9103	36.1803
APOOL	1.99008	1.43217	1.27834	1.19171	1.19525	1.68867	1.9113	1.34541	1.3226	1.55341	2.3148	1.80302	1.88519	2.02873	1.77428	1.74391
APOPT1	14.9136	16.0104	16.9175	17.7793	14.4364	13.9262	15.0129	16.2366	15.0365	14.0625	16.2175	15.8122	14.2132	17.0194	14.4989	14.6019
APP	190.549	196.986	178.004	181.057	145.619	156.868	170.253	166.62	184.713	191.331	347.731	160.13	167.359	166.075	182.152	195.164
APPBP2	5.90166	6.36927	6.30802	5.23854	4.74979	5.32973	6.14567	5.39849	6.34824	6.74839	5.19076	6.26707	6.43116	5.95128	6.16986	4.94318
APPL1	24.3888	25.2691	21.1997	22.6614	21.5146	23.7238	19.4793	20.3995	20.1916	22.0051	24.4614	24.1699	22.1083	23.8715	23.0374	21.4994
APPL2	8.29443	9.0048	8.33804	6.98551	7.01269	7.52415	8.26757	8.34632	7.74616	10.4016	7.07898	9.84848	9.46336	9.01648	9.5462	8.14327
APRT	225.027	265.666	276.385	158.951	259.093	260.175	237.119	264.894	323.164	291.239	182.293	254.131	343.033	277.508	325.996	279.202
APTX	16.8368	23.5427	18.0425	20.5158	20.8276	18.1137	18.0352	18.2932	23.9303	21.7083	17.5721	21.9731	19.1402	18.0086	18.0155	18.2012
AQP11	1.7336	0.96871	1.47348	1.2669	1.26455	1.35168	1.57781	1.29774	1.20016	1.28134	1.11555	1.53789	0.997206	1.28601	0.938079	0.996141
AQP3	1.68888	1.93123	1.41068	2.19346	1.05466	1.41111	1.22131	1.05385	1.46236	1.3757	1.34526	1.31335	1.06557	1.10379	1.13922	0.562938
AQP4	1.1355	1.20398	0.765447	0.454375	0.282699	0.78101	0.755923	0.768023	0.812948	0.794509	2.29565	0.769195	0.650503	1.11756	0.864472	1.27206
AQP5	1.08455	1.17218	1.31165	1.93231	0.521436	1.25107	1.08676	1.21649	1.28385	0.858048	0.603979	1.46769	1.43256	1.40561	1.74288	1.22743
AQR	27.0878	31.9172	27.9099	28.8831	27.8632	25.2796	27.2959	29.2141	28.5237	29.5401	31.3848	29.8976	28.8277	30.0335	25.9509	27.7703
AR	1.96424	2.10815	1.98435	1.80782	2.65176	1.74272	2.51234	2.18431	1.97675	1.78722	1.06552	2.07825	1.43917	1.89395	1.32067	1.47856
ARAF	14.6098	9.71295	14.653	12.0175	14.3032	13.3502	15.1545	13.9957	8.94769	10.4351	9.83645	10.287	11.6788	11.7368	11.9533	10.4283
ARAP1	10.9717	7.45557	9.79372	10.8853	9.90889	10.7648	9.65211	10.9515	9.12295	9.11451	10.4187	8.35827	9.08668	8.41758	8.96484	9.14109
ARAP3	9.84359	4.97942	9.67347	8.33273	9.99276	10.7031	9.14433	8.11974	5.75491	6.30314	3.61577	6.23437	9.13529	8.9025	8.60707	10.0716
ARC	8.98278	6.71927	4.79876	5.141	6.49949	9.46154	7.19758	5.1396	6.35421	4.55393	2.27101	6.52349	8.02051	6.70216	6.16403	4.22721
ARCN1	49.3011	42.5949	44.6331	43.3885	43.122	41.0325	44.2023	48.7681	38.3334	40.2016	44.3274	43.256	43.8135	49.2267	46.4395	52.3207
ARF1	131.433	75.6796	118.733	121.358	132.573	122.847	124.198	128.598	80.6259	73.57	90.275	73.9292	94.9258	88.9393	89.095	114.467
ARF3	66.0711	57.6678	60.2232	67.378	73.0559	62.6864	56.6942	65.2242	66.8421	59.0918	63.6444	68.3145	55.3034	56.6117	54.0173	53.6495
ARF4	72.3219	121.083	80.7025	89.84	98.4752	85.3818	75.3671	88.0092	103.982	110.399	98.6367	115.292	82.3633	90.1853	91.074	87.9864
ARF5	88.9452	99.2125	103.485	94.8185	97.5882	102.11	91.1619	95.3872	108.038	108.001	93.5165	102.518	108.033	111.274	121.803	107.843
ARF6	34.4679	29.1762	34.4487	36.518	36.3533	37.2608	34.5587	35.7204	26.8807	30.3319	27.4692	30.9225	28.1478	26.7195	27.0071	27.0368
ARFGAP1	21.4955	17.4048	23.2808	20.9805	22.844	20.0488	23.4081	25.6462	22.7376	22.5658	16.9759	20.2021	20.7358	15.3571	22.207	18.1015
ARFGAP2	24.203	24.9282	29.7113	27.6992	27.8568	24.7784	25.4337	29.783	25.7154	27.0141	25.459	24.8712	28.1801	25.6713	28.5808	26.7963
ARFGAP3	9.55261	12.4723	6.95371	6.60355	5.36409	6.86086	7.68423	9.6018	8.71182	10.0118	11.6291	10.262	9.77703	12.6849	10.2476	13.1576
ARFGEF1	24.7468	27.1787	28.0639	28.0491	27.1963	26.0814	25.8616	26.1007	24.0002	24.9584	32.4585	24.9556	23.3813	23.838	21.5038	22.8928
ARFGEF2	10.4172	9.41304	11.2927	11.3026	11.477	10.6902	11.0273	10.8722	8.99271	9.81908	10.5777	10.2009	8.13621	8.12507	8.34334	8.91425
ARFIP1	19.8494	23.4647	19.7028	22.6865	22.0774	22.3479	20.3685	20.5251	20.7986	21.6878	23.8131	22.7147	20.28	20.9488	20.5389	18.8374
ARFIP2	9.64201	11.4583	10.5011	12.364	13.4374	11.2081	9.78057	10.2506	10.8311	11.6311	9.49217	11.2199	10.2275	10.0708	9.91832	9.48194
ARFRP1	6.64891	5.95684	8.23477	8.20497	9.50329	7.32227	7.30629	8.70582	8.78228	6.799	5.49434	6.7602	7.77001	5.72125	6.02162	5.16395
ARG2	39.2136	47.0151	33.3205	33.1516	32.8922	35.6654	33.7426	32.7671	42.6203	42.2428	45.1645	39.7043	44.7989	42.658	43.7581	44.6867
ARGLU1	78.0201	62.2983	74.7944	59.5045	62.1814	62.9334	80.2199	71.386	66.4236	73.1298	57.5311	69.4851	72.3349	64.1937	78.3366	77.5857
ARHGAP1	9.84809	5.94128	11.011	11.0075	10.1601	10.4918	9.61097	9.78274	6.82325	6.8631	8.0196	7.61665	7.02548	6.80738	6.36157	6.57574
ARHGAP10	1.77033	2.12993	1.91823	2.30451	1.60157	1.23859	1.59219	1.9543	1.82279	1.63125	4.9642	2.40543	1.32545	1.34837	1.45932	1.11765
ARHGAP11A	21.5375	20.0856	24.7894	21.2021	20.6627	19.5503	20.0165	23.0673	18.1045	21.1923	23.2464	22.2575	20.6509	23.5046	22.158	24.2266
ARHGAP11B	7.37995	2.31987	4.66739	3.10994	3.50537	2.55466	5.62587	4.22373	2.03576	3.59171	2.69775	4.24102	3.59579	3.05955	3.725	4.36165
ARHGAP12	25.2588	29.9505	22.2386	23.0756	21.0734	25.2138	23.7896	20.8514	27.3089	27.2044	23.56	22.8986	23.6778	28.8438	27.1305	25.5645
ARHGAP17	5.58484	2.03971	6.34981	6.2177	7.15567	5.79335	6.6003	6.35162	3.2981	3.40017	3.27777	3.41448	3.34416	2.97625	2.49806	2.54635
ARHGAP18	1.84671	3.51653	2.72425	2.63564	2.77196	2.46148	2.27067	1.88264	2.65225	2.80064	3.97282	3.20368	2.25969	2.38206	2.45933	2.05226
ARHGAP19	25.1498	22.6776	17.9154	17.8875	15.6057	18.3237	20.9176	18.9572	18.5998	21.9269	21.658	17.2617	23.609	29.5697	28.8982	32.1791
ARHGAP21	7.9857	8.26439	8.59644	8.04255	8.48258	7.43903	9.41809	8.39871	8.4483	8.21194	7.99616	9.26103	6.9875	7.67311	6.72486	7.93876
ARHGAP22	3.45829	3.84798	3.52987	5.3561	4.77702	4.21338	3.45867	4.17603	3.82655	3.46426	2.93098	3.35936	2.81266	2.46891	3.03697	1.99991
ARHGAP23	8.84407	4.48761	11.0521	10.1367	15.4665	12.178	8.74936	8.82917	6.98972	5.42851	4.77169	5.73499	6.03573	5.22166	4.74327	4.11995
ARHGAP26	2.24936	2.03918	2.32731	2.09967	2.11961	2.14735	2.41957	2.26414	2.07571	2.29201	2.20349	2.36909	1.86534	1.97723	2.17507	1.77736
ARHGAP27	2.73565	2.72958	3.614	3.62713	3.81843	2.92675	3.36133	3.95779	3.21458	3.07789	4.77689	2.44528	2.90741	2.8918	2.86926	3.04226
ARHGAP28	6.97107	2.55298	4.24042	3.1343	5.10768	6.81392	6.26358	4.24883	5.1365	7.94612	5.55414	4.89005	2.06657	4.65869	6.07264	3.3008
ARHGAP29	1.49343	1.0663	0.82348	0.745774	0.701075	0.815556	0.822328	0.956403	0.701848	0.730243	1.86616	0.564346	0.687274	0.963746	0.864891	0.966724
ARHGAP31	0.826548	0.972705	0.771402	1.07045	0.796327	0.760068	0.867821	1.08512	0.757086	0.654344	0.723796	0.825979	0.587881	0.837493	0.562915	0.512754
ARHGAP32	3.82679	2.16647	3.15752	2.98113	2.94294	2.48064	3.65176	2.57979	2.25488	2.63419	1.93483	2.44395	3.09714	3.80005	2.91435	3.32211
ARHGAP33	1.25497	0.599087	1.49636	0.878095	0.93708	1.21317	1.43723	1.25374	0.913405	0.792762	1.01765	0.732701	0.72373	0.888304	1.04319	1.11576
ARHGAP35	18.0983	10.8009	18.7445	17.954	20.3934	18.5683	18.4229	17.9384	13.2832	12.5349	10.8589	12.8411	13.1284	12.3202	11.3055	13.6667
ARHGAP39	2.35721	1.69666	3.10205	3.17346	3.48448	3.40558	3.05927	3.19661	2.48938	1.96016	1.72727	2.14704	2.0407	1.7351	1.71446	1.43327
ARHGAP4	6.56882	4.72656	9.24016	8.96219	8.42109	7.17576	7.95623	9.91003	6.48968	7.03048	6.63616	5.54939	8.20366	5.75411	5.936	6.25881
ARHGAP40	0.102859	0.324656	0.13699	0.242727	0.19938	0.239946	0.180312	0.289463	0.0938873	0.325499	5.22582	0.712902	0.243895	0.380749	0.185537	0.0636712
ARHGAP42	13.7096	14.2599	10.3249	9.83636	8.2071	8.07122	12.081	10.7142	10.1229	11.4774	12.8488	13.8214	12.2064	12.2318	11.0022	15.8211
ARHGAP44	6.3911	4.02677	5.42926	4.88396	3.1336	5.4413	6.44973	5.45734	4.15396	4.61484	3.90872	4.55358	5.17918	5.51119	4.18084	5.38338
ARHGAP5	21.1251	21.9444	17.0734	17.0565	16.7799	17.0293	20.9147	17.351	16.2677	20.9186	18.1676	18.8386	19.8126	26.5385	23.3121	23.9482
ARHGAP5-AS1	1.68087	1.15007	1.8109	1.27806	1.21489	1.56559	1.25388	1.0152	0.945052	1.49217	1.66056	0.814696	1.44627	1.5901	1.64658	1.4644
ARHGAP8	24.4643	19.3137	22.8268	22.5903	19.3181	23.2659	23.0057	23.307	22.5459	16.9605	13.5471	18.3976	23.5016	20.6943	19.561	20.8885
ARHGAP9	0.623323	0.845146	1.07704	0.818855	0.486697	0.758352	0.660128	1.21461	0.839052	0.87208	1.32525	0.760862	0.833088	0.297485	0.415142	0.582004
ARHGDIA	17.8828	7.58628	21.9392	23.7437	28.794	21.359	20.8916	27.2076	12.5624	10.294	14.5976	12.5101	11.7095	11.5727	9.90019	12.8876
ARHGDIG	1.7157	0.702756	1.68962	1.86577	0.664662	1.59145	1.49831	1.51281	1.39813	1.60873	0.783313	1.61203	1.31869	1.60906	1.47039	1.59349
ARHGEF1	10.1573	3.75947	9.55158	10.4672	8.87144	9.1423	9.20327	10.2736	5.02187	4.36922	4.67544	4.0702	5.54564	5.12613	5.01151	5.43116
ARHGEF10	15.4329	11.1034	15.3785	14.5671	13.0028	14.2655	16.3146	15.7214	13.6222	13.8487	12.6367	11.6145	12.8001	10.2119	9.34337	10.586
ARHGEF10L	11.3484	9.27349	13.5807	12.7946	12.2633	13.5482	13.1108	13.0696	10.5024	9.97444	7.16063	11.2256	10.2245	8.78911	10.0637	8.38483
ARHGEF11	7.19585	4.66716	7.08999	6.18576	7.60108	6.79309	8.27	6.95567	5.50127	5.48395	5.23026	6.07156	5.77426	5.75948	5.77871	5.78428
ARHGEF12	11.1176	11.0771	10.9722	10.6344	10.1527	11.1944	10.9816	11.2233	10.4085	11.2033	12.0737	11.1293	11.2256	10.9524	10.7962	10.8001
ARHGEF16	6.73081	4.73473	8.69924	7.81656	9.80737	7.42196	8.25305	8.3993	7.31771	6.39465	9.52752	6.10073	6.35595	5.00755	5.21271	4.35776
ARHGEF17	3.377	2.27367	2.8741	1.92997	1.90059	2.26582	3.23837	2.08612	1.72035	2.40305	2.17252	1.889	2.48483	2.31362	2.98684	2.4629
ARHGEF18	11.0172	8.26857	12.0781	11.9079	12.6737	11.9039	11.4687	13.5201	10.6785	9.86009	9.48811	9.30225	10.064	9.37777	8.47932	8.38319
ARHGEF19	18.9975	14.3252	19.5175	16.7519	21.3207	18.7187	21.3181	17.4725	14.0736	16.8848	15.7341	14.0174	16.0914	15.3617	16.1301	11.7875
ARHGEF2	14.5451	10.1035	15.2641	12.3266	13.2134	12.6163	14.9664	14.8828	12.4151	13.2777	9.47431	11.3621	13.9387	16.6766	15.1653	16.7603
ARHGEF25	5.41069	1.89025	2.62975	2.10974	1.21231	4.79884	7.83266	3.38801	3.78215	3.39422	2.70209	3.17402	4.39149	4.26846	4.30113	5.16504
ARHGEF26	3.8398	2.10742	4.62446	3.65558	4.59273	4.19738	5.78877	4.66732	2.53093	2.93634	2.21609	2.57824	2.57921	2.81394	2.71117	2.54587
ARHGEF3	1.76022	0.86729	1.39782	1.51687	1.45952	1.45906	1.2073	1.97406	1.75154	1.80498	2.07899	1.59836	1.43716	1.93662	1.60337	1.64623
ARHGEF35	1.22696	1.35519	2.25765	0.498447	1.4429	1.3117	1.91269	0.853363	1.84637	1.05269	2.25827	1.00219	2.22951	1.32802	1.1935	1.29335
ARHGEF39	6.09879	4.42895	6.15306	6.02069	5.06072	5.66539	6.35875	6.36578	5.77027	5.11404	5.99137	4.33576	5.83981	4.77384	5.25152	5.13867
ARHGEF4	2.30359	2.18939	2.68631	3.06619	1.8304	2.37598	3.07632	3.26206	2.92749	3.28953	1.10701	2.7902	1.95093	2.11549	2.91008	3.49963
ARHGEF40	12.1511	9.42785	13.362	11.2177	13.5115	13.7001	12.338	12.8195	11.1961	11.6974	5.22197	9.70592	12.3264	11.3138	11.8521	10.0841
ARHGEF5	1.5449	1.07921	2.09663	2.50812	1.19433	1.49661	1.3367	1.54988	1.42913	1.4399	2.846	1.42067	1.66495	1.33241	1.04998	1.29229
ARHGEF6	1.59256	2.32158	0.935942	0.723944	1.21478	1.7219	1.78631	2.64369	1.53395	1.94203	1.01487	2.80711	2.13665	2.23815	2.07384	2.11449
ARHGEF7	12.4686	7.9411	11.429	12.7711	11.9742	10.1095	12.1256	11.1309	8.08207	9.18615	8.21945	8.68226	8.60149	9.08794	8.54429	9.2818
ARHGEF9	8.5872	6.8508	8.39532	7.44306	8.6761	7.41685	8.88124	8.28894	7.81896	8.00186	5.54741	7.89615	7.50592	7.80123	7.83063	7.99225
ARID1A	8.8987	2.56567	10.4014	7.63003	11.008	8.45618	10.4813	8.13064	5.03516	5.23664	3.8817	4.85307	5.65108	6.3694	3.5255	3.45163
ARID1B	8.8356	3.7553	9.12453	7.01826	9.9981	8.05849	9.09594	7.28915	5.03586	5.06853	3.88503	4.97464	4.88476	6.05424	4.85314	4.46304
ARID2	13.1496	9.9731	12.5432	9.93892	11.8296	10.3659	14.7871	13.6311	12.7396	12.8082	11.6461	13.9002	12.7245	14.3728	11.4349	10.9315
ARID3A	14.5366	11.279	14.3191	12.6088	14.6409	14.6286	15.5882	15.8515	10.6454	11.7269	19.6657	11.8574	12.4113	14.122	12.4411	13.0674
ARID3B	29.2045	22.1916	33.5233	29.7552	35.4117	29.0313	26.5906	28.8927	30.036	27.8658	28.792	24.2413	36.1652	28.2767	27.1673	26.4727
ARID4A	2.58317	1.37536	2.93405	2.33668	2.35276	1.96174	2.69392	2.41496	1.77664	1.75803	1.79068	1.94145	1.89001	1.63842	1.54566	1.76901
ARID4B	10.0057	7.89115	9.92995	8.10165	9.90927	8.40471	11.3225	9.71294	7.79201	8.5552	8.74398	9.127	8.58347	8.35237	7.96018	10.693
ARID5A	2.53138	2.3178	3.13965	2.73676	2.57497	3.43128	2.80348	2.49842	2.28101	3.12251	3.48936	2.1975	3.27882	3.33307	3.37825	3.15668
ARIH1	24.7766	21.0671	22.5519	18.4056	17.8755	20.009	21.4835	22.238	21.3689	22.9426	23.5154	21.5786	22.8974	24.1272	23.5072	23.1152
ARIH2	29.0347	36.6015	32.2477	34.7836	37.0486	34.1204	30.622	33.8415	35.3166	32.6601	29.7527	32.8186	27.9976	27.8862	27.4766	28.0891
ARIH2OS	1.64148	1.56503	1.90993	0.908253	1.20214	1.40565	2.03032	1.58016	2.10308	1.5766	1.55157	1.31333	1.74296	1.99033	2.24719	2.19543
ARL1	21.5819	31.6921	21.3275	24.2865	22.4882	23.0688	21.4392	24.7641	26.6784	29.5007	28.5546	29.6777	29.15	30.0218	29.6435	27.5955
ARL10	1.12392	1.07254	1.36428	1.05984	0.961625	1.03686	1.40805	0.953095	1.4035	1.7829	1.18138	1.12884	1.00233	1.29136	0.738439	0.880724
ARL13B	2.6703	3.27923	3.17592	2.99992	2.39484	2.46069	2.5851	3.54753	2.53376	3.68422	2.83986	3.13948	3.29964	2.1843	2.15389	2.11096
ARL14EP	15.4012	18.5466	13.8917	13.2074	12.9338	13.8503	13.3129	13.5925	14.8899	16.2591	12.3183	17.0018	16.4708	17.2243	14.4738	16.4965
ARL15	4.55786	4.72595	5.42906	3.47824	3.68733	4.78057	5.64926	3.75177	4.30594	5.27033	5.30227	6.61692	5.66309	6.97899	4.92738	5.81509
ARL16	21.9565	16.495	24.1196	22.3724	16.6332	20.5122	21.9895	21.3992	27.5492	21.4155	22.9101	26.246	23.3309	13.5563	17.0506	16.9349
ARL17A	3.50582	1.24018	2.19054	0.792376	1.33705	2.28651	4.28836	3.04542	1.3632	2.71336	1.23827	1.83986	2.46406	0.908321	2.10474	1.58566
ARL17B	0.0466373	0.234413	0	0.0504542	0.14796	0	0	0	1.5715	0.416406	0.49174	1.28344	1.72734	0.746288	1.01958	0.369599
ARL2	153.493	145.608	154.642	134.431	113.226	139.051	138.362	159.209	150.693	166.847	139.277	154.165	200.838	202.625	191.916	185.422
ARL2BP	9.51014	9.01517	8.97667	9.11391	9.91565	9.86357	9.38504	9.78426	8.80157	9.00775	9.98691	11.5988	9.63904	11.5924	11.1685	9.50403
ARL3	9.34443	8.05216	8.21667	8.49374	7.9569	8.51359	9.24298	8.69588	7.25157	7.6673	6.74904	8.61088	8.08868	8.09212	7.61592	8.20413
ARL4A	11.4553	19.5675	10.3837	12.4827	17.1735	11.263	11.5423	11.8715	14.2973	13.6426	9.436	17.1021	14.2677	11.1261	9.75322	11.112
ARL4C	10.7606	3.98204	12.3707	7.75773	13.0531	11.6313	14.8422	10.2328	4.62329	5.87656	2.75548	5.70466	7.31782	6.50291	6.1567	7.87863
ARL4D	6.76938	5.15697	4.99564	3.23375	3.42633	6.18721	6.68122	5.01447	5.29157	6.63027	7.75046	4.43464	6.04582	7.13165	6.43494	7.71562
ARL5A	43.1034	64.6496	45.3177	47.5236	45.6307	45.7296	41.8229	40.31	55.2638	58.9377	52.8922	64.1544	47.3093	47.9633	47.928	43.1484
ARL5B	43.1317	52.9974	42.9404	41.7054	43.0966	42.6339	42.4406	44.2458	43.0243	47.568	47.3792	45.8885	43.1638	54.2031	44.9698	54.4144
ARL6	3.9417	5.89721	3.60831	5.28981	4.64455	5.06747	3.93732	4.76366	5.06847	5.70391	6.0502	6.47476	4.53843	3.96802	3.94869	3.5886
ARL6IP1	137.608	143.214	123.39	127.486	134.894	127.904	149.768	139.377	142.813	144.486	173.283	157.455	131.368	147.917	127.319	150.308
ARL6IP4	60.7331	46.9945	69.6418	73.315	64.6436	70.0266	64.1697	72.4669	53.3764	50.7344	56.6577	52.4679	55.7316	56.7769	55.4612	58.4349
ARL6IP5	22.1896	12.8024	20.4616	19.3228	16.251	20.3625	24.7435	20.626	11.766	14.2069	17.7258	17.0308	15.2293	16.788	16.2889	19.6579
ARL6IP6	25.376	30.3441	24.7452	23.4465	21.1721	27.5002	26.4153	23.6522	29.8807	30.9707	39.4759	32.4435	28.3717	31.5366	31.1871	25.9442
ARL8A	15.188	17.4009	14.6865	13.2389	11.9749	14.9877	14.2778	16.8101	18.4847	18.8479	19.3964	17.3147	16.767	20.0972	16.141	20.4906
ARL8B	17.7292	20.1467	18.516	20.229	21.7322	18.8698	17.7483	18.9039	17.9532	19.1701	17.7666	20.0104	20.2732	22.5997	20.8844	22.4534
ARMC1	33.3371	33.0938	28.6123	25.8977	26.4892	27.7665	28.0113	29.7639	28.5389	32.016	33.9677	33.0181	32.0981	34.3749	32.2026	33.3579
ARMC10	23.0973	24.1387	20.9354	21.3497	22.7527	22.3438	23.5342	20.9911	33.3531	30.9388	28.9932	33.4883	28.3514	26.6203	35.995	27.0319
ARMC12	0.596534	0.820972	0.586231	0.424914	0.394675	0.356106	0.951755	0.581442	0.70477	1.09025	0.513889	0.715918	0.72669	0.670275	0.826489	1.12044
ARMC4	2.40179	2.03156	1.50527	1.27448	1.27654	1.8693	1.75168	1.49541	1.54556	1.90718	0.544446	1.78344	1.95249	2.85981	2.53075	2.35422
ARMC5	4.69272	3.26267	6.12408	4.61642	6.39561	5.73267	4.83	5.205	4.57334	4.01304	3.2585	3.80643	5.43261	3.83141	3.86741	4.48381
ARMC6	27.0601	26.241	31.636	42.2748	46.5399	40.5251	30.3023	33.6629	28.5948	24.9565	20.1729	22.6435	24.8862	17.9765	23.1578	17.3819
ARMC7	4.49529	2.98111	4.94308	4.4037	5.5771	4.53026	5.20203	4.49	5.27768	4.58907	3.08081	3.3497	4.99103	3.43389	3.88897	3.82182
ARMC8	18.2193	20.0566	17.1944	17.1371	17.6913	16.943	18.6701	16.6984	18.4187	19.4446	15.1557	19.5301	19.3207	16.9735	18.8476	16.5839
ARMC9	9.33591	10.7	10.0481	10.1413	9.68444	9.60466	10.3151	9.6677	10.261	9.16443	9.13537	10.1486	10.1543	11.0208	11.5063	9.86783
ARMCX1	10.0572	11.3784	11.993	12.6155	12.3366	12.6941	11.1295	12.8493	12.8961	11.794	16.1654	12.8328	10.0046	13.7593	11.926	13.9906
ARMCX2	39.3263	41.0696	44.7897	40.596	42.8582	38.3437	42.1481	49.775	44.2621	41.0804	35.2475	39.0568	40.1458	38.974	37.7407	32.8072
ARMCX3	8.49937	8.93534	7.41669	8.05725	6.98415	7.80371	8.78055	10.0612	9.10931	9.34242	10.3365	10.1589	7.77362	9.30873	8.71807	9.96262
ARMCX4	1.80597	1.21123	1.52964	1.15535	0.893316	1.18768	2.23479	1.77467	1.59829	1.64787	1.01857	1.70681	1.3279	1.23464	1.7573	1.57652
ARMCX5	9.36454	8.79796	7.66015	6.99619	6.88325	7.66401	9.36419	8.15747	7.74935	10.1204	7.95799	8.86809	10.3114	11.152	12.086	10.3271
ARMCX5-GPRASP2	0.923841	0.77988	0.345153	0.182522	1.08163	0.743082	0.837851	0.880421	0.441875	0.640058	0.43652	0.805638	0.576121	0.41088	0.207241	0.458324
ARMCX6	5.86687	7.76772	6.83583	7.16667	7.60315	6.19261	5.59898	6.45831	8.42325	7.88739	7.52569	8.09815	8.34577	6.99599	7.16545	7.55082
ARNT	10.2768	8.0445	9.11856	8.14225	7.39865	8.57742	8.32122	7.86372	6.5919	7.68702	8.38154	7.49555	8.84609	10.2682	9.68447	12.2393
ARNT2	2.42432	0.830637	2.62724	2.5573	3.27306	1.95365	2.20783	2.2649	1.62228	0.99604	0.798741	1.05081	1.30237	1.16968	1.14171	1.04035
ARNTL	2.00427	2.52211	1.68111	1.8561	2.68806	1.77743	1.61552	1.90325	2.16769	2.10253	1.46992	2.06248	1.40864	1.29557	1.25425	0.866927
ARNTL2	3.49614	4.53126	4.27085	6.21856	4.73039	3.92173	4.43394	4.50962	4.65553	3.91198	3.99127	5.28845	2.59661	2.72332	3.99687	2.29113
ARPC1A	65.7387	62.0967	60.4371	62.0033	60.9697	61.6264	64.3234	67.1235	63.424	64.6327	77.9627	63.8427	68.0913	63.8418	69.3338	69.7999
ARPC1B	44.5043	40.4913	48.0208	49.9368	47.9324	53.8729	44.4068	50.1218	43.7621	44.9663	33.2901	31.5472	46.8967	39.3868	48.6822	43.2543
ARPC2	94.7237	106.713	97.1119	101.704	105.857	98.8236	92.43	99.3187	99.6327	99.9351	99.6115	96.5631	94.3906	91.2534	87.2096	89.6501
ARPC3	112.895	160.041	98.6588	122.352	115.031	112.648	109.844	122.261	142.943	128.497	171.66	123.044	129.598	123.302	133.887	127.644
ARPC4	81.3895	103.356	106.444	112.597	114.953	110.689	87.2112	97.1653	114.923	99.5195	107.065	93.2783	108.605	91.4673	100.592	91.3554
ARPC5	46.1581	50.2333	46.2092	52.0309	47.8372	42.6536	44.1605	46.441	46.5289	45.9098	50.1615	54.1029	48.4436	49.8395	46.2981	55.8997
ARPC5L	28.1446	32.0391	35.5358	36.3218	43.9481	32.0412	29.4209	33.3515	32.2127	33.3679	25.3391	33.4151	29.8276	23.3426	23.9972	19.3001
ARPP19	97.5926	107.258	96.3567	99.8671	94.6172	96.9403	98.1193	95.0647	95.3662	104.946	110.402	112.786	86.5439	102.227	91.2043	92.9578
ARRB1	1.50191	1.24286	1.15836	1.86018	0.664305	1.43375	2.25528	1.79498	2.02741	2.54559	31.6957	2.03106	1.55443	1.4233	1.50791	1.60304
ARRB2	21.0205	17.8131	21.2585	18.2413	15.6212	18.4372	18.8484	19.5794	22.1691	21.4389	15.4863	18.912	21.6863	16.2852	21.832	21.0577
ARRDC1	9.19773	6.6747	10.4201	10.2889	9.02061	9.09843	10.7208	12.5547	9.1954	11.0916	7.8125	9.31117	10.1521	9.84697	10.2873	10.7747
ARRDC2	4.30124	4.21166	4.98911	4.34187	3.58997	4.85012	4.60185	3.50423	3.50543	3.92597	8.97812	3.68652	4.51994	5.13386	5.86729	5.11297
ARRDC3	12.9868	6.30269	7.22584	3.40033	8.76494	5.66028	11.3469	7.22055	6.68736	10.8532	20.6766	6.39496	11.9946	26.2829	17.9094	43.1072
ARRDC3-AS1	0.959266	0.688398	0.800204	0.513252	0.562304	0.480637	1.42713	0.734461	0.648508	0.953069	0.422464	0.459496	0.944634	0.998759	0.951476	0.868931
ARRDC4	6.25073	3.02919	3.67364	5.12548	3.12768	5.14571	6.12451	8.61563	6.87796	6.18936	6.19111	7.5382	5.94804	6.83831	5.16474	5.42321
ARSA	1.50855	1.16339	1.50443	1.27318	1.18846	1.46385	2.031	1.2974	1.21171	1.45081	0.930836	0.901505	1.17395	1.43459	1.33153	1.22857
ARSB	5.55411	6.20023	7.11414	6.18674	6.45998	5.81234	6.23363	7.5166	6.90024	7.23508	6.66462	6.84781	5.59409	5.10542	4.05628	4.09391
ARSD	0.800916	0.785208	1.12846	1.068	0.547459	0.964675	1.13104	2.55013	0.793402	0.944437	1.04245	2.24269	1.53998	1.52838	0.88495	1.3224
ARSE	0.425651	3.31414	1.33124	1.70721	0.601384	1.08216	0.720404	2.12274	2.23122	1.21719	9.27789	2.09556	0.463153	0.52754	0.247452	1.20521
ARSG	2.99745	2.33856	2.83167	1.91181	1.67385	2.68042	3.55262	2.06887	2.16662	2.78543	1.13819	2.61446	5.6944	5.1735	5.60243	6.54399
ARSI	1.58185	1.64457	1.95296	1.48493	1.48091	1.51182	2.25648	1.81788	1.67113	1.70542	2.3111	2.11901	1.21786	1.90222	1.75338	1.37574
ARSJ	1.251	2.46498	1.40098	1.57932	1.6514	1.48711	0.910604	0.828952	1.337	1.77585	1.9423	1.7117	1.56964	1.60577	1.59109	1.29537
ARSK	7.27784	6.80609	5.60289	7.15675	6.76776	6.08403	6.19006	5.65295	7.538	6.95614	7.50726	7.28955	7.30084	9.12217	8.96627	10.6583
ART5	6.97362	5.80754	6.22836	5.17512	3.77633	5.1667	6.22493	6.7009	8.09992	6.8479	5.26536	7.34544	4.90474	7.37179	10.3268	9.09812
ARTN	5.53134	4.04553	5.76	3.87539	6.14823	6.86011	5.65426	6.49993	6.0663	5.1904	5.77608	4.60287	4.16899	5.60448	5.23587	7.07395
ARV1	7.02808	6.98129	9.78052	7.31729	10.619	8.77814	10.6155	8.70071	9.9765	9.90582	6.20534	8.21941	8.86697	6.18503	6.0377	3.43467
ARVCF	8.8459	6.33616	9.80981	8.79447	8.05206	10.2869	9.94719	9.04047	7.85361	8.11688	4.25644	6.91625	8.11213	6.44216	8.12862	8.70732
AS3MT	8.72852	6.73491	6.25521	5.22287	5.67629	5.13224	7.74937	7.40581	7.58918	7.51924	7.44218	9.38437	8.17631	8.24521	9.24735	9.82287
ASAH1	23.568	25.2992	20.7183	21.1249	17.1783	18.8587	22.2324	18.7159	19.4146	24.586	26.514	24.4877	26.8058	27.9405	27.2528	22.6366
ASAP1	4.27486	2.15846	5.12137	3.92858	5.2967	4.01849	4.07143	2.99434	2.05644	2.3155	2.02117	2.12224	2.78235	3.49013	2.41069	3.10171
ASAP2	8.25334	5.74638	7.11109	3.25381	6.50996	6.70817	7.33024	5.92022	5.25389	5.79686	1.53839	5.98677	8.59492	8.51335	7.75454	7.08432
ASAP3	18.8278	13.8403	15.9204	18.2544	15.3217	16.9458	17.931	17.0339	16.6364	15.6914	13.3651	13.6057	17.4755	14.1686	17.0349	15.0902
ASB1	7.67048	7.78247	8.67656	7.55821	7.22232	7.25228	7.8839	7.95343	7.52747	9.03878	6.98551	8.01951	8.58134	7.39177	8.73469	7.76449
ASB13	10.9383	11.8708	12.4375	10.2478	9.71471	13.2626	10.0963	9.99446	9.35649	12.9632	8.30001	11.0166	13.109	11.6041	12.0193	8.88651
ASB16-AS1	4.49628	3.54933	3.54932	4.51853	3.93183	4.72906	5.09663	5.77863	5.34052	5.20883	1.89693	3.95472	4.68005	3.73343	3.22371	2.62656
ASB3	21.0933	17.6607	16.8703	15.0486	14.2359	16.0519	16.0378	19.0425	17.558	23.136	20.316	22.7478	20.5853	25.3532	26.655	29.6066
ASB6	7.36386	5.25307	8.01632	8.12822	7.43302	7.53457	7.65509	7.98124	5.94402	5.76322	4.08715	5.75272	6.49341	5.55933	5.94665	4.8658
ASB7	7.07601	5.62558	6.03165	5.59223	6.50384	5.72464	6.86421	6.12591	5.71931	6.31397	5.6279	5.92525	6.18224	5.69827	5.18739	5.72044
ASB8	2.93099	2.32028	3.14783	2.88968	2.87371	2.64693	3.17387	3.48236	3.63466	2.86546	2.65574	3.24626	2.51604	2.03149	2.33704	1.85486
ASCC1	16.3444	18.4618	16.1516	16.8494	16.231	14.1244	14.6654	16.4809	16.3391	16.7746	20.9426	17.1722	17.0692	16.5264	18.1328	18.7864
ASCC2	5.91019	5.63613	5.68	6.13509	6.46763	5.0909	6.03646	6.07159	6.19626	5.72526	6.08416	5.85302	6.07018	5.32684	5.27855	5.3045
ASCC3	48.3158	73.3138	38.5215	33.0887	37.7598	40.1534	42.2843	37.4589	44.1214	50.4485	53.7537	45.7185	42.6872	47.3011	49.7417	43.5407
ASCL5	1.07467	0.652239	0.622897	0.147758	0.162617	0.787572	0.940225	0.928812	0.42588	0.901328	0.562416	0.295637	0.546062	0.518724	0.697712	0.587796
ASF1A	20.9791	21.4361	23.1257	22.2081	22.7239	21.8306	22.9512	20.534	21.0411	22.8407	21.1131	25.5164	20.3461	22.2021	19.9167	17.9407
ASF1B	15.869	15.3199	21.8157	20.3317	17.3328	20.5017	18.9314	22.0393	17.6328	16.2293	14.0434	17.3101	17.0992	14.6646	12.9448	11.797
ASGR1	5.98633	3.7646	4.12979	3.77468	3.20752	4.43926	4.14957	4.06119	4.08359	5.79462	5.40094	3.76769	6.37165	5.47159	6.41259	6.43339
ASH1L	7.44731	6.03419	6.7045	5.075	5.58027	5.91114	7.89411	6.66444	5.60438	6.13133	4.79155	6.22197	5.8261	6.30648	5.77629	6.03069
ASH1L-AS1	4.71803	3.84414	5.04695	3.28429	2.99407	3.47061	4.91571	4.73649	4.47667	5.06096	3.70689	3.93813	5.66844	5.03039	5.65723	5.33997
ASH2L	9.24993	11.4155	10.951	10.3776	9.31579	8.52543	11.2094	12.8047	13.1612	13.7105	18.0139	12.5775	10.2832	10.4425	9.7634	9.24719
ASIC2	0.422435	0.33309	0.475756	0.421003	1.0446	0.573327	0.347833	0.351159	0.382214	0.483782	0.286839	0.238	0.328523	0.322413	0.130651	0.358216
ASL	14.5994	11.9148	14.7049	13.8835	13.6681	12.826	15.7569	14.4474	12.3907	12.3498	13.5231	13.1241	15.4914	11.78	13.8927	12.8785
ASNA1	57.0651	52.6013	61.807	68.3908	66.0063	64.4461	60.0452	60.2494	56.5087	52.8451	55.9358	54.6089	60.5617	48.8845	53.5717	49.5634
ASNS	131.084	145.444	130.916	107.905	133.647	139.113	153.466	143.337	129.858	119.228	38.326	140.52	148.003	130.834	118.556	109.036
ASNSD1	24.8165	35.349	26.1137	29.8962	28.8719	24.8907	23.9793	28.6965	32.4331	32.989	28.3905	31.8699	27.869	27.1957	28.2474	20.988
ASPH	32.3209	30.7439	29.6451	28.8124	23.9089	25.8954	33.1173	26.61	29.6713	33.3114	29.2553	33.0557	30.4649	36.0443	34.7538	34.0215
ASPHD1	3.11332	2.3712	3.1732	4.33641	2.60291	4.09228	3.78712	4.72627	3.31736	2.96928	2.47564	2.2338	3.11796	2.77238	3.00017	3.25287
ASPHD2	7.88788	6.58116	7.578	6.6644	6.37746	8.2604	7.13287	6.68783	6.72892	7.05589	4.01275	7.0129	7.27025	7.22951	8.38567	7.45655
ASPM	22.4883	22.8039	22.5697	21.3035	23.171	21.7772	25.1828	22.2561	22.7589	23.0451	20.6338	24.6541	20.5596	21.1637	18.145	16.1236
ASPSCR1	12.9146	15.2011	18.0102	16.3318	17.5899	17.5352	17.8901	17.5716	17.4266	16.8292	16.4787	14.2155	16.9028	13.0593	13.5776	12.6115
ASRGL1	8.19689	8.92663	8.07393	4.20634	6.11847	10.0844	7.45904	6.31038	7.09518	3.81961	4.8307	8.36417	8.62734	9.04011	10.5373	8.81139
ASS1	86.9076	93.3535	96.1969	70.2437	66.2593	74.6816	112.922	111.865	93.729	87.4658	15.4874	108.358	90.5705	102.931	85.7791	78.6455
ASTE1	3.41703	3.72239	3.56766	3.6027	3.61959	3.60651	4.06633	3.78469	4.2574	4.4427	2.65803	3.56807	3.89757	3.65059	3.51047	2.60805
ASTN1	2.00498	0.871848	1.83956	0.895565	1.34185	1.74556	1.81077	0.972031	1.17873	1.02756	0.129533	1.47728	2.23357	2.13312	1.90481	1.50407
ASTN2	9.29114	7.84282	7.58637	5.51561	6.53864	7.30403	9.94536	8.23735	7.15541	8.33841	8.69169	6.41103	9.30425	6.39431	10.4339	8.83376
ASUN	38.842	41.0696	32.423	34.7212	27.9799	35.7623	32.5361	30.8114	35.4289	36.721	36.4498	32.8517	36.0211	38.7784	43.1605	36.1342
ASXL1	3.37986	2.43317	3.99706	3.70184	6.15724	3.45614	4.24326	3.31353	3.28557	2.7003	2.02261	3.1135	2.9794	2.02633	2.41522	2.56466
ASXL2	3.9355	1.86716	4.80712	4.04206	5.32838	4.23978	4.49799	4.56366	2.35517	2.99894	2.7965	3.05064	2.36901	2.4017	1.62505	1.79303
ATAD1	25.1296	34.4225	21.4175	22.558	21.1248	21.0093	22.9596	23.9203	28.5559	27.8817	30.4255	30.5098	30.3771	32.9914	30.8596	36.372
ATAD2	15.0172	13.5025	15.5039	11.7557	11.2708	11.7593	16.1618	13.2382	14.6406	14.7751	12.3609	15.5102	15.9899	13.812	14.6884	15.0518
ATAD2B	8.18727	6.76742	7.29376	6.52155	7.15438	6.54208	8.29505	7.06386	7.26882	7.87542	5.52482	8.58749	7.37162	8.80205	8.22808	8.40116
ATAD3A	22.812	18.6579	23.063	30.4088	32.3338	27.1725	21.7753	23.8713	19.4895	16.9729	13.3882	15.3574	15.084	14.3995	14.1973	10.5605
ATAD3B	11.8249	13.3722	20.4478	22.1923	31.0891	17.3182	18.4954	19.9089	18.3619	13.8884	10.4213	12.6585	11.1709	6.68641	8.28621	8.02439
ATAD5	11.5099	7.00008	11.8724	9.17662	10.7833	9.70879	12.7224	10.7856	6.69669	7.45048	5.99968	8.68995	7.31468	6.84646	6.85099	6.64122
ATAT1	3.87562	2.04949	3.42249	2.20279	3.24297	3.0764	3.62813	3.47266	2.51448	3.07912	1.07934	3.34095	3.33131	2.97632	2.40846	3.27814
ATCAY	8.84753	8.83881	8.03728	8.7289	8.25324	8.62806	8.3252	10.7239	8.43534	6.80569	6.23717	8.74303	6.67047	9.62143	7.44439	9.26394
ATE1	11.7977	11.3566	11.528	12.9464	13.4262	12.084	13.0208	14.1822	12.9936	12.2726	12.5721	12.5543	14.0374	13.0991	11.8788	11.6354
ATF1	12.2655	18.6726	13.7062	15.6169	17.3506	15.4241	13.6894	12.9979	18.0937	17.9684	15.5659	18.754	17.6354	17.086	15.9153	15.1264
ATF2	21.6645	21.1242	17.5219	15.3756	19.1546	18.796	20.3988	17.9777	22.0151	18.9784	21.8576	21.5208	20.2711	25.3313	23.5162	31.3479
ATF3	12.1193	15.0968	11.1334	11.4113	12.1047	10.3885	12.6604	14.5451	14.7522	18.8464	8.00991	15.5359	20.9839	12.5552	14.051	15.3784
ATF4	334.66	484.143	435.363	425.411	446.148	425.05	388.908	388.503	457.494	468.306	301.522	457.813	427.86	331.873	393.534	341.417
ATF5	3.60224	2.26665	5.59346	4.68206	6.27458	4.10909	4.72737	6.96586	4.22451	3.61622	1.69551	2.52403	3.6692	2.7343	3.17466	4.17827
ATF6	6.34441	7.29203	6.81986	4.95486	4.36331	5.09475	6.50587	6.78808	6.22846	7.16272	8.56118	7.28695	7.87979	8.58316	8.1363	7.78417
ATF6B	6.63	4.95828	7.52597	7.26117	6.1686	6.49659	8.1979	7.12951	6.81108	6.3578	6.20277	5.89351	6.47955	6.38155	6.129	7.2125
ATF7	2.1583	1.62973	2.2664	1.7852	1.95249	1.59787	2.00658	2.7397	1.63891	1.79448	1.62153	2.07747	1.86253	2.02093	2.0123	2.39519
ATF7IP	33.0906	23.8508	28.948	22.5532	24.0991	21.9705	32.1591	28.4023	23.0926	27.0807	22.522	24.3431	27.253	30.4591	25.4236	28.7986
ATF7IP2	3.50685	3.0378	3.34457	3.25802	4.6004	3.32635	4.13218	3.23892	3.62117	3.2085	3.25406	4.13848	3.36485	3.20946	2.30359	2.39542
ATG10	6.23071	6.60204	5.9817	4.87234	7.12276	5.56176	6.6471	6.27815	5.73095	6.38316	7.41598	5.92814	6.02885	5.32123	4.9772	5.14136
ATG12	16.5279	17.6334	14.494	14.1298	14.6737	14.4931	14.9102	14.6744	16.1224	17.0133	15.5881	17.0334	21.0093	19.9132	23.113	20.6437
ATG13	10.7721	10.2956	13.0202	11.9111	11.274	10.9945	10.8326	10.8395	9.28866	10.1649	9.83957	10.2717	10.5791	10.1879	9.16957	9.48884
ATG14	8.63681	7.38637	8.2968	8.34015	9.52321	7.64597	9.27742	8.90542	7.84767	7.32883	8.44598	7.2716	7.82286	7.26134	7.24814	8.12162
ATG16L1	12.1185	10.1631	11.8551	11.3936	11.141	13.0218	11.7889	12.3907	13.2316	13.4609	9.69183	11.7869	12.7325	12.4823	13.6182	13.0164
ATG16L2	1.3069	1.22961	1.32701	1.31901	1.2026	1.51858	1.54242	2.10729	1.40166	1.87405	1.92712	2.21703	1.84075	1.28553	1.99773	2.00127
ATG2A	2.69225	1.64727	3.50751	3.63712	3.39621	2.97882	3.22881	3.74163	2.16308	2.14102	2.31723	2.62925	1.97982	2.30119	1.77078	2.13717
ATG2B	3.52061	4.01306	4.08992	3.5486	3.89822	3.15232	4.29023	4.34732	4.68787	3.9036	3.49291	4.19279	3.6103	3.41251	3.1343	3.27341
ATG3	19.8305	24.2957	21.3368	25.6929	26.1477	24.1988	20.3289	21.5351	24.5669	22.3054	26.3437	24.1685	22.3106	19.7613	20.7573	19.7363
ATG4A	0.734496	2.68813	0.808947	1.35744	1.01054	1.13934	0.846345	1.61977	1.06489	1.00991	1.50028	1.73709	0.959234	1.65375	1.06203	1.55858
ATG4B	19.6294	12.2637	23.6404	20.3063	21.9576	18.2851	21.8193	21.7093	17.0854	14.7933	11.3212	16.1559	16.7709	10.3872	11.5539	9.75024
ATG4C	11.5455	12.2454	10.7384	10.7542	10.381	10.0012	10.7149	9.92684	9.70508	9.40126	9.09705	9.7134	10.0388	11.1385	10.1867	11.0104
ATG4D	16.3213	16.8239	18.5899	17.6015	16.1922	17.08	16.9657	20.5214	17.499	15.8982	19.7837	17.0669	14.9728	16.9338	16.9881	16.4991
ATG5	23.0864	30.1346	21.7097	24.6348	24.0407	24.2084	24.321	21.5615	26.3611	26.9141	25.0612	26.1143	22.8152	23.2376	24.3854	21.7719
ATG7	5.69866	4.58477	5.62551	5.49859	5.73591	5.57471	5.52656	4.87117	4.82887	4.58245	3.71286	4.1289	5.61102	5.58541	5.52282	5.63063
ATG9A	15.6727	13.8809	17.3002	16.1457	15.8606	15.8892	15.1825	15.1202	14.0521	14.4323	15.8229	13.1697	13.988	14.0001	12.9525	14.1594
ATHL1	9.02457	3.79253	6.46765	6.8549	3.7524	4.05	6.70595	10.7214	6.25938	7.42461	5.17335	7.04336	8.20503	6.8357	5.75974	10.2721
ATIC	17.582	7.41402	19.8418	14.3601	18.5963	14.1096	16.6201	16.9848	11.2171	12.6781	12.3775	7.70071	11.2082	7.0208	4.23468	8.08716
ATL1	2.99687	2.82462	2.91992	3.47044	2.45204	2.50543	2.74669	3.29467	2.87468	3.0317	2.66416	3.29497	2.00237	2.65505	2.23161	2.34918
ATL2	35.7851	29.2082	29.5736	36.8706	30.6445	29.4647	34.7237	32.1697	29.9681	29.9391	35.4601	38.1853	29.3901	34.9585	30.9438	37.2941
ATL3	9.78474	12.702	10.549	9.22944	8.07213	8.78904	9.2693	9.31916	11.0146	13.097	10.8796	10.369	10.3175	13.244	12.2467	9.89753
ATM	13.5156	12.408	14.0494	11.0926	11.4056	12.2167	15.06	12.8297	12.9549	14.0042	12.3231	13.1554	13.4985	11.9889	13.3939	11.9116
ATMIN	24.5944	31.6838	26.1337	27.882	31.3616	28.2521	26.0899	23.97	26.7533	26.3915	23.0857	30.6283	24.2706	21.3264	20.6396	15.6805
ATN1	1.84938	0.661189	2.04501	1.14405	1.74563	1.38087	2.24304	1.99743	1.46081	1.5917	1.21544	1.30677	1.41134	1.51351	0.876348	1.24621
ATOH7	0.307216	0.576149	0.50706	0.534365	0.988591	0.324765	0.347449	0.408272	0.521624	0.657789	0.523774	0.581106	0.687532	1.01675	0.615307	0.592341
ATOX1	54.4491	70.7853	55.2616	45.2893	49.3637	51.0788	58.9436	58.1169	74.6373	69.3925	84.8444	67.206	74.5692	74.6997	74.1024	66.0103
ATP10A	0.428359	0.377261	1.13179	0.753164	1.1709	0.903842	0.812556	0.742387	0.997049	0.541154	0.0701639	0.750614	0.533328	0.48877	0.622179	0.546393
ATP10D	0.641808	0.620813	0.577757	0.658609	0.47528	0.758043	0.730948	0.821974	1.24331	1.02319	0.934291	1.15733	0.785166	0.756075	0.571817	0.599043
ATP11A	8.05093	1.88543	7.70689	6.58636	7.07155	6.11719	9.25064	6.35006	2.96216	3.52481	1.56444	3.57241	4.34144	4.62293	3.04144	3.27554
ATP11B	8.91582	10.5697	8.09569	8.08314	5.87459	7.56071	9.25785	8.81468	7.97912	8.7142	9.83841	10.6219	7.28657	9.36829	7.34908	8.40214
ATP11C	21.9919	36.9315	22.266	28.641	24.257	26.4023	25.0131	34.2237	26.4627	27.1389	28.3604	43.5967	23.6449	39.2743	22.2817	38.4784
ATP13A1	10.4467	6.23315	14.4356	13.7788	17.5628	13.5247	12.9556	12.6065	9.10226	7.56061	6.32584	8.82017	8.77583	7.70594	6.66658	6.82823
ATP13A2	25.4445	19.9742	30.2928	25.1516	25.3766	26.9032	30.4016	26.305	24.893	24.2068	16.753	22.2761	19.8815	18.6808	18.9861	15.7813
ATP13A3	28.9705	24.2578	30.278	33.4767	33.0686	31.3229	30.5782	27.4262	22.7562	24.9906	27.5692	28.5778	25.6436	23.5464	25.6862	19.7453
ATP1A1	80.2327	20.9385	79.6071	80.3615	93.6209	67.4985	90.721	73.4941	27.2011	23.181	29.349	29.5063	32.1683	29.0582	22.3205	30.2162
ATP1A1OS	1.79325	0.698272	2.14403	0.697334	0.592651	0.876627	1.56408	1.51166	1.46055	1.89201	1.37238	1.4155	1.48218	1.11181	1.22149	1.19002
ATP1A2	14.3474	7.2971	15.8429	7.65713	11.7042	11.8478	12.2411	11.2436	7.10464	6.93101	2.94801	9.31162	13.8829	11.6397	12.5611	9.82948
ATP1A3	3.99606	2.10774	3.82591	5.20539	4.29898	3.85903	3.92764	3.53315	3.40607	2.22787	1.19313	2.55244	2.13743	2.77557	2.28884	2.39214
ATP1B1	28.5361	32.491	22.8939	33.8605	22.339	20.4294	24.3931	22.4749	23.0273	22.3789	32.6626	35.6991	20.9526	23.7427	20.2631	24.4121
ATP1B2	1.75185	0.970332	1.75176	1.08211	1.41764	1.20287	1.60192	1.33466	1.23367	1.94144	1.10254	1.20318	1.99064	1.87304	1.45635	1.97254
ATP1B3	99.9108	84.995	85.3847	92.307	89.2036	95.8141	105.969	97.6666	96.9758	86.5961	95.0018	101.667	85.1509	78.9907	82.8936	81.4935
ATP2A2	33.5832	17.2881	38.5071	35.7651	39.8642	29.2518	40.7572	34.113	24.2286	24.5797	19.573	23.3567	21.9933	21.6525	16.5191	15.595
ATP2A3	3.25974	3.14287	5.968	6.26905	5.26338	3.22059	4.94867	5.42837	3.43916	3.68631	2.35008	2.19621	2.87095	3.57169	2.137	2.24898
ATP2B1	12.9428	12.2034	13.3707	14.2427	15.4047	14.2348	14.3092	11.2766	11.9657	12.4386	10.6874	13.4776	11.1947	10.9006	9.62605	12.3946
ATP2B4	5.06565	2.49091	3.88613	2.3651	2.76758	2.53949	6.33741	4.99499	3.55715	4.06406	6.04607	4.14495	3.01683	4.52584	3.40622	3.416
ATP2C1	25.9222	24.6239	24.6121	24.4241	25.013	23.6535	27.9977	23.582	23.8281	24.3913	25.7085	27.4275	24.9272	26.8722	25.2699	26.9536
ATP2C2	0.661299	0.407865	0.560602	0.387339	0.543689	1.136	1.08685	0.650585	0.499173	0.579542	0.700537	0.663367	0.563849	0.531291	0.424991	0.211
ATP5A1	508.042	660.848	524.009	529.188	503.506	519.296	505.703	535.305	608.197	579.47	612.533	561.953	573.765	551.419	627.491	536.913
ATP5B	469.421	567.186	500.509	544.46	526.657	509.257	458.925	492.573	544.272	495.399	543.737	528.604	508.226	463.695	492.103	504.482
ATP5C1	130.06	145.539	121.937	132.899	128.038	128.144	111.542	126.009	143.936	123.793	161.031	145.825	138.953	127.42	131.412	130.456
ATP5D	72.8806	55.9555	73.7947	68.9303	76.339	77.6649	76.1766	79.9732	68.9635	60.4253	58.0336	58.7668	55.7709	53.1994	48.5487	49.8674
ATP5E	474.619	617.152	446.665	523.692	441.365	477.777	391.904	433.561	630.168	528.62	619.711	501.39	593.587	495.01	624.905	489.374
ATP5EP2	3.12888	1.00492	3.89011	3.6355	3.00323	2.62452	1.76973	5.03467	4.9189	2.8103	3.10469	3.15352	2.16867	2.52011	3.74764	3.54366
ATP5F1	108.736	128.099	104.561	122.179	122.826	120.668	103.401	98.0901	119.19	105.431	129.573	126.903	117.844	106.516	109.42	105.187
ATP5G1	128.292	141.047	150.035	166.342	144.963	137.778	130.076	140.275	150.296	123.855	161.198	142.906	143.186	119.439	136.011	128.778
ATP5G2	363.797	403.947	326.726	309.311	311.337	321.921	321.757	346.384	409.556	404.172	328.546	338.762	451.507	416.931	456.06	440.709
ATP5G3	60.273	42.64	65.4532	70.6695	73.3477	68.8844	58.423	63.5949	48.3847	45.4963	61.7509	56.9775	49.0411	46.5966	45.8702	51.5818
ATP5H	248.297	398.183	252.847	273.286	224.316	248.248	240.976	281.004	375.622	321.721	489.777	324.153	340.803	332.421	358.443	306.868
ATP5I	610.146	1201.75	672.033	751.119	659.15	729.206	593.946	618.612	1260.23	1032.77	1193.2	1005.23	1251.29	1073.53	1201.18	1066.88
ATP5J	78.0147	61.3765	85.3747	82.2012	93.2606	74.2565	77.5233	76.0352	70.5808	61.6318	81.3031	63.681	69.0652	60.0417	61.9813	62.4287
ATP5J2	419.756	559.594	444.046	492.332	451.41	488.515	414.726	398.876	615.23	549.727	655.855	581.249	631.832	549.814	606.887	600.559
ATP5L	117.964	145.593	107.432	125.376	115.227	118.14	101.705	111.1	130.481	135.7	125.389	132.509	126.026	140.118	134.334	136.548
ATP5L2	0.496212	0.0531854	1.05052	0.355026	0.556276	0.299294	0.9049	0.529961	0.303482	0.731298	0.509444	0.924752	0.374105	1.14995	0.417004	0.886332
ATP5O	306.304	296.003	269.184	286.519	283.975	279.898	279.816	276.19	285.555	246.834	336.412	247.632	276.214	258.413	262.903	231.625
ATP5S	6.6518	4.08362	7.69562	5.91413	4.51144	5.53524	6.86368	6.42192	5.14284	4.68754	5.21625	4.34486	5.40542	4.4453	4.86584	3.85541
ATP5SL	38.2205	41.5171	42.8763	39.4821	41.0076	41.5461	44.8764	33.2599	48.1906	46.3775	40.1981	39.631	49.8957	49.4957	48.6287	38.6914
ATP6AP1	24.2763	22.2278	24.4376	25.9125	27.7484	24.5282	28.5495	26.1059	23.613	22.6691	25.2129	24.8351	21.0104	21.7998	22.4658	22.5121
ATP6AP1L	3.14539	1.49273	0.869195	0.640968	1.16979	0.91187	1.72644	1.22692	0.940984	1.59379	2.0162	2.22658	2.80124	1.64527	2.10329	2.78197
ATP6AP2	48.9605	104.68	45.4578	50.0583	45.7229	46.1358	49.1521	58.9773	54.8083	52.5927	57.265	78.569	54.1307	56.5305	54.8249	61.1397
ATP6V0A1	8.16656	6.51039	8.55721	7.87389	8.27207	7.66144	8.96008	7.14302	6.58575	6.83355	6.77918	6.91731	6.40451	6.15158	5.37129	5.77185
ATP6V0A2	9.51648	12.128	12.4416	12.7031	12.2038	13.0583	13.168	12.7273	14.8858	12.7992	7.84912	14.9105	11.1174	8.87302	9.28539	6.14207
ATP6V0B	70.7273	66.111	94.3333	103.305	106.068	95.2479	79.7631	87.8921	81.1219	65.7828	85.8382	65.4821	68.3269	57.1932	67.6809	57.066
ATP6V0C	42.4429	23.0226	45.3132	35.361	48.3409	38.4269	45.0841	47.001	27.1005	25.8176	24.1577	33.4232	27.9158	23.1149	21.1348	24.4179
ATP6V0D1	25.1938	15.8401	27.9289	29.9035	34.4755	29.3658	25.8359	25.3752	25.4834	21.1185	18.6862	22.6314	21.5519	21.0632	21.126	19.8965
ATP6V0E1	49.8959	99.8333	55.683	70.0142	70.7776	62.0717	60.0869	64.4038	98.9556	78.0989	104.955	84.0672	62.8319	60.9606	59.2374	49.8414
ATP6V0E2	5.53822	10.6332	5.55361	10.126	9.32374	5.77754	4.97274	9.07923	8.76531	8.15313	15.5496	13.8533	3.60065	5.20828	5.60444	9.43738
ATP6V1A	34.8296	43.8349	33.2537	36.6986	34.6639	30.6669	34.7249	39.3845	37.7023	36.9358	45.3683	39.0404	32.3019	35.0688	35.6646	40.4295
ATP6V1B2	28.4725	27.4496	26.6252	26.6752	29.8241	25.8769	25.4525	26.2444	25.5432	27.9482	25.1701	28.5401	27.8218	27.3954	29.0879	24.6063
ATP6V1C1	15.0468	16.7873	15.6472	18.8008	19.7425	16.7709	16.2431	15.6532	17.0296	15.4239	14.7028	14.7363	13.3724	11.6515	11.8689	10.7835
ATP6V1C2	1.41884	0.808988	1.26706	0.927063	1.20814	1.10133	1.56179	1.01684	1.05432	1.00881	0.875684	1.06876	0.861919	1.21121	1.06038	1.18047
ATP6V1D	29.1672	34.4852	31.5872	34.3982	32.9629	36.8627	31.2147	30.2118	34.4376	33.4657	36.7118	39.9392	34.913	35.9106	39.8133	32.5476
ATP6V1E1	40.5133	54.8162	38.5659	43.703	42.5326	40.3192	38.4829	43.0599	47.4235	48.2189	56.3281	48.3823	46.9426	46.9624	43.0697	48.9245
ATP6V1E2	1.12734	1.53168	1.05299	0.940477	1.04653	1.13156	1.10082	1.15264	1.40994	1.28386	2.25868	1.95318	1.18333	0.968333	1.03885	1.31897
ATP6V1F	61.7121	80.1177	60.78	57.7412	56.5528	61.5406	57.9894	65.0833	88.6673	82.0847	97.1714	78.3536	82.3855	84.8312	87.8098	90.3204
ATP6V1G1	73.4668	104.242	81.6198	95.4252	98.6538	91.5542	81.4921	81.6434	99.1556	100.851	105.324	105.245	85.7109	100.531	90.4334	105.14
ATP6V1G2	1.09368	1.38846	1.75249	0.77239	0.786534	0.642245	0.859973	0.941029	1.64999	1.14943	0.349363	1.43747	1.4846	0.769038	0.883801	1.98374
ATP6V1G2-DDX39B	0	0.213061	0.310939	0	0.786314	0.246217	1.06687	0.462078	0.0787841	0	0	0	0.731708	0.206002	1.54009	1.63419
ATP6V1H	19.1874	20.1888	18.3656	17.4128	17.3418	18.5782	19.1055	20.8465	17.987	19.0562	22.7243	19.5463	20.3809	21.1786	20.8435	21.4986
ATP7A	1.05828	1.16261	0.96643	0.923496	0.876635	1.11905	1.09143	1.11509	0.890345	1.13566	1.58564	0.986792	1.16319	1.27612	1.0992	1.17238
ATP7B	2.6457	1.84766	2.73428	2.35885	2.16217	1.8312	2.6293	2.1439	2.20093	1.73796	2.18117	1.91221	1.00021	1.94944	1.9675	1.72745
ATP8A1	6.94822	7.40025	6.84077	5.07678	6.14505	6.86673	7.86924	5.81657	6.33805	7.93181	4.16764	9.34631	7.63444	9.27275	9.7621	7.387
ATP8A2	2.67657	2.71497	2.70399	2.80671	2.51415	1.98002	3.1144	2.88287	3.21739	2.66728	1.12077	3.07665	2.03542	2.0178	2.14788	2.63069
ATP8B1	0.726217	1.23915	1.2577	1.55703	0.95208	1.26896	1.36078	1.03571	1.21684	1.02609	2.14971	1.45847	1.13805	1.42053	1.37325	1.48727
ATP8B2	14.1344	13.2911	18.0412	17.781	19.864	18.8153	17.5362	15.8308	14.8596	12.9923	11.9594	12.9554	12.8414	10.8997	11.83	9.96178
ATP8B3	2.13617	1.11833	1.12967	0.680708	0.228869	0.654097	1.34814	1.46316	0.953745	1.01213	1.45549	1.10357	2.05208	3.2521	2.61087	2.1534
ATP9A	4.16187	1.76053	3.35121	2.22155	3.19646	3.25303	3.9805	3.28948	2.69295	2.62659	1.31982	2.25059	2.526	2.39787	2.66987	1.71048
ATP9B	4.30085	3.40472	5.46933	5.31865	5.05243	4.49691	5.42009	4.66798	4.64418	4.30172	3.43267	5.05991	4.74895	4.26791	3.99693	3.30155
ATPAF1	24.384	25.226	27.6739	25.4357	24.9442	25.2379	25.78	28.7069	24.3824	23.213	21.5426	26.623	25.9285	23.921	23.9479	21.0658
ATPAF2	6.18391	7.87406	7.33691	6.59671	6.86958	6.58809	6.97689	6.30953	7.44711	7.35687	5.5687	6.83212	8.1373	6.94029	5.27727	5.68279
ATPBD4	12.3857	17.2307	11.225	9.98688	11.5142	9.33569	11.9775	13.3869	14.39	16.8979	21.3339	15.9935	17.3792	18.5553	17.0597	18.857
ATPIF1	190.707	186.594	252.682	248.205	216.627	212.322	217.37	222.333	208.82	179.694	207.54	219.773	217.281	208.486	211.454	204.162
ATR	11.2662	10.4782	10.5644	8.86085	8.25097	9.26244	11.1518	10.0056	10.3714	11.2065	7.33524	10.7555	10.4439	11.2163	10.5436	9.43605
ATRAID	89.7923	113.29	90.9594	83.1986	79.2346	79.7345	95.1664	100.257	105.521	103.107	114.748	102.637	121.311	111.592	112.803	109.509
ATRIP	6.57569	5.10111	7.09413	7.96929	8.63642	7.33623	7.32696	7.56598	6.99639	6.16888	6.29168	6.91975	6.93421	4.72354	5.38748	4.64127
ATRN	12.5357	9.81936	9.23986	8.66597	7.37458	9.46555	10.7108	9.67816	8.06114	10.8129	11.0192	9.13552	10.0337	11.9525	9.71663	10.2924
ATRNL1	8.7711	11.0384	9.41785	10.0361	7.57638	7.54485	8.28047	9.67741	12.344	10.9941	15.0913	11.7859	10.7984	10.21	10.8273	11.9198
ATRX	18.9706	11.7207	17.2579	15.7134	16.7834	14.9247	19.5234	15.0387	11.4429	12.8384	10.5618	14.1014	11.8526	14.4917	12.2909	14.4985
ATXN10	31.5716	24.7072	29.6091	27.0358	30.7305	26.1036	29.7564	26.9147	24.2103	25.6478	23.7626	23.3391	26.3448	28.2957	25.0158	24.2485
ATXN1L	7.8726	7.60105	8.68113	8.0502	8.7481	7.94638	8.35475	8.67128	7.74203	8.35533	5.97609	7.63569	7.96943	6.73893	6.24075	5.88386
ATXN2	5.60691	2.48702	5.55593	4.58988	5.55042	4.80962	5.88362	5.17475	3.29527	3.35494	3.57886	3.83016	3.74646	3.98976	3.01225	3.63705
ATXN2L	9.02477	4.25509	13.0555	8.85577	11.7958	9.29482	12.526	11.9871	7.37475	6.55412	5.28771	7.2564	7.05795	7.07264	5.10395	5.93922
ATXN3	7.13409	7.19292	6.94312	5.17312	4.75461	5.89209	6.46448	6.16593	6.2189	6.76391	7.98689	6.47287	7.41956	6.9003	7.01946	7.45173
ATXN7	4.33305	2.70531	4.40174	3.28034	3.70478	3.06128	4.34128	3.87595	3.1839	3.64545	3.14316	3.75659	3.53668	3.30957	3.17929	2.91567
ATXN7L1	4.88825	2.53713	5.46629	4.61121	4.81948	4.56293	4.63772	4.09935	4.23974	4.04672	2.64997	3.91097	4.38993	4.84297	3.89851	4.56021
ATXN7L2	1.6053	1.10222	2.07812	2.18906	2.60891	2.05704	2.17563	2.32078	1.69854	1.62112	1.15099	1.3933	1.31004	1.04053	0.970285	1.03424
ATXN7L3	22.8313	20.9357	29.852	28.4759	32.5136	29.7818	27.9199	27.4422	28.9648	25.7583	25.7127	23.1439	24.2386	19.2676	20.2301	17.2861
ATXN7L3B	48.9584	54.5637	49.1916	43.6256	46.2506	48.7486	52.0177	47.529	55.1011	55.7208	52.2152	53.6044	48.8706	50.8026	50.5248	49.5793
AUH	13.7942	16.337	15.0653	12.8913	11.8967	11.8459	13.0373	13.0331	13.3437	14.5671	18.2941	15.131	12.0763	14.9525	14.8248	16.1811
AUNIP	14.3316	19.2734	16.086	14.5507	13.8788	14.1684	14.5684	15.7541	19.1123	19.3971	12.1542	17.8399	17.8822	14.8866	15.7328	13.8683
AUP1	42.572	58.7402	47.657	55.9012	57.0641	50.5875	48.6854	49.4564	55.5439	49.7457	47.5728	56.0948	47.2664	42.499	42.8762	42.6002
AURKA	55.1038	60.6684	41.6515	45.7541	45.2056	42.8691	51.6538	48.5909	49.6565	55.2986	61.3073	51.3849	52.332	61.106	55.8262	71.3591
AURKAIP1	103.127	85.3337	119.188	130.845	132.901	125.404	101.949	116.908	100.572	90.3647	82.867	95.6634	103.545	86.5236	93.5916	92.3682
AURKAPS1	1.22776	1.021	1.62044	1.01306	1.67478	0.716303	2.05067	1.33395	1.54499	2.01918	0.936011	1.4128	0.962413	1.30908	0.912412	1.23815
AURKB	63.5617	71.2296	60.966	52.8483	57.5474	65.906	65.0371	63.8504	73.5318	74.0406	70.6181	68.2973	79.8488	77.5742	76.351	86.4047
AURKC	1.22492	1.73406	0.927993	0.490198	1.64583	1.26068	0.634052	1.32897	0.870196	1.19633	2.89712	2.12109	1.4194	1.03585	0.966552	1.05533
AUTS2	5.57731	2.99896	6.16645	3.37023	4.64221	4.58549	6.43203	5.52056	4.86915	5.33283	4.4511	5.04343	2.95676	4.6618	2.66018	2.03924
AVEN	18.2284	16.4389	12.9065	16.3704	15.4833	16.9598	13.9719	16.1819	11.9801	15.2345	9.52746	15.1529	19.7694	19.7665	20.9086	13.9256
AVL9	21.3421	20.786	17.8936	16.0045	17.0849	18.0786	17.8066	18.0797	17.394	19.3882	18.8141	19.2533	23.9777	25.0654	26.5201	26.63
AVPI1	5.03964	3.17971	5.81673	5.81157	5.40708	5.58072	5.13829	5.72413	3.78979	3.98383	3.50154	3.70177	4.36887	3.61033	3.92116	2.97031
AXIN1	20.137	17.9232	21.3003	22.6385	22.5731	22.889	19.5305	23.6575	20.3643	20.2202	16.0345	20.5528	16.607	18.5493	18.6241	19.7858
AXIN2	5.02122	3.30112	6.94274	6.26428	6.65668	3.96921	6.02516	7.39817	5.45576	5.96664	7.33371	6.98925	4.34373	4.7744	4.14108	3.84501
AXL	14.1611	13.6624	16.0339	10.9894	11.673	12.7991	16.4533	16.1086	13.2561	13.5484	16.7081	12.4139	9.90735	11.5454	9.45082	8.53401
AZI1	7.90756	4.47282	7.98342	7.38914	8.35951	8.24864	8.56417	8.13818	6.46322	5.57855	4.28549	5.82122	5.27591	5.57205	6.54219	5.83147
AZI2	16.1725	17.4064	13.0121	11.7062	12.5888	14.1206	13.4728	12.2771	13.3977	17.6377	19.3825	15.8044	17.7152	16.75	18.6767	18.1398
AZIN1	136.593	196.476	154.36	183.107	166.918	151.933	146.374	152.659	191.219	191.851	139.606	178.033	145.755	134.939	146.821	122.694
B2M	43.2272	86.8626	50.5061	48.1723	36.9286	36.478	45.329	63.9695	69.4843	69.6201	87.7914	78.6119	66.8061	90.9064	63.6822	71.2621
B3GALNT1	3.13078	2.64677	3.13715	3.93494	4.01817	3.10909	3.49317	3.18682	3.41919	3.51022	2.40401	3.07289	3.25314	3.15079	2.68155	1.92838
B3GALNT2	14.2625	16.3092	15.9156	14.8191	15.1044	16.8243	16.3817	15.8325	17.8685	17.6845	12.834	16.8882	16.177	12.8646	13.8449	11.6973
B3GALT1	11.0162	16.6901	12.3347	13.0805	16.8058	14.3957	11.4239	11.5156	12.6334	10.9052	12.1253	13.5619	8.8848	11.6336	10.0318	7.62482
B3GALT2	0.931104	0.547014	1.06723	0.696156	0.988228	0.559632	1.46805	0.969835	0.705194	1.01557	0.413699	1.04799	0.524521	0.886524	0.911827	0.683431
B3GALT4	2.43251	2.00873	3.24117	2.04332	1.64933	2.12693	2.63683	3.05344	2.36111	2.29526	4.05721	2.22723	3.66709	3.1223	2.3766	2.47409
B3GALT5	1.52249	2.17648	1.9222	4.22235	3.16889	3.22193	2.78794	3.06961	3.72498	3.91509	2.31284	5.22575	5.59102	5.31529	2.48528	3.30938
B3GALT6	13.6216	12.2348	16.051	15.1986	17.1197	12.4154	12.7208	15.9567	14.3373	13.69	11.9697	13.029	14.4676	13.0099	11.69	6.7958
B3GALTL	1.97604	3.67228	2.40032	2.81973	2.79748	2.92789	2.88636	2.57923	2.79003	2.97782	2.72948	2.67091	1.69922	2.47321	2.74004	1.59731
B3GAT1	5.99806	3.97389	7.30352	7.11038	8.56915	6.21886	6.77638	6.09087	6.24134	5.82495	1.8878	5.95412	4.90226	4.69244	4.39569	3.32262
B3GAT2	0.633284	0.843239	0.927994	1.01216	1.29187	1.1957	1.0883	0.660099	0.711031	0.702211	0.31788	1.07358	1.03192	0.944718	0.933506	0.507838
B3GAT3	13.8213	10.0535	17.6345	14.1793	13.3718	13.9596	16.7306	16.1695	14.019	12.8449	14.939	11.2796	15.2929	11.4039	12.3612	12.6199
B3GNT1	27.0178	23.7109	27.5167	25.3735	20.7369	26.1065	28.3384	24.1745	24.4941	22.2439	23.9097	24.0036	26.1943	23.454	27.561	24.5827
B3GNT2	33.6796	52.1805	31.6005	35.7604	32.8511	34.5064	35.0533	34.6553	41.3256	42.0675	49.2549	41.2656	32.9079	37.3	30.0377	49.0294
B3GNT4	1.18791	1.58047	1.85148	1.39775	0.488838	1.3601	1.87001	1.45191	1.36132	1.65242	2.65703	1.38749	1.27324	1.21044	1.83452	1.8334
B3GNT5	4.03319	4.72341	4.21617	3.49037	3.42953	3.56876	4.49304	3.59194	3.34386	4.57394	4.02535	6.0468	3.43562	4.89608	3.96741	4.31834
B3GNT7	18.2227	13.2148	28.8398	22.3039	21.9285	26.4569	21.6995	25.7749	17.4797	16.9982	37.0992	25.3527	23.7951	32.3169	25.535	22.8532
B3GNT9	3.91623	2.55141	2.9551	3.11243	1.71305	2.8595	4.18488	4.34263	2.7939	3.2871	3.72497	3.60903	2.33634	3.86828	3.83106	4.86948
B3GNTL1	5.1282	4.42223	3.87989	4.33829	3.05304	3.12791	4.22235	4.22966	3.82612	3.90677	3.14014	2.99498	6.5622	5.36922	6.24904	4.47417
B4GALNT3	4.81495	5.23693	6.46348	5.28845	2.84531	5.90508	6.7565	5.97286	5.32806	4.51674	3.68637	4.32352	3.88915	3.73322	3.9328	3.70032
B4GALNT4	17.5373	10.489	19.6564	16.4451	16.5417	19.6422	20.7058	14.4153	14.4796	11.085	12.9286	13.6486	12.5829	12.656	12.0724	12.3157
B4GALT1	3.59842	2.18551	4.02826	3.37247	3.14114	3.35869	3.83077	3.41437	2.08255	2.93291	2.7351	2.63278	2.77109	3.12827	2.39841	2.47297
B4GALT2	50.6262	41.8753	48.5943	44.3286	42.6056	47.061	46.6248	49.207	39.9036	40.4636	35.0521	39.9709	49.8023	43.8235	48.8767	41.3456
B4GALT3	14.2973	14.1608	15.2192	15.9028	16.2331	15.4473	14.0781	14.5909	14.6182	14.8403	15.651	12.8752	14.3777	13.4743	12.7525	15.8446
B4GALT4	14.097	15.0319	13.9946	15.9338	12.7469	13.0294	17.1522	18.6171	16.1437	12.9136	26.0506	15.6924	14.5821	15.4369	13.6561	16.5752
B4GALT5	35.4005	40.1693	36.5072	35.7551	36.0986	34.5671	37.7884	32.731	40.0612	44.6104	33.9837	35.9854	40.0644	37.6508	37.7874	42.2399
B4GALT6	7.06492	7.11132	6.42772	6.62798	6.52777	7.11514	7.2556	4.77239	6.84561	7.60445	11.974	6.37035	7.8564	8.39194	10.042	11.8126
B4GALT7	8.40375	7.60679	11.1362	9.5011	11.3751	8.70637	9.86886	10.9789	8.63013	9.80983	9.47773	8.44668	9.3351	6.77514	6.94053	6.5367
B9D1	15.9142	14.8785	15.5373	15.2607	12.7651	16.2912	15.7942	19.8087	15.5194	15.6758	24.5132	15.267	20.7614	18.844	21.6081	17.0614
B9D2	3.04742	2.84632	3.85754	3.59112	4.80018	3.50982	3.53551	3.61633	2.62148	3.43509	2.73677	3.1469	2.67353	2.44835	2.38535	2.20905
BAALC	1.44509	0.968278	0.63889	0.647881	0.596498	0.684028	1.1878	0.768346	0.75905	0.993537	0.304654	0.782586	1.0271	1.73372	1.37708	0.911516
BABAM1	56.1703	65.0841	58.259	53.8165	54.8366	52.8633	56.841	55.1798	67.8792	66.7315	77.1927	66.3118	69.4864	69.2869	71.694	68.7895
BACE1	4.14501	2.85209	4.33979	2.8688	3.23294	3.30618	4.89931	4.10681	3.12511	2.88755	2.37329	3.18652	3.31282	3.4685	3.00285	2.87405
BACE1-AS	3.41822	1.57864	3.27523	1.68281	2.47283	3.42227	3.59704	4.11578	2.18184	2.77899	1.35719	2.38164	2.7443	3.4583	2.91868	1.58209
BACE2	4.05455	1.21557	3.00353	2.27935	2.27093	2.60256	3.76096	3.34002	3.62082	4.12267	5.8632	4.24367	4.76022	5.66209	6.06082	5.36265
BACH1	19.7085	19.9496	19.317	18.521	18.1235	18.4942	19.8514	19.4473	17.8108	20.2845	19.2609	19.1361	19.6493	20.9602	19.251	20.0866
BACH2	0.505563	0.838455	0.857518	0.776591	0.544816	0.480365	0.794219	1.068	0.803672	0.764303	0.494778	0.709431	0.528321	0.525955	0.321181	0.299902
BAD	18.094	16.6488	19.1623	21.1255	20.1776	22.3164	18.5012	20.6221	20.6412	17.5956	17.0614	16.1816	16.0485	17.3651	21.2832	18.4555
BAG1	7.45508	6.82971	8.48632	9.27341	10.6811	9.46541	7.8199	8.26911	7.62549	7.19904	5.27241	7.39303	6.21268	5.36199	6.27839	4.00493
BAG2	14.3775	13.5289	15.2574	15.6598	14.4958	13.6252	12.1926	13.8279	14.3944	14.9002	16.9482	13.968	12.8051	12.9996	12.8161	9.02636
BAG3	3.62811	2.45421	3.49857	3.13906	2.89507	3.54688	3.7167	3.92937	2.62608	2.61308	3.41758	2.98276	2.56597	3.65651	2.47246	3.93559
BAG4	28.1728	29.4578	28.4337	27.927	27.3019	26.4592	28.4522	29.4044	28.6746	27.7444	25.3441	27.253	26.5735	28.9014	26.8145	28.2193
BAG5	18.5544	20.3179	22.0278	22.8814	21.8809	20.3954	18.1834	19.5505	18.3863	21.4313	15.488	22.8018	19.2896	18.3746	17.1992	17.0259
BAG6	49.319	29.3571	51.3995	44.1806	52.3211	47.8829	47.4828	51.4666	37.1159	34.516	16.5868	33.4861	44.6996	43.498	48.093	47.7581
BAHD1	12.4313	8.58302	14.9656	14.8001	15.7641	15.8787	14.7893	15.2362	12.6654	11.03	6.04012	11.5394	12.7991	9.73998	9.6819	7.60802
BAI1	0.825902	0.382749	0.71635	0.580349	0.682203	0.979628	1.02189	0.693576	0.545248	0.653844	0.585496	0.739684	0.765534	0.913004	0.820684	0.950232
BAI2	3.92046	2.99359	3.73008	2.72498	3.60622	3.57818	4.41165	3.1982	3.11822	3.04793	1.7968	2.70795	2.6162	2.81354	2.99912	3.17367
BAIAP2	4.15169	1.7251	4.03226	3.53647	4.53181	3.79282	3.83588	4.5557	2.66287	2.45311	2.15793	2.98355	2.80494	2.58916	2.11282	3.19602
BAIAP2-AS1	2.81197	1.74222	3.16856	2.4636	2.00897	2.71166	3.04179	3.26851	2.9872	2.46941	1.47266	2.6041	2.63599	2.17335	2.00256	1.75295
BAIAP2L1	19.6893	13.0812	15.7843	12.2167	12.631	14.3076	15.1099	15.3871	12.8171	14.0071	10.9189	13.2778	13.7404	11.9855	15.5384	13.3309
BAIAP2L2	1.15931	0.680093	1.32003	1.10015	1.51135	1.53946	1.82162	1.52152	0.816936	1.19109	2.29483	1.41402	1.38567	0.9886	1.19215	1.05726
BAIAP3	1.13632	0.78592	0.89975	1.0764	0.877807	0.777022	1.08979	0.915443	0.849193	0.915356	0.960077	0.595789	0.911939	0.722766	0.806349	1.15695
BAK1	17.6753	23.4819	21.4365	19.2819	20.3311	20.7841	17.5594	20.8781	22.2909	21.2888	15.5874	17.7544	21.4189	16.2511	16.8003	18.0415
BAMBI	15.1528	17.8237	13.2497	20.5819	17.2709	12.1224	11.0389	12.7268	21.4698	20.4659	42.0782	18.1439	16.4745	18.7805	15.9564	19.0473
BANCR	0.569987	1.39319	0.43987	1.08295	0.64488	0.463854	0.162665	0.579178	1.26596	0.541836	2.33497	0.793008	0.537118	0.0764607	0.239847	0.269913
BANF1	57.2407	55.895	58.9236	57.9346	60.8484	54.8539	55.8285	55.1069	46.1026	47.3154	40.1785	52.6696	54.8843	51.5269	54.9878	59.1024
BANP	13.0256	10.6759	10.0595	9.37639	11.035	11.6322	12.198	9.82913	10.7007	8.42716	9.83267	8.94956	10.135	12.849	13.4029	15.4132
BAP1	20.5281	18.8011	21.1248	21.8911	23.2471	24.0497	20.1222	20.1012	19.6	19.5647	17.5514	19.3687	19.1505	17.6705	17.5806	16.4891
BARD1	15.6143	14.4463	15.6744	14.5911	13.7784	15.0051	15.3708	13.9421	14.9461	14.3536	15.5257	16.6157	16.4036	11.9032	12.9763	14.6098
BARX1	2.84692	5.1625	2.38752	2.02929	1.35175	2.70495	1.88969	2.55308	2.21888	4.87609	20.0328	4.02993	2.1757	4.2247	3.36921	12.33
BASP1	103.815	76.258	80.2218	53.7569	78.0104	70.25	77.7141	70.8894	70.7254	66.6648	53.6189	84.2989	60.4992	64.241	63.3783	62.9916
BATF2	0.757933	0.423473	1.05972	0.575446	0.710864	0.820804	0.910166	0.878014	0.445584	0.920811	0.594428	0.462463	0.516993	0.647525	0.675935	0.615296
BATF3	0.937886	1.44008	1.31197	1.85693	2.61278	0.833984	0.758758	2.50832	1.91764	1.77479	0.994246	1.67493	2.01522	1.40087	1.13882	0.943991
BAX	137.248	129.469	127.744	92.7744	102.689	129.574	138.032	160.227	135.983	146.722	174.319	118.001	138.418	109.788	131.561	129.202
BAZ1A	3.93658	4.90034	5.36263	5.86415	6.20456	6.98449	5.97852	4.66954	5.41342	4.53273	4.62933	5.56041	4.13211	4.08696	3.13876	3.76344
BAZ1B	25.5757	21.7836	25.7453	24.4405	30.9591	26.7206	27.246	27.3923	25.3103	22.845	20.1384	24.3167	21.2419	19.5406	19.5929	19.4259
BAZ2A	8.82387	3.57654	9.91634	8.03536	10.0144	7.94015	9.37908	8.93317	4.90213	5.44381	5.30194	4.77919	4.87038	5.54484	4.21893	5.15912
BAZ2B	7.58347	6.13555	7.31322	7.44014	8.00617	6.98023	8.70014	7.28531	6.54051	6.88749	3.68725	7.30213	5.7931	7.14743	6.05361	6.612
BBC3	22.667	19.2356	18.1503	11.1173	10.3258	16.8558	19.6363	27.1672	20.6446	16.1504	26.3927	14.9339	21.2995	19.8106	23.9324	28.1826
BBIP1	7.25187	11.7009	6.10215	6.62736	5.33362	7.40971	6.33311	7.04602	8.95247	10.5052	8.6828	11.3471	9.00519	10.9666	8.81854	9.9809
BBS1	3.66784	2.69175	5.01195	3.41264	2.8056	3.61744	4.82653	4.01923	2.98134	3.2691	1.87379	3.44108	3.73673	3.23405	4.20427	3.1232
BBS10	9.08165	10.5942	8.63228	6.84241	6.11414	7.21503	8.94873	8.32005	9.61926	10.7336	8.9807	9.63777	10.4918	11.5187	11.8287	10.6396
BBS12	2.17045	2.2185	1.87191	1.96943	1.88407	1.83873	2.09555	2.28815	2.71052	2.473	2.09976	2.26202	2.23787	2.12702	2.0003	1.0425
BBS2	7.24006	9.98124	6.94482	5.64943	5.25149	6.36632	9.06103	7.80889	6.63373	8.58506	14.3057	10.2653	11.0708	10.1236	12.8633	16.4473
BBS4	10.9213	8.18632	10.6209	9.52136	10.0194	9.52703	9.9331	10.0611	8.62125	8.91821	6.61224	8.59081	12.1153	10.0319	10.8723	9.53302
BBS7	5.2184	8.41028	5.55867	5.12249	6.05265	5.61358	6.42818	6.66745	7.41036	6.65885	7.52223	7.39036	6.91005	8.02176	7.51539	7.40776
BBS9	6.74505	13.1364	5.44522	3.62467	5.16809	4.9377	5.92113	7.57654	8.36543	8.54081	26.6093	5.326	5.75947	5.17267	6.34361	9.07964
BBX	15.0969	12.7742	13.4604	10.5869	9.92136	11.0736	13.6703	12.573	10.2575	12.7594	13.6866	12.5551	13.386	17.4212	15.2727	17.9206
BCAM	24.4523	13.3798	24.7531	19.3573	19.1779	20.0146	28.7862	21.5229	15.0315	13.6562	17.535	15.2688	17.4864	17.8224	19.2368	14.4377
BCAN	0.589744	0.813088	0.735793	0.567615	0.498145	0.705678	0.491739	1.25469	0.770426	0.734317	0.287563	0.983915	0.427491	0.930669	0.93318	0.50956
BCAP29	3.60323	2.96176	3.21206	3.57469	2.6781	3.15252	3.56454	3.4456	3.24453	4.33987	5.15667	4.38369	4.73971	3.92377	3.86096	3.39933
BCAP31	62.8768	81.5464	76.3214	79.7635	86.5348	77.3352	71.3935	77.0439	83.5991	79.4597	77.3744	71.8322	77.2203	71.4161	72.7676	74.1848
BCAR1	32.5248	33.2919	37.6646	41.439	47.7176	38.1762	31.4895	35.2773	31.8326	34.8407	22.6083	27.981	31.3191	26.8578	32.3854	25.0686
BCAR3	3.35727	2.89768	4.11873	3.10923	2.59464	2.93076	3.43784	4.086	3.24878	2.81316	3.85869	2.69544	2.49518	2.89594	2.17421	2.80715
BCAS2	31.8126	43.0815	36.2591	41.8807	46.5643	39.1856	36.6833	41.9878	51.2164	51.6787	43.3958	46.0254	45.2549	39.4485	39.2844	35.0239
BCAS3	5.21509	3.70782	4.93353	4.11988	2.65292	3.34534	4.74996	3.42095	4.12334	2.60314	4.12597	4.3225	5.11214	6.20196	4.19423	7.07308
BCAS4	22.0319	19.6949	22.841	21.3784	17.3329	23.9907	24.1916	23.0523	19.546	22.0084	9.81137	15.28	27.0594	31.5924	30.648	33.9575
BCAT1	172.558	196.555	172.767	173.395	160.273	193.327	162.932	152.936	165.862	185.474	133.939	170.415	194.457	187.474	205.326	187.191
BCAT2	25.0982	16.9147	27.1503	23.4609	20.9803	20.473	24.0815	23.5631	20.4017	20.7254	9.07893	16.9509	24.2622	20.1545	22.8701	20.4845
BCCIP	72.6472	79.0668	71.6994	79.4525	81.6243	79.8568	70.1683	74.3464	78.5108	77.4451	57.5426	83.2972	78.0383	70.771	71.1936	63.3777
BCDIN3D	1.48102	1.32545	1.44419	1.39368	0.96717	0.959436	1.41965	1.24456	1.19848	1.31781	0.654202	1.42617	0.902064	1.4034	1.28529	0.676202
BCHE	1.86896	1.70235	1.50943	1.73959	0.931849	1.3765	1.12973	1.19135	1.57807	2.25837	0.103144	1.78808	2.00318	1.54955	1.83889	1.87404
BCKDHA	28.5554	20.1269	34.8917	29.777	17.7017	26.4167	28.3508	22.7283	18.0518	18.6263	24.501	18.9965	31.5458	34.4399	34.5058	31.2191
BCKDHB	25.3884	22.2254	26.1717	21.673	18.8151	20.7263	25.0913	22.1067	22.407	24.7485	23.3431	25.4302	28.8106	24.5124	27.519	25.7344
BCKDK	25.7137	18.8389	29.8493	23.4236	21.4671	24.7155	24.9655	26.9696	22.537	23.0535	23.2535	22.6496	27.4194	25.5568	27.657	26.3938
BCL10	13.8695	7.78762	13.2195	14.1554	13.0726	12.6725	12.6046	12.9148	13.3792	14.3404	14.915	15.674	13.1564	13.8057	12.825	12.6881
BCL11A	4.14429	3.08142	5.02197	4.43862	4.82799	4.11481	5.4094	4.49456	4.40551	4.32826	4.80702	4.80394	3.59232	3.24501	2.68677	2.79799
BCL11B	1.96304	1.59732	1.90212	1.66799	1.76686	1.66531	2.04004	1.83543	2.05206	2.08778	3.821	2.08121	1.57059	1.35383	1.47601	1.45884
BCL2	0.703132	1.24645	1.2278	0.790184	1.13391	1.107	1.21727	1.03507	1.58785	0.924475	0.739198	0.956945	0.96634	0.944133	0.912334	0.616986
BCL2L1	18.944	19.3955	22.4224	24.1997	30.4185	20.8035	21.1469	24.6728	19.8629	20.2465	24.7981	20.3543	16.3684	16.5003	18.6759	13.4507
BCL2L10	1.88819	0.786874	2.07877	0.984531	1.17504	1.30924	1.47917	1.36932	1.61397	1.59419	2.05159	1.98892	2.03796	1.61105	2.4448	0
BCL2L11	6.55456	3.04197	7.04569	4.28353	5.76839	4.63203	7.91765	6.56895	4.718	6.02719	3.55979	4.30961	5.37518	4.58403	3.71355	4.4749
BCL2L12	35.2812	5.99043	38.242	34.8744	39.9554	36.7471	36.9671	36.0975	10.8254	7.85435	10.5169	10.8181	13.7718	8.53933	12.6173	14.3412
BCL2L13	15.6332	16.3362	15.0496	13.875	11.4403	12.3324	14.8372	15.3916	14.2137	16.7852	17.3814	16.3873	17.5685	18.4661	16.6378	17.6506
BCL2L14	0.642981	1.12231	0.702438	0.62323	0.452672	0.376664	0.516923	0.587984	0.98239	1.07035	6.33656	0.518087	0.382199	0.475119	0.613681	0.272808
BCL2L2	9.61084	5.29554	7.64874	5.87246	5.18116	7.12318	8.70963	6.53383	6.12702	6.21408	7.44343	5.7579	8.28575	8.43344	9.94131	11.3834
BCL2L2-PABPN1	64.2264	37.5321	65.964	64.4656	76.7451	70.3351	61.5888	56.988	48.3438	46.9401	39.5431	44.9922	47.4696	41.165	41.376	43.339
BCL6	1.68448	0.878784	1.00908	0.600133	0.711529	0.799304	1.41509	1.3954	1.47052	1.33771	2.08378	1.62392	1.27802	1.70563	1.53063	3.51981
BCL6B	3.18642	2.71738	4.14234	2.45947	1.89875	4.50472	3.65209	3.16795	3.70092	4.45038	2.62333	2.7103	5.67896	5.35683	5.56874	6.30444
BCL7A	7.08291	5.78974	6.5379	5.25251	6.55423	6.46925	8.14419	6.16817	5.53061	6.2892	4.89908	5.49584	7.51488	8.09315	7.2434	8.68288
BCL7B	10.5081	6.77994	11.1181	13.4959	15.2107	11.7591	10.7762	10.5407	8.56337	8.4446	9.01744	8.42339	9.72745	7.35268	7.6413	6.94643
BCL7C	21.0752	19.6714	19.8189	20.8061	18.9929	25.5252	17.1021	19.6365	23.8888	20.0918	23.7042	19.9396	20.7921	23.5361	23.5608	23.843
BCL9	5.36334	2.70627	5.78242	2.86141	4.85471	4.10128	5.27495	4.39991	3.07517	3.82021	3.27378	3.32976	4.93202	5.82043	3.76838	3.87616
BCL9L	4.20813	1.38875	4.79357	3.29797	4.16276	2.84425	4.68774	4.87935	3.55133	3.22604	2.55141	2.57695	2.71192	3.1159	1.96456	2.09578
BCLAF1	48.9379	57.0318	53.9778	67.2094	74.9916	57.3719	50.0323	50.0497	56.9289	58.4412	44.7728	65.4537	41.1687	40.3706	43.4985	33.2359
BCOR	9.75846	4.81865	12.8274	10.2011	13.8255	9.73119	10.7971	12.2693	7.01617	8.23685	6.43111	8.77952	6.27394	6.70931	4.39947	5.54558
BCR	32.9748	24.3935	31.9943	30.492	37.9012	36.9505	32.7436	32.6954	23.3637	25.2858	21.3239	25.6094	26.8523	27.7509	29.2799	24.6895
BCRP3	0.284972	1.17023	1.64691	1.0441	0.174788	0.907829	1.08267	0.708976	0.841521	0.884838	0.398341	0.267772	0.848827	0.18453	0.300532	0.258074
BCS1L	9.60099	10.3939	11.2092	11.6054	12.6235	9.50778	10.8953	10.3507	9.60978	9.83543	9.72713	10.2434	11.5131	9.74763	9.69671	8.56415
BDH1	2.64846	3.72664	5.15052	4.84018	4.99285	4.26495	4.1281	4.37173	4.54049	4.3879	3.05999	4.6029	4.06176	3.47397	3.09512	3.62539
BDH2	10.9952	12.5086	11.05	11.6781	12.1653	12.3314	11.1994	10.5699	11.9806	13.0023	14.4813	12.6874	13.1244	13.4154	13.1169	12.5447
BDNF	2.72081	3.95478	3.38974	2.1324	2.09569	2.4002	3.82545	3.63402	4.48296	3.17557	5.09691	3.64132	2.57084	2.55338	2.16007	2.59211
BDNF-AS	0.785829	0.687415	1.00299	0.634349	0.58886	0.623706	0.791266	0.66724	0.82522	0.964287	0.65445	0.922865	0.570703	0.485986	0.692402	0.552005
BDP1	12.2469	10.7849	11.9871	12.7042	13.4389	11.7554	12.1389	10.8892	9.12795	10.2059	8.54799	11.1643	8.6255	8.66125	8.11869	9.03459
BECN1	12.5694	13.2586	14.8808	14.9645	16.2734	12.5805	13.9673	15.8445	13.3087	12.7068	14.4296	12.2411	10.9351	10.0644	10.5448	10.332
BEGAIN	0.948345	0.543303	0.912638	1.043	0.694784	0.919558	0.750777	1.05937	0.35175	0.420787	0.319094	0.674158	0.784429	0.786256	0.541092	0.697377
BEND3	11.2812	6.72956	14.1127	14.0195	17.2862	12.5211	14.5495	11.6417	11.1633	11.0146	9.24192	11.0743	7.86975	7.92539	6.96186	5.34744
BEND3P3	1.29199	0.838858	1.64571	1.02074	0.94593	1.07788	1.85418	1.70809	1.01747	1.15197	0.301773	0.721544	0.897648	1.04421	0.968713	1.00917
BEND4	12.9219	10.4211	12.9911	11.9438	14.3137	16.676	16.0045	11.3158	10.6118	10.0555	9.39878	11.7755	15.6522	10.023	10.5863	11.4906
BEND5	6.42441	5.71026	4.89625	4.92801	4.69982	6.60635	5.55185	4.40756	3.79004	6.0234	17.6656	5.76903	5.94206	8.06979	8.1008	5.64938
BEND6	1.28644	0.930225	0.891818	1.1539	0.765298	0.695876	0.780762	0.89693	1.04015	0.725808	0.586486	1.27292	1.09141	1.32335	1.14234	1.02684
BEND7	1.70346	1.53758	1.1076	1.10245	0.801099	0.933964	1.09337	1.27049	0.919743	1.18361	0.89052	1.60558	1.36515	1.22102	1.25615	3.03051
BEST2	2.14061	2.33673	2.26097	1.79427	0.954886	1.54279	0.409458	2.03679	2.20297	1.29305	0.160569	1.51991	2.20463	2.00395	2.30667	1.45288
BEST4	0.944101	1.003	0.916132	0.849062	0.639191	0.950306	1.17965	0.914632	0.821679	0.952567	0.459025	0.9135	1.5181	1.83615	1.14557	1.13023
BET1	12.1142	16.7577	12.9306	12.6252	10.6854	12.3473	10.2174	12.6732	15.4863	16.3218	15.887	14.6622	13.9429	15.3189	16.0802	18.2737
BET1L	9.43674	6.92992	11.3539	9.37024	9.46013	8.83166	8.1556	9.62722	7.20175	7.54479	7.64251	7.03276	7.08201	7.42787	7.29273	8.85342
BEX1	44.5325	65.9579	55.9825	65.3399	56.1021	72.7839	47.1145	40.3177	59.2933	54.7991	30.7085	57.3694	56.0744	59.264	55.9251	59.5776
BEX2	36.9956	96.2262	50.488	57.4536	52.0427	50.2932	36.386	45.8112	51.621	49.1837	31.1359	64.4604	36.8756	58.1685	48.2494	61.803
BEX4	44.265	79.8767	44.8291	47.9979	42.2536	45.9368	44.2701	48.7856	51.623	56.3175	61.2869	56.5746	60.3554	76.703	59.7258	85.7768
BEX5	6.18069	6.94042	4.88627	5.6457	4.29215	5.52148	4.77337	5.44288	7.59677	6.96363	4.88949	9.30723	5.8204	7.78097	7.96209	4.80319
BFAR	32.0483	33.314	30.251	31.6643	29.9469	30.168	32.5122	32.4934	33.0278	31.82	26.4861	30.0843	30.0262	32.3454	32.1649	31.3798
BFSP1	0.709484	1.22979	1.37749	1.50593	1.0332	1.01703	1.30588	1.74933	1.38003	1.71162	0.954814	1.58101	1.27616	1.0838	0.782934	0.937804
BHLHA15	1.75603	1.23685	1.50688	1.29577	1.61626	1.53692	2.06363	1.52757	1.00766	2.20237	1.16597	2.09054	1.8542	1.03339	1.428	1.10184
BHLHA9	0.400354	0.240092	0.303255	0.756972	0.84271	1.22271	1.01074	0.759575	0	0.28244	0	0.210143	0.468917	0.363518	0.60612	0
BHLHB9	6.69452	7.70979	8.289	6.95925	7.56793	6.33119	8.15786	7.93463	8.61426	8.50316	7.47679	8.03412	7.52279	7.5632	7.3523	3.33226
BHLHE40	3.60118	1.89067	1.30535	1.73973	2.39293	2.67971	1.92442	2.11153	2.19321	1.19141	15.4039	1.27476	1.50867	6.12592	3.14774	9.25416
BHLHE40-AS1	0.557398	0.47302	0.287333	0.576194	0.126232	0.415853	0.326328	0.190827	0.322034	0.655553	0.454455	0.20128	0.47078	1.40464	0.745469	1.09652
BHLHE41	1.85163	0.796416	0.668679	0.941685	0.900866	1.23007	1.10866	0.954193	0.590879	0.573402	1.92349	0.613432	1.53818	2.22891	2.12506	3.51254
BICD1	1.37163	1.08268	1.54913	1.11189	1.58486	1.21416	2.02969	1.9247	1.62851	1.53787	1.45951	2.06493	1.16133	1.69993	1.05383	1.28693
BICD2	10.5387	11.0322	12.6654	11.1782	13.0578	11.2682	11.6159	11.2552	11.8177	11.1054	8.6084	12.4812	11.6695	9.36543	9.51136	10.4518
BID	10.0508	13.4572	13.1769	15.824	18.0617	16.723	12.772	9.95031	13.5563	11.3298	7.6126	13.398	12.6796	10.2861	11.0016	10.1023
BIK	2.40737	0.988729	3.20159	2.00596	1.41775	1.05241	2.72515	3.85931	1.65952	1.22995	1.38307	0.866203	2.03025	1.5028	0.726533	0.793449
BIN1	12.2081	13.3261	10.7053	13.2772	15.0015	8.90062	10.0702	14.4407	10.9192	11.3169	16.1332	13.122	12.0019	14.8906	15.4553	14.5072
BIN3	5.82706	6.70864	7.45168	7.56881	9.37713	7.75643	7.23102	8.05032	6.6726	6.9286	5.55579	6.32246	6.97401	6.13754	5.44353	4.84489
BIRC2	14.6088	17.1245	13.2358	12.6123	11.8407	12.7242	15.2401	14.7833	16.8683	16.3493	18.1078	15.3326	14.4944	15.8187	15.052	16.5148
BIRC5	86.0032	91.9259	86.8221	76.7284	91.7087	81.3936	71.9633	70.4096	78.1313	78.5316	76.123	75.9782	76.8436	77.6193	78.6056	82.8351
BIRC6	17.4011	15.306	19.8165	18.9514	20.8325	17.7413	19.0318	18.1236	16.8003	17.4697	15.8085	17.7039	15.7766	15.3993	14.7677	15.2307
BIVM	3.08772	3.47329	2.57902	2.59262	2.49208	3.79321	2.69864	3.03869	2.87599	2.48548	4.00118	4.16726	2.93677	2.57167	2.29381	3.17922
BLCAP	27.2895	35.9507	27.8119	27.2475	28.1389	32.3719	26.0533	23.329	29.1726	28.7156	25.1087	32.1033	30.8527	28.6032	29.3748	30.4777
BLM	17.028	19.7481	19.1912	19.0595	20.6932	20.6506	18.9189	17.1692	21.0663	20.4658	15.7037	21.1198	19.3983	17.0037	16.1794	11.4156
BLMH	27.4828	24.252	24.7431	26.2687	26.3144	23.9206	24.1561	27.5101	22.9647	20.965	27.0656	24.7312	24.798	23.0666	24.2112	27.5439
BLOC1S1	62.591	76.2293	67.5764	62.9696	64.2285	67.1177	59.7578	74.2449	79.3734	81.3544	86.5376	59.5029	84.5125	69.8822	76.0532	78.1575
BLOC1S1-RDH5	1.05268	2.25562	1.08835	0.526348	1.19622	0.969694	0.932486	1.01414	0.882549	1.59731	1.57348	0.971956	1.02596	1.35668	1.35501	0.265165
BLOC1S2	17.8894	28.2794	14.4838	17.8888	15.4717	17.728	17.704	20.0439	24.848	23.3016	28.4538	24.8955	23.1373	22.7576	25.8822	20.6342
BLOC1S3	1.42993	1.64178	1.81949	1.80863	1.77917	1.40181	1.63906	1.90672	1.55777	2.05732	1.53157	2.05798	1.65391	1.39093	1.41658	1.90013
BLOC1S4	15.5382	12.1887	14.3699	14.3784	16.6879	18.6843	15.1511	14.1778	13.277	13.7067	13.321	13.3927	14.63	13.6083	14.5796	11.7119
BLOC1S5	9.64737	8.18925	10.1055	9.82974	9.64847	10.2099	10.694	11.9257	10.0312	9.42601	8.69083	10.184	10.4366	8.7044	8.31896	8.30112
BLOC1S6	18.6814	20.9818	18.0159	18.46	17.735	17.8798	17.609	18.4904	20.7872	21.3333	23.3992	21.3311	21.3623	20.7776	21.9736	19.5775
BLVRA	16.6568	21.2077	17.6303	19.1299	12.976	14.9881	13.951	20.9749	19.2146	14.4429	20.1448	19.4436	14.9423	18.4319	15.7404	17.8273
BLVRB	33.2776	40.8839	36.9983	27.6566	22.2241	26.8057	31.9962	42.4058	35.6238	39.1899	42.813	40.4531	43.657	43.0542	42.619	46.4579
BLZF1	3.9966	4.7973	3.49503	4.50722	3.53724	2.9807	3.77756	3.58505	3.65297	4.66506	5.10685	5.04538	4.33034	4.29025	3.28052	3.68711
BMF	6.33972	5.74043	7.39994	4.06774	4.58761	5.89498	7.70178	5.34588	6.2298	7.08469	7.88843	6.28675	8.23606	7.3562	6.38542	7.26301
BMI1	3.40226	2.46991	2.62679	2.34742	2.68911	2.92432	4.26616	2.84419	2.92576	3.35938	5.02399	3.32836	2.4353	3.2229	3.60174	2.05996
BMP1	1.70989	1.18136	1.47062	1.2391	0.703186	1.50202	1.81898	1.53824	1.54852	1.31206	1.74938	1.81392	1.82477	2.03589	2.05357	1.67047
BMP2	1.38326	1.32617	2.42223	2.15319	2.0428	1.39466	2.13276	1.50738	1.4517	1.40839	2.59725	2.8645	1.10159	1.64403	1.02748	1.34973
BMP2K	8.74467	6.54108	8.10597	7.09873	7.39629	6.78591	8.43431	8.28948	8.62104	8.4082	6.99915	8.31215	7.97067	6.6891	7.42531	7.10684
BMP4	0.920691	2.20586	1.44667	2.07263	1.43351	0.820196	1.34861	1.27378	1.49289	0.963809	33.5229	1.81585	0.305721	0.38413	0.656569	0.52196
BMP6	1.42188	1.47612	1.19412	1.09145	1.28325	1.50162	1.88712	1.06824	1.23732	1.3558	0.332491	1.53785	1.26492	1.38371	1.72282	1.36089
BMP7	4.45959	2.87649	4.05027	3.02192	1.95301	1.88087	5.28925	6.22481	3.35653	3.78749	6.83553	4.0445	2.11174	3.8559	4.35086	7.00789
BMPR1A	45.7667	54.0623	45.3977	45.5916	39.7098	43.0214	45.1617	43.6366	45.1024	39.7606	72.1935	43.2025	36.2993	42.9242	38.7312	43.3973
BMPR2	2.78662	2.20927	2.72773	2.70298	2.1927	2.40038	3.1213	2.86514	2.20058	2.53936	4.68562	2.52814	1.81939	2.71639	1.93082	2.08764
BMS1	19.9169	22.5971	18.6196	20.021	21.3447	18.0511	16.9914	18.4263	17.3174	18.6717	17.5386	20.5018	17.5688	16.653	17.7086	17.4177
BMS1P4	2.61937	1.72793	2.78031	1.64502	1.95623	1.78346	3.08609	2.25012	1.92717	2.86956	1.34851	2.16902	1.89378	1.92937	1.97876	1.70979
BNC2	3.68548	1.75767	3.59333	2.51703	2.93846	2.69153	3.71048	3.06557	2.26798	2.39611	1.06813	2.7442	3.36067	3.48165	2.82631	3.10258
BNIP1	7.87273	10.8716	7.02713	7.94786	8.28996	7.27848	5.84113	8.24792	8.96314	8.94851	9.12858	7.62053	9.3118	9.72489	10.1671	10.1719
BNIP2	21.4969	27.6902	24.2905	27.3569	29.4057	26.6792	21.9624	26.0516	29.6379	27.5201	27.4022	30.1995	28.1039	25.2097	22.6868	27.168
BNIP3	301.932	334.103	199.44	228.7	176.921	273.585	255.674	217.955	225.944	309.174	456.669	303.521	279.6	392.101	353.49	331.892
BNIP3L	59.2891	64.3665	55.0068	49.2974	39.1079	48.6369	49.3113	46.7905	46.9367	58.1454	76.5201	57.0874	59.4435	71.3638	71.9294	69.5273
BNIPL	0.911207	0.731432	1.06052	1.01162	0.587586	0.777656	1.30711	1.10814	0.83868	0.985643	0.993345	1.33485	1.14412	1.04865	1.002	0.494101
BOC	1.49797	0.548772	1.10466	0.542213	0.829179	1.27263	1.9712	1.2673	0.877953	0.809528	0.358746	0.657371	1.14349	1.38704	1.14253	1.19569
BOD1	77.1804	90.1362	72.3932	68.8693	77.0422	74.2822	67.9421	70.0388	78.8783	77.7011	55.4068	78.6183	83.6413	88.9248	87.7952	86.6181
BOD1L1	11.1302	7.35487	11.7314	10.4221	10.8533	10.1929	10.8703	9.8051	6.27176	8.12609	7.78332	7.39269	8.02746	7.29783	7.24804	8.70509
BOK	16.5874	15.6658	17.1542	21.7146	12.6886	20.8498	16.0849	16.9017	15.6757	15.2195	11.1123	13.8009	12.2281	14.3172	13.9593	15.6426
BOLA1	12.7754	12.7542	10.7896	8.51703	8.48506	10.9561	12.7997	15.2415	11.2577	11.1503	13.8426	10.3817	11.9484	11.8684	14.6024	9.88761
BOLA3	77.2663	81.9033	87.0678	86.3955	81.1889	91.85	74.7113	76.3448	89.0658	83.5437	98.0244	86.1716	95.8562	78.9176	80.6387	74.3432
BOLA3-AS1	5.55656	5.92758	5.62374	4.90483	4.86895	5.98452	5.08657	6.04728	5.36767	10.4528	6.78215	4.75509	7.93103	7.51712	7.95369	8.43112
BOP1	35.1251	34.1643	34.9398	42.1684	46.0451	44.6441	33.6698	38.7549	39.5182	31.9433	28.5931	34.372	36.3634	29.8545	35.6304	29.8809
BORA	7.63621	7.73316	7.58319	7.98338	7.02025	7.36135	7.99232	7.70241	7.43041	9.43331	8.8073	8.34578	6.96309	7.70645	6.83352	6.83801
BPGM	13.3001	15.0286	12.7433	12.338	11.0849	13.4901	11.836	13.1783	13.5173	12.4129	11.7408	13.5791	13.0902	13.4101	13.5802	12.4089
BPHL	16.8039	19.9565	20.3434	16.688	15.8694	16.3031	14.2761	18.668	19.0005	18.3134	19.1075	21.346	13.287	13.2251	13.4684	15.3898
BPNT1	7.31982	6.75039	6.66088	7.53975	6.30385	7.00904	6.72193	7.6144	6.79346	6.35364	9.7585	7.21341	6.3237	6.10882	5.73323	6.2577
BPTF	20.4387	8.74498	21.5045	17.9291	20.0704	17.7552	21.9115	19.4209	11.4441	12.5147	8.59672	12.8355	12.7662	13.1316	10.1917	10.661
BRAF	7.05475	5.68017	6.29963	5.43582	6.09447	6.10262	7.16288	5.59242	5.99823	5.88396	4.53061	7.04513	7.41762	7.92792	6.60651	6.90489
BRAP	8.79646	10.1495	10.1369	9.28784	10.2649	8.65241	9.43233	10.5963	8.90679	9.51816	7.77465	10.3475	9.17575	9.63553	8.61223	8.55683
BRAT1	18.4761	13.1993	21.4211	17.9233	20.3962	21.3534	20.7255	20.1017	15.5236	14.7668	12.7126	13.7756	16.3132	13.0197	17.53	14.0998
BRCA1	9.31072	6.19467	9.0485	7.89969	8.59212	8.20403	9.41568	8.74447	6.12768	6.9726	7.48595	9.2162	6.99398	6.07651	6.2726	5.53916
BRCA2	7.31386	7.62374	9.41191	8.60127	10.6293	7.30434	10.8422	7.26841	9.54695	9.16582	6.00931	7.24707	6.89691	5.7507	5.54288	4.7424
BRCC3	8.47816	7.36227	9.57741	9.50743	10.0962	9.71081	9.20901	8.77078	8.48105	8.17031	6.83019	8.7347	7.6807	6.9106	6.76484	5.49975
BRD1	13.5768	10.4296	14.4516	12.0059	14.5384	13.7595	15.4816	13.4082	12.1225	13.3621	11.1768	12.2496	11.8559	11.536	12.0625	10.2806
BRD2	43.6491	31.2085	42.3985	38.8492	40.852	33.8708	44.1022	42.0882	36.3293	39.068	29.2325	39.2871	35.5945	37.2623	34.716	40.8855
BRD3	12.6457	5.19749	17.5416	11.4225	15.4353	13.3165	14.6755	11.8608	6.02152	5.94179	6.5812	6.27783	6.34968	7.19231	6.12383	6.24823
BRD4	5.8422	2.47043	6.69144	5.34326	8.19491	5.21758	6.37667	6.05453	3.78163	3.55132	2.92316	3.13818	3.88704	4.62685	3.33262	3.28146
BRD7	45.3307	41.3815	41.3831	39.3939	41.1989	43.8481	43.9726	43.1687	35.4395	40.6456	38.4504	41.7218	46.0882	46.069	44.153	48.3003
BRD8	12.6946	7.08279	12.9381	11.9732	12.8097	11.1222	13.6284	11.7532	8.72261	8.50388	8.35002	8.8475	8.65631	7.33194	7.05578	7.526
BRD9	14.4927	11.5934	14.4216	14.7277	17.7052	14.0962	13.7009	15.1068	11.0047	12.481	10.0369	11.88	13.0472	9.70539	11.4166	9.23023
BRE	15.4091	15.9307	15.7503	16.3994	15.2459	14.3053	15.5726	16.8892	14.0205	17.0226	15.2191	17.3128	20.2715	18.6903	19.5892	18.6737
BRF1	5.29225	3.62348	6.02336	5.79338	5.62165	5.2724	5.65906	5.15364	5.16319	5.37176	4.09851	5.52005	5.23798	4.0132	5.15454	3.65582
BRF2	10.8664	8.78428	10.7865	10.3523	10.4883	9.62841	9.60884	9.72908	9.96654	8.26609	8.59005	8.94353	9.90206	9.82946	10.609	11.3762
BRI3	48.4845	30.152	44.1977	37.2254	36.2526	35.9111	42.2436	49.4119	37.3385	33.4091	50.4404	36.4805	50.9822	37.6577	42.418	47.5604
BRI3BP	7.96386	6.0618	9.93149	9.08187	10.0905	10.1584	8.13206	8.82423	7.88559	6.44255	10.3911	6.71965	7.03912	6.85157	6.45108	7.40282
BRICD5	2.60204	1.80781	3.60787	2.54376	2.17929	2.50902	3.64609	2.83106	2.22161	2.72342	1.49921	1.57564	2.98179	2.1906	2.85874	2.79562
BRIP1	6.81704	5.972	7.65527	6.43836	5.68997	6.64221	8.17201	8.14867	8.04648	7.99605	6.01409	8.18056	7.84873	6.52456	5.50923	4.06935
BRIX1	54.1454	60.4933	52.109	64.125	65.6692	60.4453	49.7383	55.2722	51.752	56.7427	43.677	60.225	52.4196	48.9242	51.094	52.2949
BRK1	115.38	115.782	98.5363	110.247	109.862	115.911	104.662	101.791	103.573	102.545	112.323	119.091	112.672	102.14	114.099	133.729
BRMS1	17.1236	26.3061	22.8906	29.7011	35.9901	26.2119	20.9595	24.4874	29.376	26.7744	20.0448	24.1771	23.2447	19.6984	19.9442	17.5481
BRMS1L	4.26904	5.14952	4.58221	4.23509	4.44736	4.76107	4.52675	4.58228	4.91016	4.45898	4.18786	5.03074	4.84491	4.09283	5.09121	3.97113
BROX	14.2173	13.5768	14.6884	15.3218	15.3614	14.2072	15.2044	14.9079	14.5069	13.7975	16.1191	16.5343	12.7298	12.9952	11.8782	11.029
BRPF1	6.28996	5.48318	7.92068	7.6719	7.89437	6.65186	6.57616	6.72364	5.67973	7.32638	3.88167	6.31272	6.99677	5.43459	5.38849	4.12992
BRPF3	3.25543	1.92127	4.04798	3.66421	4.24805	3.33037	4.50325	3.914	3.29766	3.21995	2.4678	3.34758	2.67371	2.94997	2.16119	2.41704
BRSK1	8.16041	6.54032	6.63513	5.67393	5.79934	5.96696	9.12633	7.97569	6.7395	7.61488	7.41609	6.36038	7.28279	7.4325	7.18372	8.86459
BRSK2	4.7139	4.44908	5.98698	6.06391	5.46416	6.24105	5.40434	5.6684	4.70954	4.45558	2.71013	5.15797	4.16385	4.24931	3.89347	4.53138
BRWD1	29.4315	32.5987	30.0111	23.6011	22.3369	25.219	33.3624	30.1774	30.0318	32.8651	27.9306	29.8033	31.1089	36.9704	35.2785	35.7447
BRWD1-IT2	1.55292	1.05649	1.67519	1.41859	1.16403	0.750512	1.18726	2.08748	2.06127	1.08736	1.3174	1.3438	1.84881	0.760782	1.23784	1.5032
BRWD3	10.0074	9.32014	8.86969	7.62522	7.71357	8.70973	10.0927	8.99923	9.77313	11.2962	11.6512	9.6118	10.0575	11.2953	11.0337	10.7403
BSCL2	17.8141	24.2045	27.1678	32.1635	32.8316	30.0964	23.2918	24.1818	27.3638	25.9203	25.1381	28.3547	26.3683	23.7203	26.6399	25.0454
BSDC1	16.4487	16.8908	17.7396	16.6906	14.799	14.129	16.616	17.9616	18.2455	17.2713	17.713	17.4062	16.5475	16.682	15.7039	19.325
BSG	386.149	268.216	409.978	360.433	338.194	373.198	413.475	384.152	297.888	305.96	385.569	319.702	389.879	408.7	395.176	399.435
BSPRY	5.10355	4.39366	3.71826	5.05672	3.29194	4.48553	5.05513	3.88266	3.96372	4.66961	4.81853	3.91902	4.02956	5.8632	5.16342	4.45962
BST1	0.642427	1.23037	0.997639	1.19287	0.736422	0.809648	0.683869	0.67988	0.842384	0.673121	0.675979	1.19508	0.83014	0.536681	0.821469	0.354867
BST2	20.514	16.5506	20.2566	10.1041	23.1088	16.5175	30.753	34.7255	10.9378	10.7718	9.57611	20.374	21.8123	34.3951	23.8917	37.3549
BTAF1	29.44	27.7138	27.4079	21.3791	22.9976	24.2123	29.2832	25.3066	24.0256	28.5775	22.7196	28.8749	27.9998	26.4365	31.8703	29.765
BTBD1	25.7972	33.2079	24.0449	27.47	25.4733	23.0109	23.8187	25.8066	32.1334	32.1552	28.1307	32.1853	29.8045	31.4736	31.3416	29.9703
BTBD10	9.6398	15.613	9.47786	11.7054	10.8369	10.392	9.69784	11.197	14.217	13.1553	16.6958	13.5528	10.9932	11.602	11.6243	11.5691
BTBD11	4.82731	5.52166	4.92714	5.14458	4.37444	5.05729	3.97434	3.39613	4.70178	5.64255	3.31712	4.46482	4.84157	4.61001	5.4408	3.98434
BTBD17	9.95599	4.75585	10.8089	8.28891	18.1979	21.5424	12.115	6.91771	5.34421	6.51177	1.58446	9.51251	9.84521	8.57541	10.5667	4.42085
BTBD2	56.057	36.8025	53.4423	43.994	41.5509	53.2013	58.2438	52.3151	44.4755	46.8833	34.5147	46.2859	56.2731	54.1547	53.138	52.0385
BTBD3	29.2544	25.7947	29.9945	21.2324	26.3113	27.2029	29.4817	24.8966	24.7872	29.5836	13.6303	27.0098	31.5752	32.6999	31.9813	28.3432
BTBD6	4.41739	4.27189	5.44703	7.88375	8.91079	5.3505	4.93822	5.58821	5.91979	5.287	7.62175	6.56627	4.51982	3.48745	4.60741	2.96067
BTBD7	7.87248	7.37098	9.2413	7.21526	8.97961	7.23961	8.80995	8.53456	7.39493	7.96844	8.6395	8.0967	7.37781	6.2025	6.10807	6.46108
BTBD8	2.48425	1.62149	1.98755	0.958307	0.580999	1.17677	1.9402	1.44036	1.04385	1.52041	2.12082	1.38737	1.35598	2.94652	1.74535	2.19232
BTBD9	0.924682	0.866811	1.03578	1.07558	1.3516	1.18739	0.9263	0.877145	1.10397	1.0919	0.988572	0.816291	1.08648	0.923136	1.10242	1.02213
BTD	6.37903	6.19105	7.83634	5.88649	5.91285	5.64829	6.44758	6.55381	6.84932	6.81472	6.42117	5.33509	7.71886	5.79981	6.97623	5.3389
BTF3	518.518	518.716	445.858	459.279	488.446	474.408	457.587	456.026	501.09	470.484	593.054	561.836	557.156	571.582	560.831	625.825
BTF3L4	39.7687	43.6264	36.5465	36.2716	35.3898	37.8753	36.7543	36.6027	40.7451	41.2247	36.3023	42.4699	41.4529	42.9842	41.7155	36.2151
BTG1	10.8825	6.54681	11.1274	8.06109	9.60833	6.8965	10.0282	9.57541	6.89998	7.77584	7.89953	8.28095	6.50872	7.33702	6.19231	9.29324
BTG2	5.13107	7.66937	1.70299	1.2078	1.19618	2.63675	4.36013	5.24446	4.13398	5.46305	6.48983	3.46211	7.17129	6.5169	10.3125	10.9845
BTG3	16.1826	16.6279	14.4086	11.5754	10.9073	13.8922	13.2233	14.2598	15.3985	17.5499	21.2801	14.6168	18.8394	16.4422	16.0346	17.0015
BTN2A1	4.2604	4.78297	3.70704	4.35532	4.12442	4.10532	4.31438	4.38108	5.12118	5.00564	4.50247	4.50585	4.06328	4.22404	4.41785	5.4111
BTN2A2	4.36396	4.94961	3.61248	3.43525	2.97441	3.2066	4.11755	4.69921	4.71609	5.73468	4.30764	6.27904	4.60193	5.12731	4.22364	4.36014
BTN2A3P	1.45655	0.928706	1.06492	0.829178	0.620844	0.854974	1.21764	1.10995	0.991908	1.24045	0.773611	1.0551	0.811525	1.21022	0.833646	1.08533
BTN3A1	1.75118	1.41316	1.43509	0.980977	0.611928	1.06504	1.95355	1.86429	1.43401	1.51225	1.04434	1.67959	2.2516	2.50067	2.42294	2.0152
BTN3A2	1.75382	1.04935	1.63232	0.895196	0.411636	0.634609	1.19243	1.64376	1.02078	1.52091	0.952832	1.65797	1.88633	2.02397	1.73728	1.47885
BTRC	6.05884	6.05965	6.01378	6.23555	6.51316	6.1542	5.95597	5.34924	6.35276	6.40204	5.47207	6.37677	5.187	5.65092	5.05481	3.53991
BUB1	77.5499	79.3955	67.3395	55.3483	60.0545	58.9176	71.1583	60.2788	68.57	79.1491	74.9374	76.2855	75.8556	82.0614	73.5312	74.5278
BUB1B	68.7028	64.9038	59.5671	53.4269	55.195	60.9449	61.6716	56.7835	57.969	63.0527	54.2154	65.9202	71.1339	64.0857	61.7013	64.0344
BUB3	146.047	133.466	138.31	130.29	142.741	146.52	128.603	115.444	119.586	132.056	76.3425	116.312	171.355	163.954	168.225	164.687
BUD13	13.7112	15.4453	15.0783	14.837	13.8211	13.3478	14.1911	13.9455	13.8444	16.1663	13.0577	16.5112	16.72	14.9892	15.2812	14.3313
BUD31	45	49.676	52.5726	58.4459	60.3153	54.774	45.0837	48.1733	58.3681	46.6515	34.2742	50.891	49.1641	42.0887	47.7014	42.5447
BVES	1.12958	1.48459	1.05336	0.817585	0.752493	0.87544	1.41257	1.39012	1.05179	1.20291	0.72787	1.45282	1.00752	1.35079	1.19827	0.890376
BYSL	17.8718	16.6721	18.4227	19.0109	20.5989	17.3183	17.5996	18.7764	18.3729	16.7796	14.5889	15.7252	18.8913	15.1987	16.1277	15.2153
BZRAP1	0.961535	0.646039	1.23136	0.769505	0.670225	1.08763	1.68527	1.24102	0.769482	0.787084	0.303628	0.900841	1.07722	0.889741	1.0504	1.13233
BZW1	83.5976	116.8	100.171	132.045	135.811	129.386	86.7342	95.5585	107.474	96.3452	80.2919	108.769	78.2336	73.7426	69.6324	70.7856
BZW2	66.1209	82.9865	64.0903	67.8427	70.1192	67.204	61.7254	56.8997	68.8774	67.571	55.3663	64.8574	77.303	69.8721	78.4015	71.3714
C10orf10	0.858958	0.188676	1.18813	0.157729	0.631071	0.155486	0.774691	1.34175	0.536425	0.261906	0.819046	0.460782	0.36618	0.673622	0.459583	1.04433
C10orf111	0.541165	0.161292	0.638858	0.399753	1.10156	0.691426	0.416124	0.531241	0.301488	0.574649	0.457361	0.764886	0.921286	0.378865	0.439298	0.940236
C10orf114	16.3019	11.7243	18.7617	13.1549	14.1785	13.8881	20.1487	17.9679	17.8914	16.1366	20.5132	17.6912	12.9085	13.2588	13.646	10.1856
C10orf118	10.5421	11.2078	11.0953	9.81808	9.96284	9.90956	11.2528	8.14467	7.82372	9.31294	8.62543	9.90864	7.02705	9.15667	7.65999	9.67837
C10orf12	4.19927	2.78395	4.45951	3.05223	4.68143	3.35674	4.57777	3.67061	2.90946	3.94132	3.42045	3.41122	3.71255	3.76393	3.02942	3.35744
C10orf137	11.8211	11.8319	11.9549	11.8996	13.3931	10.9331	12.0147	12.5767	12.5207	11.0766	11.1865	12.0889	10.729	10.5035	10.1596	11.4197
C10orf2	11.4633	6.24844	12.9827	12.8606	13.5212	11.8362	9.68148	11.3809	7.04367	7.59877	5.06963	7.10257	8.42255	6.02669	6.64732	7.06125
C10orf25	0.590642	0.990754	0.779974	0.755201	0.825659	0.473765	0.895097	0.613216	1.0523	1.04734	1.27826	1.02843	0.647104	0.382212	0.267069	0.397489
C10orf32	2.39268	3.26526	3.02114	2.90996	2.52872	2.32837	1.95775	3.09077	2.72927	3.07271	2.57698	3.4437	2.53886	2.17381	2.4965	2.32268
C10orf35	6.81826	4.43736	7.68569	6.60423	5.88448	6.15641	7.60162	5.57516	5.07576	6.03778	3.78332	4.05668	5.42715	5.13976	5.79037	6.29325
C10orf76	4.63461	3.28412	4.99777	4.4355	5.43139	4.43415	4.43143	4.61384	3.96067	3.84068	3.36389	3.76087	3.33987	3.18003	3.0104	3.61379
C10orf82	1.61315	1.54671	1.70097	1.48156	2.09155	1.53191	1.61866	1.72732	1.8137	2.05492	1.45108	2.24522	1.72711	1.131	1.51169	1.10273
C10orf88	5.06477	3.46386	4.5419	3.86686	3.72658	3.59937	6.18637	4.30573	4.44009	4.56089	3.4678	4.68629	4.69634	4.20193	4.34865	2.99343
C10orf95	2.25439	1.97963	2.59241	2.0959	2.50541	2.98309	2.55358	2.20329	3.82348	2.92876	2.50063	1.97115	3.2066	3.27923	2.94616	2.48735
C11orf1	11.1484	13.7998	9.57523	9.66625	9.93612	10.9593	11.576	11.8479	16.2878	12.0753	14.1888	12.5065	14.1279	12.2005	14.5241	12.6001
C11orf24	9.03845	8.10468	11.1841	11.927	12.788	12.0321	11.2407	12.2078	10.2371	8.87156	7.85169	10.8295	8.40895	6.40637	7.02079	5.36396
C11orf30	4.60894	2.47179	4.66799	3.60087	4.21794	3.78928	4.70943	4.13204	3.09557	3.13643	2.70678	3.46302	3.35432	3.43478	2.8308	3.13777
C11orf31	123.268	104.657	140.518	140.012	143.005	149.086	121.915	122.425	120.598	126.915	116.31	112.858	131.587	121.509	124.84	119.424
C11orf35	0.464973	0.387937	0.680799	0.697668	0.199905	0.616245	0.995988	0.543267	0.435718	0.425921	0.542646	0.656714	0.499683	0.51486	0.570879	1.02299
C11orf48	36.6621	40.4076	42.5409	47.5616	53.5716	40.747	39.1653	43.2354	49.1297	37.1877	27.3073	40.6897	39.6338	29.0594	30.6117	27.611
C11orf49	14.9237	7.07618	15.9057	13.7489	13.397	15.9475	16.1561	15.7546	9.88434	8.31178	9.10368	9.04239	12.6333	10.6765	11.8697	10.8396
C11orf52	1.53661	1.16391	1.16859	1.03043	1.06585	1.4428	1.32697	0.998572	1.35637	1.44102	1.49181	1.16702	0.991207	1.20399	1.15365	1.01757
C11orf54	11.1259	14.0033	11.5772	9.72835	7.67242	9.56546	11.5595	11.8243	11.5347	14.2175	13.4273	10.6353	14.2119	13.7429	16.7155	9.48194
C11orf57	13.4707	15.95	14.2096	14.7381	13.6653	14.9305	14.3412	13.803	13.5582	14.6091	11.1831	15.6193	13.6378	11.5456	13.4243	9.8055
C11orf58	55.2757	56.7628	57.6262	66.5974	69.0039	60.7695	55.1845	60.9519	55.0726	60.8767	53.15	61.1432	59.7552	54.6737	53.3182	51.3775
C11orf68	14.498	15.6627	15.9063	14.1204	14.2876	15.9384	14.6653	14.195	13.5415	14.5534	17.1478	15.6921	16.0593	16.5862	17.83	16.3716
C11orf70	2.02429	2.05361	2.06791	0.98269	1.09704	1.68489	2.44273	2.08804	2.57108	2.07584	2.71412	3.81234	4.41334	3.2599	3.27618	1.7907
C11orf71	7.43348	13.1099	13.441	15.8673	11.6391	12.8419	9.42745	12.0248	18.216	13.8664	14.4029	12.7943	12.8378	11.3923	12.8383	12.0563
C11orf73	56.1044	63.3983	55.7715	55.8043	59.6515	55.7068	50.9809	51.3553	65.6015	63.8548	51.1277	54.0169	61.402	55.8911	64.4552	51.4093
C11orf74	11.2715	9.71001	12.0479	11.3242	11.5639	13.2554	12.9558	14.2586	16.5255	18.5015	14.7271	14.6007	18.021	19.6017	18.7057	19.5757
C11orf75	27.1737	22.1334	22.1284	24.0955	20.7678	28.0768	24.753	22.0043	21.8543	21.5801	18.2517	19.7145	31.3689	26.5753	32.7731	26.7892
C11orf80	7.50598	7.85059	6.63358	7.12489	7.07319	7.84644	9.21702	7.84373	7.18601	5.5465	6.15646	8.65661	6.94618	4.82818	5.81391	5.75214
C11orf82	12.205	14.7754	13.1035	10.9706	15.2613	13.3125	11.2085	12.0521	13.0636	12.1303	6.62467	11.9241	12.1555	9.87188	8.84126	7.46844
C11orf83	16.4776	15.8858	19.5032	21.1535	20.2834	19.6021	18.9584	17.2163	15.705	16.0376	11.546	16.5314	15.1523	12.3061	14.3997	10.4832
C11orf84	38.7266	30.26	41.5745	39.2839	43.4308	39.4816	40.2406	44.2551	39.1669	39.5212	41.2488	39.6766	37.6737	36.5354	38.247	41.5739
C11orf95	13.0532	7.91002	14.7609	12.5664	11.9408	11.5136	16.2508	13.6773	13.2073	12.6275	11.2131	14.4266	14.0875	9.44955	10.6708	10.1525
C11orf96	1.0491	0.568002	0.431392	0.504328	0.47976	0.360377	1.18444	0.733009	0.536731	0.666656	1.45719	0.394617	1.12625	0.607333	1.33022	1.63712
C12orf10	33.3884	35.8377	37.9568	37.6301	42.8627	41.0122	34.9053	38.4533	39.363	34.5076	31.5446	36.3793	38.9941	34.8955	37.4257	32.4571
C12orf23	7.31228	9.15773	6.14861	5.35841	4.99064	5.53844	6.68007	6.89675	7.33219	9.19812	15.8491	8.58449	7.32605	10.5116	9.68399	12.3079
C12orf29	7.87158	9.95497	7.54184	7.82724	6.69632	8.36934	7.87641	7.666	8.59002	8.75129	8.25027	8.98839	9.48988	8.7117	9.14287	7.36799
C12orf4	3.51312	4.17256	3.9619	3.30707	4.16894	3.58783	3.98832	3.66655	4.08756	4.57799	3.74619	3.83628	4.02379	3.48029	3.86322	2.1432
C12orf43	7.41963	7.67128	8.73229	8.81627	11.4947	7.558	8.15572	9.14497	7.61953	8.63086	6.48292	8.38227	8.1558	6.53696	6.35111	5.19307
C12orf44	28.8021	44.8441	33.64	36.4852	36.1761	31.7268	29.4244	33.0162	37.4834	36.0155	28.9264	32.609	31.9992	29.9553	31.0824	25.4306
C12orf45	50.9902	60.4081	47.2038	42.7012	51.5905	56.9831	44.6804	45.8308	59.121	56.9136	48.2148	54.6311	70.2224	62.5604	73.2506	55.7989
C12orf49	21.5911	22.9784	19.3297	21.9775	22.1107	20.4086	18.3094	21.0395	21.8608	22.3783	22.2967	22.5386	19.6352	21.1381	18.3174	18.2007
C12orf5	5.41897	5.40047	4.7354	4.60146	4.53636	5.12697	5.19214	5.5376	4.59683	3.93898	2.84112	3.99504	3.97426	3.55905	3.45974	2.58373
C12orf52	16.7639	15.3849	16.3738	18.9632	18.9764	17.6218	15.2139	15.4081	15.8497	14.6488	11.7938	16.3776	17.155	16.4316	18.192	12.8734
C12orf56	1.94168	1.3249	1.6087	1.64853	0.981146	1.21305	1.56253	1.50036	2.00097	1.23299	0.645843	1.17562	1.44469	1.30739	0.94894	0.25949
C12orf57	162.617	218.518	185.009	218.387	185.041	220.246	200.615	184.646	250.078	236.185	217.394	208.497	244.528	237.361	275.733	271.289
C12orf60	2.39172	3.0087	2.58833	1.52767	1.53956	1.58475	2.10583	1.95597	2.06251	2.86355	1.82661	2.76988	2.33097	2.44079	1.86431	1.22141
C12orf61	2.16725	1.48457	2.89329	2.2045	2.29012	2.9576	2.245	2.42915	1.82859	1.70627	2.0061	1.71204	2.05104	1.87115	2.16701	1.92349
C12orf65	6.28538	5.35566	7.08776	5.82241	6.17089	6.97744	7.48441	8.06625	8.38785	7.20285	5.96403	5.83665	8.12264	7.08184	6.57839	6.01411
C12orf66	3.83848	2.987	2.96776	2.9106	2.53987	2.96979	4.10895	3.67129	2.58691	2.5595	3.35461	2.10365	3.09769	3.7347	2.59351	4.65557
C12orf68	0.701028	0.858827	1.11653	1.26879	1.18525	0.826242	0.721462	0.732384	0.701997	0.597853	0.516957	0.816405	0.240916	0.685842	0.710251	0.539723
C12orf73	2.94401	3.15943	3.90125	3.14437	4.08754	3.12604	3.86833	3.2352	3.49025	3.86227	2.91477	4.39342	3.88069	3.10789	3.04679	3.07025
C12orf75	17.7752	22.0285	16.0187	17.0684	12.6745	17.1377	14.9163	16.1313	18.234	20.18	15.1692	20.9141	17.7796	17.6065	17.8811	14.6335
C12orf76	6.01201	9.07633	5.28537	3.99885	2.71014	4.85168	6.29032	5.11258	5.48826	5.18697	6.15998	4.89661	6.31174	8.21647	9.11908	10.1428
C14orf1	42.5901	54.8893	44.0625	52.915	49.1917	46.6987	40.0033	32.889	46.1735	47.6434	55.0398	59.2127	42.8092	52.7152	61.4059	67.7808
C14orf101	4.53127	4.76449	4.96504	4.166	4.4443	4.20203	6.70893	4.97783	5.84889	6.02391	4.70649	6.9992	5.94589	5.76918	5.34714	5.42088
C14orf119	26.8501	41.0387	28.93	30.857	28.6357	27.5777	26.6523	28.6168	36.4381	36.9401	34.7093	37.4161	35.162	28.8865	31.5963	26.544
C14orf132	10.7342	7.92071	8.78736	6.89678	8.15432	9.57319	10.6583	8.12629	8.5324	9.61165	8.28033	7.62461	6.91336	7.753	8.2435	7.33799
C14orf142	5.6573	8.42574	7.24672	7.80124	6.84924	8.14874	6.34204	5.3466	7.9651	7.51187	6.18624	7.20943	7.33758	5.88491	6.8537	4.46704
C14orf159	7.0352	5.54501	8.48423	6.38905	8.37764	6.91487	7.661	6.55119	6.70959	7.75471	11.4033	6.32711	6.6222	5.38078	5.58438	4.45641
C14orf166	242.607	339.618	233.644	241.198	253.217	243.499	228.569	242.534	286.447	298.094	264.511	293.685	277.559	290.988	294.471	277.966
C14orf169	20.0218	24.5002	22.8774	23.723	23.8845	22.2754	20.5293	23.626	27.0961	27.6495	17.1488	27.3911	25.5155	20.6996	21.717	17.0268
C14orf2	160.087	193.446	140.091	154.463	145.289	143.82	144.385	155.643	202.454	195.347	219.321	217.593	133.69	220.934	220.642	222.176
C14orf28	3.10094	2.32265	2.09326	1.5531	0.833467	1.90487	2.30677	2.10072	1.69192	2.78294	3.89342	2.41164	2.40973	3.62707	2.79535	4.12132
C14orf37	8.18934	6.68607	6.35743	4.13448	4.60991	4.47009	9.32212	5.62862	5.73215	5.40706	2.33382	6.0387	3.81924	4.42154	3.72561	4.16676
C14orf79	1.19745	1.30762	1.36003	1.25005	1.1531	1.34528	1.75259	1.25998	1.03529	1.42645	1.09831	1.00958	1.09392	1.02041	1.24054	0.742973
C14orf80	3.8326	6.85886	7.93556	9.29902	5.39683	12.0285	10.2644	5.87103	6.51252	3.3331	4.16095	7.05722	7.33551	7.91394	8.31877	5.77712
C14orf93	4.44552	3.79114	3.52714	2.71969	2.48049	3.18826	3.98853	3.75098	4.28274	4.42758	4.55223	3.52206	5.1447	4.93091	5.64052	4.86037
C15orf27	3.15204	1.42587	2.782	1.80446	1.41657	4.05542	2.45488	1.75274	1.47731	1.80676	0.961535	1.46601	3.81085	3.49749	4.75322	3.32232
C15orf37	2.57688	1.55121	2.90224	1.73089	1.89685	1.91298	2.35433	2.81897	2.43961	2.3171	2.13154	2.01638	2.80729	1.8716	1.79266	2.09189
C15orf38	3.28527	1.68946	3.46929	2.46817	2.3475	2.28364	3.54344	2.92909	1.79664	1.84356	2.03159	2.24992	2.88522	2.96685	2.32009	2.87656
C15orf38-AP3S2	0.794676	0.710924	0.163884	0.187716	0.399785	0.359365	0.464361	0.613404	0.495942	0.894258	0.323398	0.350594	0.600391	1.76015	0.437881	0.753559
C15orf39	5.13095	1.9747	4.85758	4.49499	5.50928	5.58239	4.3755	4.39553	2.70553	2.76358	1.52419	2.60931	3.14259	3.59415	2.62695	3.07633
C15orf40	6.57614	7.89818	5.75893	7.32168	6.53146	7.45849	7.27822	6.75789	7.71246	6.69078	5.30424	7.76146	9.48753	5.24529	6.35654	6.03763
C15orf41	5.73279	6.97496	6.20594	5.65319	6.16981	5.3978	6.29457	6.00811	6.90524	6.78786	7.03666	7.01296	6.42625	6.81239	5.35492	5.95002
C15orf57	2.80582	2.16228	4.13989	2.80616	3.27002	3.60025	3.4372	2.64644	1.41946	1.6152	2.59185	1.86484	2.41864	2.58111	2.23973	3.2871
C15orf59	2.64494	2.48662	4.09245	2.52523	3.83056	3.46348	2.69878	2.87473	2.96164	3.05098	3.96477	4.27537	2.69969	3.11969	3.59562	2.61358
C15orf61	1.01544	1.09509	1.13876	1.2089	0.851258	0.76374	1.40644	1.58256	1.08724	1.25088	1.85847	2.09839	0.987194	1.21327	1.45547	1.259
C16orf13	55.7342	64.8227	61.3621	62.8981	59.3997	69.2587	55.417	64.6277	60.0909	67.0454	73.1036	62.1179	65.176	60.0287	61.2148	62.4999
C16orf45	9.42126	10.7699	8.47681	9.50877	10.0245	10.8356	10.5222	9.73603	10.4235	10.1793	5.07499	10.145	9.01758	9.39347	9.79551	8.26521
C16orf46	0.985138	0.485265	0.628087	0.771558	0.715788	0.778368	0.68322	0.672763	0.856058	0.687299	0.549248	1.08757	0.57513	0.561338	0.803117	0.818754
C16orf52	4.10956	5.8555	5.40374	4.79659	3.73857	5.12865	5.6187	5.35097	4.96335	5.51452	4.5619	5.29663	5.02952	4.37382	4.62227	3.97868
C16orf54	1.99494	0.394716	1.75491	1.45019	1.02555	0.824448	3.03881	1.93983	0.861718	1.04926	0.403272	1.38372	0.826594	0.86201	0.657637	0.34349
C16orf55	4.87297	3.86444	5.71472	6.99594	6.38764	5.33183	6.35267	5.8161	4.75007	5.25115	3.38007	5.05977	5.7284	3.44492	3.66183	3.4098
C16orf58	14.2956	13.8902	11.204	10.39	10.5857	10.9387	14.9585	17.5474	13.2415	13.3802	15.4451	12.6477	18.6862	17.3784	16.7881	19.1605
C16orf59	20.5102	19.0062	25.5933	24.7002	25.8957	27.2235	27.2	25.912	21.7959	22.0205	16.1195	18.0969	19.5984	14.767	18.4279	15.4163
C16orf62	22.0849	17.5248	19.414	16.4748	17.411	17.6445	20.6091	22.0533	19.2063	19.2425	20.6979	19.4807	21.5707	21.1592	21.5809	19.212
C16orf70	7.5922	7.55364	7.55069	6.94058	7.67336	6.64697	6.78572	7.42647	8.14952	7.17431	6.18606	7.56566	7.17113	6.66488	5.75685	6.56369
C16orf72	27.6917	19.3826	26.6771	26.7641	28.4548	25.5021	28.9361	26.0977	24.6759	23.5116	20.1032	23.7202	22.9577	23.1738	20.9424	24.3798
C16orf74	3.35945	2.9017	3.53943	3.94602	1.34697	3.0752	2.64999	4.74259	3.00189	3.16125	4.50586	2.81776	3.15419	3.9277	3.41775	2.02427
C16orf80	32.3059	43.8392	31.837	34.1042	34.6843	33.5866	30.3876	33.4013	43.3874	48.3242	42.9886	49.1072	39.9222	40.9313	44.7772	41.1482
C16orf86	0.750745	0.759493	0.711073	0.880665	0.543252	1.11985	1.54764	1.39642	0.586601	1.0732	1.79753	1.49203	1.79318	1.18267	1.65142	1.36669
C16orf87	14.6346	21.7973	14.2619	14.6338	14.2041	13.8735	15.3134	14.0437	17.6165	19.3823	20.0453	23.2689	18.2113	22.3817	19.1888	25.3536
C16orf88	42.0978	38.1434	44.8879	48.3989	48.6738	47.0257	46.6962	43.2654	40.0659	42.5372	28.458	40.4796	43.9884	35.635	35.8199	46.5522
C16orf89	1.33282	1.49	1.65121	2.46328	1.80894	1.67741	1.07605	2.01469	2.04155	1.71714	1.05658	2.18953	0.917913	0.768448	0.932558	0.880497
C16orf91	18.617	22.5578	20.0376	21.0828	19.9588	19.4966	17.6485	18.9295	18.7924	21.5989	15.1157	19.5554	20.8515	19.703	20.1945	17.2743
C16orf95	3.32065	3.70871	4.13784	2.17735	2.42511	2.54402	3.20736	2.96927	2.49329	2.41276	4.34185	2.68754	2.7518	4.44959	3.25854	4.46288
C17orf100	1.80391	2.34813	2.29037	1.08064	1.58444	1.73379	2.20103	1.33774	1.3451	1.27792	1.71907	1.70463	1.33936	1.93542	1.89165	1.23579
C17orf103	1.95685	0.827485	2.826	1.65797	1.97599	1.66984	2.41147	2.41556	1.4257	1.36381	4.29082	1.371	1.44738	1.20584	1.42394	1.84794
C17orf104	6.43129	4.79883	4.26883	2.56008	2.19654	3.72211	5.69435	2.7916	3.28512	3.88216	1.25977	3.01748	7.07651	7.34687	8.29205	6.41174
C17orf107	1.91861	1.65666	2.501	1.22638	1.39878	1.56879	2.94939	3.47608	2.63933	3.31915	2.79445	2.07993	2.90224	2.23319	1.97926	1.28568
C17orf49	47.9404	21.1195	36.3143	35.473	32.9596	40.9141	37.4376	41.1142	21.3327	23.7391	24.1079	22.8826	34.8446	28.2221	32.7121	37.4006
C17orf50	0.579439	0	0.251687	0.0640234	0.0710697	0.256092	0.311373	0.0821751	0.306581	0.0647553	0.130729	0.185762	0.851123	0.165537	0.417134	1.20051
C17orf51	1.08542	1.69645	1.69095	1.89879	2.30107	2.16858	2.5514	2.13797	1.90853	1.35116	0.0249107	1.61207	2.3221	1.61438	2.57033	1.28313
C17orf53	5.36206	4.14965	5.90065	5.34329	5.65258	4.97821	6.20755	6.85749	4.05946	4.23901	4.10027	4.38568	5.22053	3.93572	3.46668	3.57924
C17orf58	20.2292	21.6889	18.2184	17.6349	14.7169	21.9925	18.6853	16.5375	16.8697	22.2608	24.5837	16.4442	22.8063	27.86	26.996	29.5297
C17orf59	2.86263	3.0768	3.0646	3.84395	3.68633	3.45341	3.30799	3.2017	3.76438	2.38562	4.17478	3.02691	2.53316	2.62102	2.50977	3.02408
C17orf61-PLSCR3	0.46127	0	0	0	0	0	0	0.975488	0.826713	1.33568	0.378721	0	0.604875	0.631562	0	0
C17orf62	18.6789	15.1608	22.078	20.7058	24.0826	22.8102	24.6664	22.4416	18.6529	19.3827	15.9687	18.0484	15.1698	15.1625	14.5998	11.1919
C17orf67	0.957574	0.85724	0.936589	0.80827	0.774928	0.964055	0.849554	0.66495	0.886393	1.23319	0.547163	0.910901	1.05233	1.16869	0.98325	0.81357
C17orf70	11.8521	8.4514	13.5969	13.6498	14.5341	14.7102	11.7064	14.4414	10.8633	10.285	6.81196	9.17354	9.50483	8.15584	9.35411	7.09243
C17orf75	11.3958	8.97641	10.0263	8.88222	9.38834	9.38875	10.3421	11.3076	10.7536	11.1424	9.30938	10.7373	11.7801	10.7695	9.77379	8.43984
C17orf76-AS1	826.658	812.417	821.323	750.854	706.107	0	839.661	903.097	1036.88	980.971	949.815	782.978	1001.79	929.794	1077.19	984.003
C17orf80	12.5052	11.9579	12.8209	11.7626	12.7124	11.9698	12.0632	13.3467	11.7386	11.606	10.0551	12.0187	12.0505	11.5783	11.3343	8.86229
C17orf85	7.64731	7.14369	7.48713	7.23231	9.40731	7.72272	8.87284	7.31109	7.67393	6.49909	5.68028	7.35723	6.74411	7.22978	7.19872	9.88946
C17orf89	56.0905	92.737	56.8522	72.3874	82.9898	55.1238	60.4911	55.5543	67.725	60.3296	53.7125	67.0891	74.2789	50.7714	52.748	36.0642
C17orf96	3.77592	1.51483	2.66414	1.59663	1.72859	4.3096	3.68716	2.05993	2.979	2.47698	2.98423	2.65224	5.06801	2.95641	4.07194	4.7791
C17orf97	0.914074	0.373441	0.422834	0.749817	0.280937	0.851341	1.09495	0.447261	0.404266	0.520827	0.572723	2.07729	1.87253	0.335911	0.193087	0.07227
C18orf21	19.3468	26.4598	20.9998	20.4451	21.1219	20.0727	18.0568	19.8671	23.6761	26.756	31.443	24.9016	23.3832	21.8502	19.1703	20.1825
C18orf25	9.45697	8.53941	9.5951	8.92588	9.55957	8.66373	9.0912	8.69467	7.48698	9.34645	9.0439	8.80529	9.28765	9.38188	9.13349	10.9358
C18orf32	16.0329	21.6136	16.5846	15.763	15.263	18.4105	17.0151	15.9579	17.4972	21.5346	20.8197	18.3879	17.6092	18.5403	18.4111	17.5388
C18orf54	7.31832	4.21111	6.48303	4.78425	5.33	4.17851	7.00828	5.38208	4.70863	6.85907	5.54874	4.75165	5.65283	7.22155	5.00451	5.1077
C18orf56	25.8454	19.0744	18.4709	10.5531	10.1886	16.5142	24.9168	18.4444	14.5825	17.6218	25.88	11.4566	23.1194	19.0238	23.4163	17.5334
C18orf8	4.84305	6.88111	5.1437	5.7006	5.74518	5.06358	5.4774	6.33078	6.48438	5.57947	6.65384	7.56087	5.37812	4.2493	4.31046	4.66379
C19orf10	29.007	37.5298	30.2405	33.7581	34.1942	33.981	35.3016	32.2042	35.59	34.3529	44.0627	35.2112	31.8629	32.6558	34.1179	29.9665
C19orf12	4.61566	3.38183	4.24372	4.45473	3.91875	4.53803	4.80667	4.50532	3.80079	3.9719	3.92761	3.4999	3.94718	3.8124	3.2523	3.1996
C19orf24	22.9934	18.5715	25.9231	34.328	33.9143	32.7416	28.8212	31.1358	22.4527	19.9155	27.4536	22.299	22.2219	19.8726	22.2387	21.9226
C19orf25	14.4863	14.6687	19.4638	18.679	16.9752	18.2752	17.6541	18.6968	18.2028	15.813	9.35973	13.1398	13.9811	11.3565	12.1025	11.8851
C19orf26	2.86505	1.81969	2.59721	2.19913	2.42951	2.3938	3.65186	3.2712	2.2854	2.44103	1.5785	1.79139	2.87015	1.74829	2.61352	1.98753
C19orf33	14.7812	34.7719	13.2691	18.7973	12.9947	19.3845	23.3006	34.6285	17.6828	22.4319	22.2188	25.4965	11.2502	20.6244	27.2035	4.60343
C19orf40	2.41786	1.75391	2.14472	1.91888	1.82221	1.73872	2.33404	3.25458	2.36686	2.2557	4.45902	1.71762	2.29311	2.21581	2.64769	2.35776
C19orf43	114.06	136.643	124.964	134.287	139.8	136.467	121.132	129.901	136.921	135.818	121.62	140.237	119.708	111.827	121.127	105
C19orf44	1.74924	1.44474	1.3194	1.33748	1.35869	2.00565	2.09137	1.52038	1.37759	1.57763	1.15072	1.43366	1.79583	1.57652	1.73573	1.53495
C19orf47	3.53788	2.38018	5.14179	4.32055	4.87288	4.06458	4.4047	4.38156	2.87006	3.12444	2.45255	3.01654	2.56475	2.26416	2.4546	2.04815
C19orf48	86.9588	77.9362	103.095	101.156	115.07	94.2048	94.7603	92.0862	86.3272	93.6122	71.0672	86.8101	94.2224	75.9721	82.9121	80.6772
C19orf52	21.7221	19.2506	25.7271	21.5395	23.4115	24.1644	23.01	23.7926	20.9259	21.8349	20.3143	19.6236	21.862	21.0391	20.0704	17.6889
C19orf53	52.1691	82.2339	64.8919	68.4904	72.3288	61.4628	54.6522	68.5627	82.3307	79.5669	72.6337	82.374	86.7865	79.4018	77.7049	82.5929
C19orf54	1.52808	0.39586	2.10592	1.32896	2.18291	1.14222	1.88191	1.63908	0.707783	0.854399	0.88975	0.813254	1.01595	1.14211	0.940239	0.775357
C19orf55	0.920779	0.281964	0.935348	0.929664	0.754132	0.605962	1.1162	0.893716	0.58116	1.04093	0.379698	0.932439	0.769677	0.850033	0.454649	0.45146
C19orf60	59.4772	43.2808	57.6838	57.8972	54.9868	65.2636	57.9309	70.0201	46.3335	49.575	38.567	42.4351	53.3682	52.9953	52.2141	44.0868
C19orf66	7.30183	6.9182	9.01622	6.14784	5.8133	6.93572	6.99776	8.40272	8.078	7.51206	3.5609	7.83726	8.41397	6.60702	6.79187	5.90186
C19orf70	12.3482	13.6627	12.9383	13.758	12.7411	13.2563	13.5123	14.9942	16.6313	14.5869	17.7967	12.6614	15.2562	13.4534	16.199	12.7624
C19orf71	0.592804	0.229553	1.13981	0.785524	0.697109	0.545422	1.27989	1.03488	0.224658	0.306523	0.234658	0.786789	0.360044	0.885796	0.837624	0.614518
C19orf73	3.27887	4.26564	3.42382	4.05629	2.1682	3.42398	4.02079	3.93848	3.98828	4.4057	4.13344	5.17087	5.77706	3.39799	4.96108	5.89893
C19orf77	3.30247	2.82353	2.96516	1.94268	1.48345	1.5754	2.20976	4.43882	1.45959	1.70933	1.52169	2.76464	5.76577	10.8154	7.95783	4.79878
C19orf81	6.5069	2.65539	6.25215	5.36936	4.75614	7.76617	8.48889	7.24696	7.23132	5.92904	5.81664	6.15527	6.42477	6.75118	7.22315	6.48609
C1D	16.5128	25.5534	18.9548	20.5925	20.1629	17.7819	15.0551	21.1104	17.8588	23.716	21.4172	22.2319	20.1721	25.4858	24.2743	16.7875
C1GALT1	32.5232	36.9956	27.6963	27.4833	24.918	28.5484	31.7526	30.9928	33.5373	34.367	46.1642	30.8426	29.9365	36.8283	30.7291	35.9702
C1GALT1C1	11.3937	17.1307	10.624	11.1392	9.77654	10.1302	11.3404	12.625	12.9416	12.7862	17.2719	16.1902	12.0442	13.2827	12.9759	10.7734
C1orf106	7.30667	5.19579	8.6491	8.58616	8.65214	8.60217	7.63669	7.78289	7.02223	6.76733	5.57532	5.73369	6.54647	6.38575	5.40934	4.62026
C1orf109	14.0249	17.0684	14.4496	14.9726	14.688	12.7667	12.5513	16.0666	18.0416	16.6395	13.4612	16.204	16	16.3317	16.0069	14.5769
C1orf112	9.02922	11.0685	10.0012	11.0991	11.9941	11.171	11.3002	10.2011	12.5506	10.5922	11.2388	10.6049	10.0746	9.28224	9.93137	8.22384
C1orf114	3.49398	2.59838	2.19091	2.28112	2.15451	2.64801	2.43056	2.29142	2.26114	2.14795	1.60838	2.88263	2.27842	3.07775	3.49812	2.36071
C1orf115	6.98836	5.28535	5.16838	3.2438	3.84566	5.29229	5.93551	5.69152	4.66497	5.75476	3.38762	4.04667	7.77754	7.82788	7.8791	8.9755
C1orf116	0.815284	0.588315	1.06259	0.860438	0.879301	0.88485	0.923644	0.658065	0.731949	0.54749	0.665779	0.504462	0.543553	0.681485	0.60323	0.489795
C1orf122	29.3631	22.1655	31.6375	34.4347	37.6105	33.7609	30.941	33.968	31.7755	27.1107	20.2505	25.6733	26.5417	19.9988	22.4279	18.2146
C1orf123	28.3969	25.9338	30.5946	22.4014	23.6792	25.466	26.2741	26.0449	28.425	26.6475	31.729	29.3642	32.5273	29.978	31.6897	28.4369
C1orf131	5.36628	5.08845	5.4415	6.29352	6.63564	5.37231	4.83181	6.38317	5.57	6.11861	5.5477	5.7803	5.0957	4.57449	4.86984	3.43271
C1orf151-NBL1	0.914318	0.358333	0.474399	0.476874	0.475537	0.364282	0.628887	0.588308	1.66133	0.539794	0.248955	0.360342	0.813585	0.897405	0.715564	0.526629
C1orf159	4.89347	3.46056	5.77699	4.41447	3.59316	4.90908	5.30918	4.7031	2.79582	3.66874	3.10046	3.79107	3.08693	2.8843	3.5876	3.60144
C1orf172	12.172	9.84765	12.5046	11.9379	9.78421	11.052	11.5831	12.1712	9.02845	10.5863	8.8742	9.88711	10.6502	10.7748	10.0004	7.86784
C1orf174	15.6894	16.8862	15.5645	18.104	21.1797	20.3002	19.5275	16.0506	17.3284	16.1337	16.0286	16.5315	18.6442	18.0428	17.0844	20.8763
C1orf192	1.70189	0.860338	1.59462	1.13192	0.47902	0.906395	1.86374	1.65196	1.46667	1.71027	0.905754	1.3291	1.38934	1.22518	0.833456	1.49125
C1orf198	16.7045	8.64651	16.8719	15.8579	19.2596	15.3007	15.7616	14.1237	9.71248	9.68338	7.96407	10.8184	11	9.15021	8.55023	6.84809
C1orf21	8.97183	7.00528	7.68586	7.05479	6.55907	6.94813	11.094	7.21801	7.85219	7.3143	2.56096	7.57533	4.42412	5.32761	4.31705	3.83119
C1orf210	3.73053	6.32587	4.39323	4.95929	3.8908	4.21104	5.53119	4.87711	5.49478	4.63801	4.22077	4.37828	3.67836	4.59533	4.72273	4.19972
C1orf213	0.571396	0.362932	0.393847	0.195923	0.161734	0.14813	0.32836	0.480408	0.590457	0.26578	0.919381	0.262571	0.858588	0.741504	1.20279	1.53955
C1orf216	3.81571	2.77893	3.72669	5.928	4.82545	4.4769	4.80772	4.63891	4.78203	3.21	2.5301	3.25625	3.10845	2.12167	2.83042	2.32696
C1orf226	3.96124	1.57288	5.64752	3.79512	5.38436	5.84682	5.1911	4.50763	2.47551	2.77067	1.32882	2.27484	2.32882	2.8775	2.04426	1.77709
C1orf233	14.4768	11.9659	16.5873	16.8558	10.6914	14.8952	18.6569	17.6582	14.875	14.7638	11.5676	15.3631	19.8821	17.8488	16.6497	19.6345
C1orf27	6.79444	6.54405	6.58894	6.11426	7.1911	6.3702	6.26154	6.36971	6.81537	6.82562	5.88574	6.59827	6.62741	7.24695	6.84012	7.98935
C1orf35	14.2389	13.1005	19.7926	16.0088	17.2607	16.4248	17.7264	18.6847	14.5158	15.0968	10.8253	12.5494	14.3061	11.0383	12.2034	11.9864
C1orf43	75.4918	65.9689	70.0407	62.8808	62.558	75.3676	81.5754	71.0114	69.0609	69.3313	91.7654	74.1458	83.3045	90.9447	86.7977	91.0221
C1orf50	8.00307	9.81052	8.044	8.69596	8.20028	7.07501	7.55017	7.81734	8.05894	8.83026	10.3014	8.11397	7.28761	8.48966	8.77672	8.30883
C1orf51	5.43862	5.69454	4.50744	4.92131	5.17573	5.21537	3.85908	5.16876	5.10449	5.31952	6.6743	6.15746	5.39301	6.61735	5.42298	7.22679
C1orf52	8.97763	4.25363	8.78324	10.0527	10.5023	8.91445	9.48294	10.2814	11.3001	10.1499	8.9251	10.8172	8.17195	7.88897	7.92863	8.09597
C1orf53	0.703726	0.398504	1.17157	0.931045	1.34277	1.02087	1.15189	1.17127	0.854072	0.646646	1.19965	1.09345	0.448454	1.21979	0.438365	0.282787
C1orf54	3.55895	7.9993	7.14459	6.47485	4.02119	5.55181	4.55142	8.83729	10.6614	7.93693	6.85598	7.79942	9.07532	5.9551	8.40454	5.93684
C1orf56	2.70942	2.57175	2.83564	2.21638	2.21362	2.3708	3.25942	2.88617	2.02317	1.67324	1.60847	2.43135	2.27979	2.24944	2.72199	2.65598
C1orf61	1.86631	2.37292	0.817001	1.66872	0.7548	2.13251	2.25683	1.13024	2.22172	3.25959	7.69738	2.24503	2.02422	3.81708	4.38294	5.5923
C1orf63	15.4334	16.4671	14.8133	13.8619	13.442	13.7505	20.3251	13.9938	18.6293	14.6015	16.3639	15.7598	16.1291	17.2348	18.6222	22.1875
C1orf74	7.62986	8.44555	6.72114	4.84293	4.74752	5.3144	7.1715	6.64436	8.35751	9.20909	7.61565	7.17347	9.86477	6.97982	8.15533	6.78731
C1orf85	28.3225	24.6509	25.3581	26.4287	25.5926	27.6181	28.7431	27.2174	28.8374	27.9495	32.1473	26.1175	29.9326	25.8326	27.0475	27.5707
C1orf86	36.1622	20.0114	38.5395	41.9656	47.9703	30.5493	40.7274	30.9986	26.3933	31.0569	24.8638	34.4721	30.9914	36.3938	35.2863	18.4591
C1orf94	2.60698	3.37693	3.82752	3.91551	3.78597	3.01486	3.66665	4.22899	4.31113	5.74217	2.41209	3.95652	4.60611	2.73278	2.3404	2.9404
C1QBP	250.073	385.008	282.113	342.828	360.401	339.136	247.245	269.562	352.97	335.962	309.695	356.566	293.841	283.422	289.693	251.843
C1QL1	3.01814	4.48031	4.24202	3.38092	2.31827	3.22867	3.95179	3.50988	3.71875	4.56305	4.47507	4.03651	3.38451	4.43044	4.66653	8.03469
C1QL2	0.254109	0.627401	0.578028	0.361682	0.328628	0.427516	0.44357	1.0788	0.503165	0.354993	0.0997547	0.615488	0.408836	0.624378	0.416609	0.487691
C1QL3	2.78019	1.90154	1.76191	2.04405	0.994555	1.63516	3.12923	1.90805	1.47907	1.79741	2.28756	2.47306	3.21389	3.95144	3.36232	4.34126
C1QL4	0.201147	0.0905819	0.180174	0.0799623	0.0587008	0.0794767	0.175869	0.132535	0.0468471	0.0986495	0.0250343	0.0358555	0.0770055	0.188658	0.0532912	1.09838
C1QTNF4	5.78691	2.48657	2.42495	2.1222	2.87078	4.59053	4.91984	3.27234	2.56073	2.93078	1.36958	2.75032	4.23909	3.66765	3.41329	1.87797
C1QTNF6	1.15941	0.367926	1.21106	0.905577	0.49521	0.951439	0.945282	0.964755	0.790461	0.5734	0.762592	0.499947	0.825115	0.801542	0.446967	0.929464
C1R	2.02751	1.77685	2.21148	2.18513	1.28779	1.75791	3.08277	2.75964	2.28844	2.13613	1.97264	2.40482	2.42634	2.14888	1.78993	2.12992
C1RL	5.13771	2.34136	4.93218	2.15559	2.88337	3.92163	5.08369	4.94043	3.97103	5.01873	1.76031	4.8379	6.12211	5.74048	5.32318	4.23906
C1S	1.85796	2.32248	2.30117	2.32563	1.97588	2.07663	1.96192	2.03424	1.69565	2.02952	1.48676	2.67156	2.21054	2.07952	2.16938	2.05485
C20orf111	16.0256	16.5622	16.0902	16.8357	16.0004	15.7056	14.1433	16.9701	16.9275	15.7912	16.2678	18.7176	17.7452	18.4928	18.0588	21.8459
C20orf112	2.46791	1.12444	2.55227	2.13566	3.53981	2.20534	2.4682	2.61789	1.84748	1.77787	1.53885	1.68233	1.97439	1.59289	1.25677	1.43721
C20orf118	0.703808	0.480339	0.652122	0.167227	0.557013	0.478231	0.71751	0.762998	0.514187	0.635864	0.521918	0.487348	0.712511	1.00017	1.18258	1.31957
C20orf144	1.04752	0.116483	0.3453	0.233907	0.39148	0.354485	1.02114	0.959387	1.09182	0.39977	0.25325	0.579632	0.864787	0.336327	0.546289	0.468597
C20orf194	3.10445	1.67301	2.23485	1.88547	1.39625	1.6315	2.60431	2.06042	1.79237	2.52232	1.85813	2.03913	2.37599	2.50696	2.94953	2.00239
C20orf195	1.77292	1.47876	1.56969	1.14336	0.874086	1.57902	1.9802	1.54311	1.37296	1.47166	1.70838	1.07911	1.16354	1.50768	1.45036	1.08448
C20orf196	2.34343	1.85614	2.21886	2.48043	2.16189	1.88163	1.97775	2.82971	2.66851	2.75209	1.46682	1.70557	3.56018	1.43936	2.31752	2.52203
C20orf24	62.7913	68.1632	61.7888	70.7173	80.537	73.0745	59.4114	64.4703	67.0607	67.9218	58.3023	64.6493	63.7974	56.5096	56.451	54.54
C20orf27	74.526	70.7207	81.3674	78.2423	83.3252	83.7338	71.1239	81.5623	79.6562	61.3832	53.3158	66.6553	76.3231	57.978	69.697	58.7449
C20orf96	1.74943	1.70058	1.81593	1.29211	1.4097	1.41163	2.05838	1.26585	1.67217	1.74054	1.15445	1.17917	2.6218	1.85275	1.71253	1.66827
C21orf119	5.33032	6.52602	2.3706	2.22697	1.76835	4.36437	3.77251	2.83348	3.55291	3.35171	6.14168	2.50567	5.82051	4.7418	4.48655	1.40318
C21orf15	0	0	0	0	0	0	0	0	0	2.3759	0	0	0	0	0	0
C21orf2	2.90472	2.68594	4.00293	4.22835	5.23119	4.36624	4.21834	4.10659	3.07586	2.71581	4.95061	3.14193	1.80462	2.31074	2.91976	2.12102
C21orf33	49.4093	51.6142	62.359	61.4817	60.5341	57.2142	55.7112	57.2011	64.6174	63.3196	51.6	60.52	59.4929	50.9189	46.618	38.3401
C21orf58	5.39491	4.06999	7.51006	5.22705	4.54376	5.046	7.4899	6.74939	5.60015	5.84096	3.73551	5.2705	6.03055	4.55901	5.57354	4.95656
C21orf59	41.2405	37.7522	44.9326	45.4005	46.8935	50.7908	44.3664	39.9284	42.1661	40.3717	32.6031	48.173	48.3688	44.7344	45.6442	38.3594
C21orf67	0.634965	0.389824	0.888264	0.648566	0.835403	0.738851	0.843694	0.732859	1.13705	0.545423	0.634906	0.436961	1.20944	0.352436	0.333225	0.246803
C21orf88	3.71453	4.12059	3.68881	10.375	6.83385	8.16887	7.18919	6.45541	9.21355	8.67722	7.16603	14.667	11.4468	8.45265	5.5964	4.31455
C21orf90	0.76262	0.718617	0.609403	0.275029	0.801168	0.592519	1.15872	0.271569	0.872687	0.797055	0.430547	0.849303	0.712171	0.430201	0.475267	0.581507
C21orf91	13.1422	13.6989	12.3224	10.7622	9.68093	12.8638	13.8647	10.4316	11.6444	13.8275	11.8492	10.7707	12.2562	11.6203	10.5848	9.13052
C22orf15	1.69681	1.56147	1.75088	0.832543	1.62108	1.69489	1.55773	0.960954	1.00314	1.76087	1.10388	0.589653	2.37073	1.66736	2.54333	1.52013
C22orf23	2.35819	2.078	2.20972	1.675	0.960276	2.02552	2.19218	2.32324	1.88927	2.22738	2.09806	1.94003	2.29414	2.5968	2.03911	1.50661
C22orf28	72.8253	89.9016	64.2017	72.8596	72.3835	73.2064	65.0065	67.7014	71.7881	69.0603	70.5881	72.6697	78.2446	76.9205	79.0743	73.0558
C22orf29	6.94327	2.93544	7.37485	6.30938	5.19632	6.32955	6.47039	5.82681	3.26646	3.91651	2.58362	4.21613	4.93936	4.03485	3.71616	4.90482
C22orf32	3.00937	2.96957	4.04195	3.83188	3.28896	3.6126	3.79957	3.56097	3.21177	3.49123	4.01706	3.12081	3.86344	2.97724	2.71896	3.28074
C22orf39	22.0771	21.4865	19.4501	16.5392	16.0217	19.1727	19.4045	18.9469	20.447	22.5277	19.0526	21.1339	23.9055	25.3127	23.7956	24.4668
C22orf46	1.25536	0.550449	1.67454	1.32409	1.31295	1.26014	1.58342	1.69062	0.835062	0.838052	0.861067	1.05958	0.818389	0.541321	0.551465	0.666525
C2CD2	5.72043	3.81134	4.23818	3.76257	4.47275	4.42692	4.88761	3.46883	3.17588	4.24951	3.51962	4.84896	4.45044	5.51699	4.56715	3.46897
C2CD3	2.11235	1.52835	3.22831	2.6838	3.43074	2.78016	3.08688	2.51114	1.76732	1.81781	1.47526	1.56329	1.87055	1.55996	1.46812	1.33688
C2CD4B	0.679071	0.251849	0.126673	0.320117	0.283237	0.641312	0.497615	0.783263	0.575176	0.464676	1.37649	0.198575	0.523962	0.436212	0.141898	0.724565
C2CD4C	4.04211	1.79776	3.49574	2.51911	2.83718	2.20904	3.81828	4.65673	2.6974	2.1808	1.79545	3.06079	2.52339	2.15454	2.207	2.87067
C2CD4D	0.739977	0.754369	0.950492	0.714862	0.252861	1.06336	0.934597	0.999565	1.32125	0.590982	0.511601	1.73296	0.82673	1.53624	0.85755	0.490089
C2CD5	8.71249	6.20101	9.06606	8.88737	11.4132	7.87164	8.49469	8.84144	5.89126	7.51329	7.50006	7.90863	6.13644	6.01454	5.64783	7.37088
C2orf15	4.38451	4.68183	4.42765	4.15056	4.36145	4.72452	4.50791	4.30936	4.72326	4.33798	5.10679	5.48686	4.99316	5.89245	5.21846	5.03963
C2orf40	1.14723	0.786707	2.33829	2.47842	2.51792	2.33776	1.76576	2.39748	1.6821	1.79654	2.0755	2.31298	1.68021	1.21786	1.37559	1.44493
C2orf42	2.05528	2.08666	2.77129	2.51148	2.0153	2.0298	2.3049	2.54383	2.0724	2.62379	2.04098	3.45177	2.43967	1.79524	1.86768	1.52088
C2orf43	10.6691	13.7765	10.942	13.036	15.1416	10.4465	9.80857	8.73588	9.04729	7.91846	13.3012	11.0193	14.7435	14.9643	13.2738	11.7701
C2orf44	15.46	19.7702	15.8721	14.443	15.5276	16.1724	15.5873	15.1818	18.5284	17.3442	13.0816	17.7521	19.09	17.2363	17.2014	15.6784
C2orf47	20.2429	17.8081	22.7357	23.5778	26.7253	21.9189	20.851	20.7457	19.7172	18.9858	16.2332	17.2105	19.8976	16.6321	19.1614	16.5281
C2orf48	0.777247	0.320614	1.04724	0.631399	0.51858	0.36179	1.40192	0.823611	0.581657	0.937437	0.203091	0.636214	0.929343	0.488628	0.850044	0.533231
C2orf49	10.9357	13.892	11.0944	11.0387	12.3752	13.1253	11.7273	9.66925	10.7986	13.6074	11.2021	15.0426	12.4697	11.6706	12.8852	12.0419
C2orf68	10.2736	11.0498	11.4062	9.42526	8.09278	9.41451	10.2796	11.2033	10.8401	13.161	10.2521	12.0755	11.6811	11.3754	10.8839	8.4136
C2orf69	24.8214	28.8024	26.3925	24.7033	23.2065	25.5731	24.2692	21.9338	21.7504	26.8503	21.2092	25.5993	25.5242	27.9255	25.6045	27.5367
C2orf72	1.89754	1.77255	1.44651	1.85297	1.02904	1.43898	1.27094	1.17951	0.88008	1.60094	2.23444	2.01816	1.75802	2.38972	2.3533	3.1275
C2orf74	8.57751	7.02991	4.69354	3.55699	6.6798	6.24326	7.92834	4.51869	5.63688	6.54003	12.6113	10.3073	11.5803	7.12802	7.9346	7.09716
C2orf76	2.10684	1.07399	1.19772	1.82743	2.23933	1.22489	1.18525	1.2897	2.26688	1.9117	1.52473	1.39789	1.78711	2.23433	1.77129	1.73696
C2orf80	0.401214	0.716357	0.836466	0.694839	0.2448	0.520483	0.420791	0.224177	0.506509	0.310379	1.71657	0.265643	0.296214	0.268838	0.410243	0.216023
C2orf81	1.60694	1.13236	1.84528	1.11864	1.12908	1.13298	1.89751	1.55524	1.63236	2.29089	1.376	1.42539	1.61575	2.81142	2.13479	1.3463
C2orf82	1.1011	0.332296	1.01684	0.514092	0.189206	1.02624	0.821859	0.107177	0.97458	0	0	0.247339	0.791361	0.428923	1.08021	1.0431
C2orf88	0.706911	0.59466	1.19095	0.660257	0.567318	0.569738	1.52113	0.963071	0.811872	0.895768	0.5091	0.803503	0.645038	0.69481	0.661744	0.486664
C3	1.14019	1.4066	1.20344	0.708826	0.598487	0.83885	0.960431	1.13659	0.632006	0.91906	0.177097	0.762682	1.61027	1.99959	1.76289	1.78986
C3orf14	7.39585	8.07337	7.60874	7.55608	8.01281	6.806	6.55713	7.28675	8.99205	7.93795	9.46691	8.37758	6.49442	6.00399	7.5696	5.60716
C3orf17	19.9344	20.8734	18.8101	17.8155	18.3293	17.847	20.072	18.6827	19.0814	20.635	17.6638	21.2306	19.1316	19.3994	18.8209	16.8859
C3orf18	6.02097	5.91197	4.44505	3.49535	2.88844	4.28141	5.06513	4.97369	4.98335	4.7634	5.51111	5.7467	6.17602	6.32459	6.69714	7.52423
C3orf33	3.49631	4.10595	2.92051	2.38552	2.18724	2.7281	2.94209	3.11085	3.68656	3.94454	2.88563	3.82963	3.79302	4.4747	4.63586	4.0815
C3orf37	21.3746	13.633	22.0243	20.8839	20.1104	19.9739	21.6738	19.8685	14.9876	14.3686	15.2686	16.0727	14.6676	15.1537	14.6042	16.1137
C3orf38	19.4659	19.7163	18.062	18.2972	17.7709	14.7392	16.6654	15.575	18.8051	21.2889	17.9526	21.6519	19.1693	19.7648	16.8092	17.3804
C3orf45	0.954694	0.457854	1.18073	0.486959	0.558088	0.643727	1.07822	1.1635	0.713554	0.815624	0.452582	0.57642	1.08634	1.04863	0.89447	0.601885
C3orf52	5.52872	8.63505	6.96367	8.90713	6.76055	6.78268	6.16684	6.47071	8.10687	8.33027	7.01991	7.69689	5.59328	6.55409	5.87322	5.57382
C3orf55	0.733951	0.683307	0.463389	0.243525	0.290738	0.121714	0.537112	0.613909	0.366188	0.783507	1.31912	1.46634	0.346574	0.594633	0.88353	0.489105
C3orf58	19.4982	23.8756	18.6265	19.1189	23.4197	20.659	19.8301	13.9169	19.1149	18.5702	56.6964	19.3186	16.9195	21.5201	20.9794	22.9498
C3orf67	2.23262	2.20949	1.73489	1.61224	1.4417	1.52393	2.06685	1.90664	1.73911	2.39963	3.25955	2.17792	2.33241	2.53735	2.18657	3.45217
C3orf70	0.619681	0.517512	0.980001	0.593382	1.02681	1.10252	1.05143	0.574781	0.474294	0.687163	0.260417	0.74699	0.785285	1.1253	0.862757	0.60048
C3orf72	0.781538	2.00015	1.43642	1.56765	1.80884	1.59698	1.5517	1.16675	1.99431	2.28006	1.16158	2.47257	0.892367	1.17216	0.918711	1.31773
C4orf21	11.1021	11.9455	11.6849	9.2292	9.51589	8.39656	13.5159	12.4273	11.6415	11.5435	10.773	10.9683	11.6166	11.4923	12.379	12.5255
C4orf27	24.3213	21.7939	19.9023	17.4882	17.7032	9.51041	11.9626	20.6898	19.6814	20.3304	38.4953	28.8495	25.2321	34.7715	26.2787	25.0593
C4orf29	4.87513	6.64324	4.7702	4.76212	4.84624	4.47637	5.31408	5.17895	6.33772	6.29808	5.69648	6.89777	4.97043	5.49053	5.2447	6.1851
C4orf3	61.9676	96.1665	51.7059	57.6006	37.8561	58.0047	52.1217	45.2761	60.3538	78.0823	107.888	75.5628	65.3643	99.8085	92.9281	107.559
C4orf32	0.358669	1.52692	0.420288	0.863357	0.525037	0.603308	0.48796	0.65672	0.63267	0.375014	0.341577	0.571421	0.243125	0.224608	0.145518	0.20472
C4orf33	1.50806	1.06699	1.1563	1.16532	1.43486	2.07254	2.0172	0.947478	0.959375	1.43062	6.26549	2.39419	2.71163	1.40674	2.6922	1.62868
C4orf46	23.0154	29.1134	22.5235	21.3301	22.4248	24.8768	22.8853	21.3374	25.0274	29.4366	24.8492	29.2974	25.5241	29.1373	25.4371	25.4599
C4orf47	9.99916	4.47858	5.66561	3.95405	2.37113	4.02524	7.16142	5.86487	4.21995	5.3142	3.9032	9.25758	7.80862	6.55791	10.351	8.0779
C4orf48	33.8348	12.8914	25.654	24.2401	23.3737	31.6618	22.1607	25.2043	16.4756	16.7379	14.735	17.4936	19.9377	12.0745	16.0875	14.452
C4orf52	45.1922	62.3645	38.5841	47.9731	37.1768	54.4342	43.9894	40.2206	61.3447	50.3571	56.5623	56.8666	60.2201	57.4026	63.6168	61.9171
C5orf15	27.3455	34.5654	29.1444	30.4462	26.1545	28.1771	31.3865	29.4337	33.8346	36.0845	42.6396	37.0912	30.8708	35.5311	34.4172	34.9209
C5orf22	13.7102	12.5347	12.3474	13.0765	12.0937	14.2673	12.7168	12.9231	11.2913	12.6601	10.9253	12.2446	13.1343	12.4915	11.6721	12.1593
C5orf24	7.4893	6.53799	7.63231	6.3633	5.85129	6.09423	7.68576	6.44366	6.44379	9.63568	6.45049	7.31201	7.82667	7.09946	6.9559	5.83943
C5orf28	4.43341	5.32595	4.27333	3.16548	3.60931	3.98026	4.7524	3.53269	3.97245	4.96129	4.09018	4.26539	4.76402	4.97487	4.8618	4.19993
C5orf30	12.6591	14.8364	11.553	10.7148	10.2283	11.4697	11.6378	10.7302	12.2335	12.9382	11.0051	13.1997	12.4677	13.9582	13.7395	12.5187
C5orf34	3.63291	4.70717	4.87743	4.14485	3.33423	3.65733	4.62841	5.01767	4.68044	5.49825	3.89272	4.64611	5.01381	4.40579	3.69981	3.24888
C5orf38	0	0	0.223084	0.534504	0.591885	0.307176	2.54221	2.14307	1.80885	0.759085	0.965092	1.23051	0.0567043	0.290168	0	0.407365
C5orf4	3.01689	1.99494	3.3594	1.41807	0.827688	1.62054	3.08611	2.59958	1.78066	2.9467	3.02588	2.04101	3.53249	4.28563	4.37301	3.56366
C5orf42	2.07349	1.67058	1.80433	1.58781	1.6611	1.4308	2.19582	2.0675	1.77647	2.01713	2.46672	2.30034	1.39148	1.98298	1.66132	1.4449
C5orf45	5.40827	3.5555	3.91048	2.3278	2.73976	3.46466	5.16692	3.90766	4.22601	3.95497	2.96459	5.36685	4.1454	5.02669	3.60595	4.01905
C5orf51	11.162	10.7777	10.4271	9.92446	12.4013	9.75255	10.4505	10.3711	9.81391	11.2699	8.89579	11.1346	9.93005	11.9319	9.73469	9.14436
C5orf54	4.81257	5.33277	4.4666	2.80535	2.79961	3.63823	5.61573	5.5587	6.05852	4.75124	6.06551	4.78947	5.30539	5.27401	5.63233	3.89283
C5orf55	1.23673	1.51452	1.19571	1.38273	1.26117	1.61912	1.93761	1.32332	1.38015	1.98817	1.59305	1.888	1.46144	1.34542	1.6917	1.38202
C5orf56	0.477996	0.862959	0.859535	0.571543	0.280538	0.314003	0.854756	0.559654	0.241995	0.799279	0.507116	0.48062	1.06105	0.841236	0.55622	0.468165
C5orf58	0.332232	0.887116	0	0.283437	0.51148	0.456636	0.435852	0.519198	0.66377	1.01438	2.01454	0.891335	0.576816	0.25832	0.413683	1.27584
C5orf63	1.8033	0.943458	1.4711	1.03612	0.408145	0.659085	1.15009	0.991095	0.65033	1.63419	2.26822	1.1533	0.993379	0.803669	1.33714	0.215078
C6orf1	5.50489	5.05614	4.58022	4.39751	3.97998	5.01481	4.92304	6.0212	5.49088	4.50322	7.94155	5.46027	6.80923	8.31498	6.84822	9.61025
C6orf106	27.1192	28.9714	28.2952	25.7946	26.1856	30.7182	28.3218	27.4846	27.7251	25.0144	25.2426	27.3876	24.7769	27.5792	24.5628	27.0153
C6orf120	20.1101	22.3556	22.5234	18.757	18.9619	19.1663	20.4411	24.7155	19.1996	26.1471	20.0571	21.6961	23.0183	21.0836	22.089	16.4668
C6orf132	3.76583	1.82866	5.21938	4.51142	5.00491	4.61233	4.76179	3.83355	3.59004	2.69161	1.31344	2.90534	2.45387	2.44362	2.10113	1.47846
C6orf136	3.6999	2.6855	4.28576	4.17905	4.40541	3.28632	3.73318	4.50888	2.80871	3.69416	1.82395	3.28521	3.88391	3.44352	4.06875	4.45903
C6orf141	7.37848	3.31173	6.3087	5.05947	6.07184	5.32107	8.93953	4.915	4.84006	6.32947	0.143749	6.40957	2.67158	3.16191	3.42389	1.60569
C6orf147	2.25504	1.48281	1.68188	1.52912	1.41025	1.50224	2.32194	1.22523	1.84383	1.51879	1.14158	1.54744	1.40292	1.09138	1.45485	1.57289
C6orf163	0.584545	0.699156	0.852344	0.416568	0.455432	0.693465	1.01007	0.952455	0.346189	0.421316	0.503855	0.796898	0.729716	0.819377	0.631357	0.507012
C6orf170	2.79077	2.18876	2.396	1.85083	1.97303	1.93478	3.12695	2.27119	2.60316	3.21026	3.97023	3.27019	3.63956	2.77454	2.7231	3.49998
C6orf203	8.96845	13.4755	9.61675	10.0137	9.23539	11.5854	9.45519	9.09732	12.1811	8.83449	13.144	12.0072	10.9901	12.4758	13.4383	10.8244
C6orf211	37.0744	43.9055	39.2057	48.6973	39.2486	43.3512	41.7811	41.7283	45.0258	40.4738	50.3426	48.0746	37.9047	37.4164	39.2403	32.6205
C6orf223	1.65278	2.82541	4.64178	5.40747	2.86049	3.3635	2.21399	1.78033	2.20309	2.2734	10.2153	3.41979	1.00147	1.09895	1.22317	1.01955
C6orf226	5.11356	4.49239	5.31667	4.29239	3.38963	6.54145	4.9441	6.83551	4.29737	3.33968	4.76408	4.93932	5.4933	5.70715	6.81452	5.9804
C6orf47	8.72195	8.61885	12.3502	10.8982	11.0326	10.7352	10.8593	11.286	11.5898	10.6709	3.79346	8.79785	10.2675	7.50672	8.03279	7.55641
C6orf48	165.125	192.293	148.497	120.583	123.962	128.776	161.132	181.341	215.608	213.106	79.2999	193.943	232.127	212.162	272.144	210.156
C6orf52	0.724875	2.20786	4.26698	1.17296	1.48607	1.15964	1.6331	0.88054	1.16757	1.83607	0.449008	1.63747	1.85937	1.23456	0.819053	1.5519
C6orf57	24.7439	25.1329	18.6927	13.171	10.6144	16.6693	21.0757	18.3416	17.1627	20.4559	33.5906	16.4398	36.3191	34.9675	43.7916	37.7744
C6orf62	45.1987	46.7647	54.9705	50.9386	51.5948	44.2226	48.3565	53.1739	50.8892	49.5314	39.3368	48.9491	38.9785	33.6273	37.8935	27.6306
C6orf70	5.74674	4.59361	5.36473	4.67005	4.41825	3.84018	5.23137	5.52336	5.72518	6.16226	4.8075	5.27877	7.04946	5.4872	6.39797	5.30503
C6orf89	3.71016	3.79262	3.60253	3.12549	2.8253	3.16611	4.11478	3.74011	4.0981	4.88311	4.33187	4.29202	4.44882	4.24438	4.43455	3.67429
C6orf99	0.463054	0.780642	1.0298	0.71125	0.848188	0.509763	1.26996	1.07407	0.859741	0.959746	1.93095	0.790375	0.67988	0.685395	0.623973	0.304328
C7orf10	4.48308	4.18521	4.22257	3.26015	2.37048	2.82208	3.73049	3.51001	4.24424	3.71601	2.97892	4.39536	5.27108	6.12852	6.22129	5.65449
C7orf13	4.15785	5.15875	5.28861	3.54423	3.82668	3.64253	5.8806	4.59306	3.55686	3.76437	3.26694	2.78545	3.23028	4.46603	4.11496	4.29152
C7orf25	6.55318	8.35417	7.18194	5.03835	4.67983	5.77143	6.28845	5.91694	9.07535	10.2786	8.64738	9.24152	7.86646	6.51881	8.29247	6.50456
C7orf26	7.56796	5.78385	8.94162	7.01957	7.72651	6.74804	8.30956	8.02907	7.59849	6.37826	5.59895	7.41745	8.13765	6.53805	6.40514	6.20586
C7orf29	6.13513	4.60488	7.22577	5.80072	5.35685	6.43001	4.62823	7.7054	6.56712	6.41936	4.20255	4.46644	3.53731	5.37098	4.2966	0.322802
C7orf41	2.97179	2.7357	2.88437	2.24372	1.3512	2.25061	3.56387	2.60868	2.37656	2.68832	1.92854	3.25026	2.67577	3.00719	3.68312	4.20835
C7orf43	5.19674	3.1088	5.99823	4.72868	6.06374	5.12834	5.93472	5.47841	4.82654	4.72491	2.67229	4.20401	4.21044	2.80929	3.83993	3.07973
C7orf49	13.1992	16.0738	17.8233	18.3471	21.4184	16.137	17.0231	19.5386	18.6035	18.4192	13.5965	17.5424	13.4929	9.3458	9.54747	6.01964
C7orf50	47.3495	46.0802	35.7355	57.3172	41.0695	59.1117	49.6624	43.2746	46.229	44.1214	44.0409	47.3369	43.8645	49.6369	48.3835	49.4157
C7orf55	10.251	14.0763	10.1729	13.4877	7.96693	13.541	13.4676	7.58176	11.2483	9.654	12.3928	9.42865	11.8423	13.5421	12.9563	16.6032
C7orf55-LUC7L2	4.78331	3.41541	4.30598	5.98364	3.58791	5.43239	3.11755	3.69815	7.35271	7.64499	9.01038	9.81229	7.9669	9.02505	6.22074	8.72839
C7orf60	6.42577	5.76167	4.27688	3.75159	4.43985	5.93128	5.87961	4.70084	6.23141	4.70783	5.5426	4.74919	4.2948	6.47913	5.19688	6.79244
C7orf63	0.739399	1.05148	1.18093	0.748068	1.01342	0.848254	0.95079	0.898174	0.723434	0.864868	0.352108	1.06146	0.683273	0.505379	0.775794	0.52689
C7orf73	24.5609	25.9298	16.0265	17.3756	17.2433	15.3443	15.9457	11.3123	17.8825	15.336	21.5165	25.595	27.145	18.6015	10.8711	24.2034
C8orf33	22.2763	22.6597	24.7225	24.6437	24.7689	25.5283	21.639	23.9935	20.3334	23.3419	17.6864	27.161	24.8624	21.1223	21.4001	24.4865
C8orf34	0.80076	1.36959	0.616533	0.903819	1.01639	0.715394	0.805164	0.7143	1.15421	0.868146	0.384829	1.35878	0.445833	0.79229	0.624204	0.683318
C8orf37	2.08666	1.99692	1.93969	2.06498	1.59052	2.27764	2.01535	1.78396	1.92679	2.14288	1.38396	2.65764	1.64753	1.8073	1.62729	1.59147
C8orf40	42.6899	49.2886	34.8479	37.8121	23.633	34.3396	35.7883	40.2356	42.1732	47.3804	43.0658	36.4113	63.4988	56.4533	61.4841	47.8302
C8orf42	45.7641	43.8561	33.9714	35.5959	38.5009	32.2396	38.3966	33.9134	38.7311	41.4642	36.591	37.9585	38.7355	35.9145	37.5983	31.9345
C8orf44	1.30006	1.18148	1.04059	1.15672	1.07337	0.924166	1.40546	1.24918	1.36696	1.58015	0.900209	1.2589	1.15126	1.22236	1.53863	1.36461
C8orf44-SGK3	0.185318	0.607722	0.472259	0.37799	0.080709	0.196685	0.47216	0.337395	0.706822	0.724994	0.515288	0.336566	0.678845	0.739627	0.354678	1.02589
C8orf47	0.24715	0.874488	0.504124	1.04624	0.565755	0.653507	0.75775	1.03557	0.763756	0.400372	0.351611	0.955043	0.234621	0.742948	0.482623	0.399224
C8orf48	0.300919	0.720921	0.353813	0.526185	0.506148	0.494152	0.679482	0.630413	0.655023	0.891522	0.971022	1.03095	0.56228	0.345016	0.34617	0.259112
C8orf58	17.5211	17.8267	14.2379	15.7787	15.3577	16.411	14.8975	13.2166	14.3886	14.1707	28.1127	15.0231	15.5112	19.2609	20.6841	18.8089
C8orf59	53.0183	108.466	52.3563	51.6787	48.9518	54.2891	49.4651	50.458	86.7151	82.6103	88.8553	90.8253	87.0705	93.4469	84.0762	86.8488
C8orf76	9.98279	11.6362	12.266	11.7635	9.67481	10.982	10.0943	11.1382	12.1591	11.0959	10.0525	13.3979	12.642	9.36783	9.27125	9.22443
C8orf82	16.6005	13.406	18.2478	15.9932	19.313	21.4039	18.6272	15.1853	18.1434	18.7316	10.5146	16.5789	21.9301	16.3895	15.7894	14.8757
C9orf114	14.1704	9.88052	16.3386	14.5243	16.6299	15.2876	13.8234	15.3637	12.3604	12.5153	8.61287	9.99396	13.0626	10.5674	12.0509	10.7814
C9orf116	7.9389	9.409	9.25927	7.78427	10.6692	10.3514	8.93486	7.95947	11.8307	12.8493	10.3865	10.8457	12.3224	9.86023	12.3934	10.8276
C9orf123	24.8721	31.2401	25.7588	26.89	24.3452	26.9562	24.5999	22.9855	26.4352	33.9092	25.3294	26.6457	32.1057	32.3099	31.8711	30.5363
C9orf129	2.03211	3.00595	4.20961	4.52354	2.47862	3.10199	2.82262	5.07263	4.3085	2.4232	5.13155	2.99133	1.09712	1.70385	1.06283	1.74454
C9orf135	4.8042	18.3518	4.18211	12.3284	12.1202	5.59775	4.2643	10.5176	9.72133	7.48569	7.21024	13.277	8.28168	6.22378	6.73426	8.23404
C9orf142	21.9619	15.5245	24.4857	24.1083	25.1241	24.7092	20.5239	27.7403	20.7081	19.0938	17.9007	17.2148	19.8749	17.1351	20.0482	21.8508
C9orf156	2.15724	2.33183	2.38706	2.55734	2.5444	2.24305	2.34562	3.02986	2.77497	2.85679	3.42743	2.9512	1.98605	1.61407	1.67765	1.93299
C9orf16	64.7654	60.9545	69.2699	59.8192	53.7058	69.0545	65.8519	75.0721	77.7641	73.8456	65.1105	65.3561	77.5215	82.1349	87.2256	71.9567
C9orf169	2.66461	5.60678	2.27584	1.46375	1.53765	2.5424	3.95445	3.38441	3.65118	5.53936	5.05297	2.57108	2.33865	2.28763	2.80912	1.61257
C9orf172	1.07412	0.601412	1.66848	0.867722	0.817823	0.701757	1.8035	1.69862	1.05448	1.30446	0.847949	1.11265	1.01581	0.696873	1.15121	1.01732
C9orf24	0.133999	0.986276	0.450451	0.173103	0.580094	1.20145	0.307474	0.55905	0.323827	0.55463	0.345366	0.354299	0.22306	0.258675	1.19122	0.476331
C9orf3	3.25797	2.58185	3.4422	2.24811	2.78985	2.29933	4.08663	3.24386	3.27274	3.34247	2.33	2.90297	3.46652	2.98693	3.36167	2.85238
C9orf37	15.9764	15.811	15.7883	12.12	10.7571	15.4482	15.5826	14.5858	14.0494	14.4425	8.37102	14.3299	15.289	14.2147	15.4391	13.04
C9orf40	10.0524	8.62223	5.92178	6.66265	5.63424	6.76044	7.99929	6.89138	9.14669	10.5157	9.92668	8.41618	8.9167	10.9938	10.1585	9.15732
C9orf41	20.2464	20.3851	20.2783	22.8782	22.8899	21.8091	19.9241	20.5282	21.2003	21.4789	23.3853	20.2909	20.8331	19.3292	19.8938	18.3372
C9orf64	9.25296	5.73041	7.76646	6.94704	8.4009	8.82657	11.8126	8.26225	9.67418	8.98979	11.8103	7.83238	10.86	12.2418	14.773	3.95169
C9orf69	25.1835	20.7028	31.5329	29.0361	26.2049	31.7026	30.7498	26.0425	28.3198	27.4911	26.3033	28.7129	27.6222	25.739	29.2541	21.0502
C9orf72	13.6569	16.3874	12.2804	9.88931	9.32892	11.1582	13.9514	13.3065	12.7236	16.3475	13.001	14.6945	15.2562	18.4736	16.2502	23.3681
C9orf78	20.9095	25.0198	21.2893	23.5172	25.1085	23.0834	20.5059	22.0856	24.2691	23.4433	19.6933	23.1903	22.3158	20.9859	19.6062	20.1298
C9orf85	6.70867	10.297	6.51206	7.56088	7.05088	5.66756	5.97616	7.01372	8.45925	7.14835	14.3401	9.89495	6.81242	6.11967	6.84459	6.13886
C9orf89	12.473	12.5906	13.2758	11.099	12.0805	13.9006	14.7537	13.2928	14.3601	12.6048	12.4838	12.2989	13.1863	11.3731	9.61225	10.523
C9orf9	1.02277	0.543133	0.896192	0.421862	0.347323	0.466661	0.894713	0.952967	0.63341	0.607811	0.567309	0.795185	1.12626	0.905662	0.931699	0.773543
C9orf91	3.21768	2.16176	4.13065	4.06795	4.29082	3.51515	3.68619	4.14688	3.31341	2.67115	1.55513	2.80573	3.08026	2.65635	2.17941	2.43282
CA11	21.4845	12.6482	34.338	18.6566	27.5488	23.2745	30.6315	26.133	17.9844	17.317	5.18088	24.2459	24.5558	17.8193	20.303	16.0754
CA12	2.24993	1.71693	1.72421	2.73316	1.91734	1.88668	2.19912	2.18935	2.12938	2.18736	1.37338	2.95429	1.1853	1.65984	2.04913	1.43251
CA14	20.4161	24.603	22.1646	18.7129	20.0169	20.0472	22.4681	23.9145	21.2541	22.4543	14.3142	21.68	21.9217	26.8605	21.0219	24.6937
CA2	1.36938	1.32342	1.3493	2.41397	2.09981	1.3916	1.60684	1.99179	2.06643	1.29868	4.24233	1.48914	1.04037	0.804555	0.753851	1.78031
CA3	6.72952	9.44576	4.74045	3.70222	3.28478	4.83526	3.38881	3.99687	5.0712	8.23958	10.1892	5.11381	7.15578	8.6452	10.8124	8.83812
CA4	0.217957	1.31594	0.712395	1.2704	0.631384	0.391032	0.615576	1.68093	1.03527	0.781689	3.71395	0.959205	0.243964	0.218102	0.119612	0.45577
CA5B	1.40939	2.63425	1.25606	1.76369	1.37404	1.80865	1.31488	2.19742	1.60728	1.40619	1.58601	2.71887	1.13438	2.03871	1.18786	2.06452
CA5BP1	2.68234	2.98151	3.29332	4.25508	3.41942	3.51507	3.93685	4.93114	2.77895	3.01941	1.89028	5.03941	2.44797	1.81985	1.96629	2.6113
CA7	1.30232	1.55649	1.79259	0.921907	0.391771	2.03188	1.23195	1.08339	0.989097	1.21813	0.299265	1.36246	2.92222	3.02432	4.55077	2.80942
CA8	1.79821	3.23988	2.36824	1.91259	1.30847	2.18026	1.82552	2.31551	2.05833	1.99092	4.35427	3.13548	1.94213	2.52864	1.93186	2.19646
CAAP1	18.8915	26.6315	19.9941	20.8885	19.7292	20.0431	17.9018	19.9227	23.4332	25.3869	29.3907	24.6363	20.9135	21.1297	20.5028	19.821
CAB39	27.8355	31.1761	25.8455	28.8914	30.5248	30.1124	24.8792	26.0631	26.3563	24.2202	20.5816	27.7997	25.2629	27.402	23.6222	23.4946
CAB39L	3.46558	4.18816	3.15113	2.20682	1.82775	2.11317	2.84253	3.00992	2.72624	3.11572	2.77774	2.88186	1.47298	3.2465	3.74518	4.56464
CABIN1	15.7522	6.85327	13.4024	12.9675	11.4806	12.2128	13.462	11.1188	7.31915	8.72295	8.10722	8.41688	10.6531	11.3548	10.5398	14.1564
CABLES1	4.20022	2.59338	5.93667	4.97964	6.21283	5.50265	4.31047	5.29685	3.72424	3.70344	3.72597	4.48805	4.0508	3.04321	2.93198	1.69615
CABLES2	3.9943	2.30899	2.98463	2.61918	2.11616	2.55751	3.30125	3.12944	2.63727	2.49253	1.68549	2.94365	2.90941	4.44943	3.85874	4.70857
CABP1	3.9758	6.08104	4.13075	4.7982	3.08904	4.86068	4.446	3.72689	3.38516	2.73699	2.17964	5.32988	5.51838	3.80903	2.84774	4.0362
CABYR	4.36478	5.98444	4.49197	4.92893	3.49424	3.38933	4.03462	4.46754	4.52722	4.9779	6.78763	4.78398	4.14755	2.90228	3.55544	3.74375
CACFD1	8.31772	4.40834	10.1401	7.69197	7.54773	8.22375	10.9555	9.23751	5.9296	6.64642	4.59617	5.6644	9.21245	5.87081	7.30679	6.25616
CACHD1	14.6424	9.85722	15.7203	11.791	16.1243	11.7686	19.8006	16.4787	13.3218	12.6052	14.7282	14.4326	7.21106	10.2872	8.11715	8.56551
CACNA1A	2.19479	0.823267	2.01525	1.37775	1.42923	1.47612	2.16908	1.55101	1.0099	1.22697	0.523479	1.03501	1.49068	1.3007	1.09367	1.18893
CACNA1B	2.16497	1.71305	2.54053	2.53358	2.29778	2.32027	2.25023	1.99237	1.0843	0.584266	0.833707	2.01577	1.94491	1.40977	1.696	1.68818
CACNA1G	1.05229	0.408946	1.2169	0.529161	1.10521	1.10753	1.73756	0.736632	0.553525	0.791906	0.202824	0.573945	0.58262	0.699237	0.633091	0.693659
CACNA1H	7.79857	4.34313	9.03535	6.35099	5.61112	8.39297	9.3837	8.69782	5.53878	5.64471	2.76221	6.79971	8.05802	5.36335	6.63233	5.01506
CACNA1I	0.937184	0.648489	0.752087	0.877461	0.457606	0.691353	0.787372	0.659638	0.463741	0.829001	0.825874	0.957867	0.532965	0.639722	1.04981	0.790167
CACNA2D1	8.27607	3.62009	7.50417	7.636	6.17959	6.03294	9.92044	7.26009	3.94607	4.09187	4.60817	5.92745	3.42896	3.9666	2.97069	3.82453
CACNA2D2	3.77075	2.12683	3.93055	2.56288	2.36959	3.1489	4.61929	3.38259	2.46077	2.73264	1.74431	2.70555	2.73118	3.58678	2.85678	3.05721
CACNA2D3	0.871338	1.74844	1.1961	0.973664	1.17886	1.05058	0.966115	1.29375	1.8406	1.80424	2.27371	1.07443	0.99972	0.874466	1.02436	1.61198
CACNB1	2.26415	1.2687	2.50277	2.4165	2.0385	1.72591	2.18849	2.50934	1.91821	2.05914	1.27048	1.82295	1.73766	1.01384	1.63006	1.68963
CACNB2	1.7598	1.35043	1.74559	1.09921	1.13344	1.21868	1.87664	1.47353	1.39422	1.4819	0.760828	1.64376	1.86031	1.39239	1.62187	1.83465
CACNB3	4.21636	2.27054	3.16777	1.69355	1.72791	2.47144	3.07221	4.26031	3.24933	3.05079	4.10414	3.55106	2.55803	3.00752	3.10737	3.64476
CACNB4	1.35662	0.898248	1.32106	0.776694	0.891898	0.841369	0.942448	0.65881	0.544811	0.889404	0.60892	0.92052	1.30973	1.40649	1.20113	1.21903
CACNG4	0.537373	0.9275	1.21459	0.706944	0.620296	0.911295	0.987063	0.953296	0.919626	0.464417	1.55706	0.834069	0.428717	0.533829	0.170956	0.4749
CACNG6	1.07102	1.90733	1.49651	2.34607	0.46688	1.65124	1.54295	1.34712	0.914877	1.95968	0.986811	1.56012	2.12057	1.48565	1.70989	1.51996
CACNG7	15.279	9.04803	11.0298	6.85492	7.23772	10.3018	11.8438	10.8224	9.47676	12.2109	3.84381	10.7854	13.8231	13.0429	12.6973	16.2817
CACNG8	0.902987	0.181823	1.02425	0.4097	0.630166	0.856977	1.12114	0.90694	0.430699	0.330418	0.102329	0.287821	0.52061	0.335791	0.344907	0.273029
CACTIN	12.5141	10.9111	14.9007	13.178	14.0166	14.3703	13.3383	14.8774	13.2472	12.5455	10.226	11.5931	13.1336	10.3281	12.0445	10.6888
CACUL1	17.4466	16.858	19.3402	17.4296	20.0398	17.1724	18.4365	20.013	19.1324	19.7316	17.5736	17.8435	17.7808	17.5583	16.8191	14.4544
CACYBP	46.3238	55.7773	51.2628	54.2197	57.789	52.7023	46.296	45.8582	52.5664	54.7737	45.7003	57.3962	48.3204	48.8271	45.9691	43.0319
CAD	30.3581	13.4432	32.7807	26.0406	31.7669	28.3482	31.4272	28.4907	20.5946	21.8803	13.8833	17.7469	22.6113	21.1138	20.5446	17.5754
CADM1	11.0453	14.2035	6.79081	7.0773	6.15137	8.6472	9.75685	9.5107	10.0732	9.85508	15.3105	13.0823	12.9795	13.3561	12.8763	13.2649
CADM2	2.76485	1.56811	2.54149	1.19681	1.30065	1.35956	2.32623	1.58412	1.26261	2.29757	0.0877609	1.79171	2.46321	2.55172	2.80895	1.64343
CADM3	3.22376	2.6521	2.69142	1.98184	2.77569	2.59203	3.04702	2.49122	2.97058	3.09228	2.22881	2.88698	2.868	2.83326	3.11809	2.38175
CADM4	10.9462	12.9954	12.3104	11.9627	11.2713	10.8429	14.3717	11.9427	10.571	11.6862	5.78032	9.95144	9.4978	6.74	9.86564	5.60459
CADPS	1.73844	2.61293	2.81937	2.16415	2.63635	2.05349	2.25626	2.9873	2.41375	2.13356	3.29663	2.70822	1.61327	1.81296	1.20375	1.8915
CADPS2	5.94448	8.1846	5.49994	6.00887	7.78069	6.79753	5.75293	6.59503	10.4539	7.19838	8.15915	7.02853	6.89172	7.02698	5.68174	5.00942
CAHM	1.99664	1.93451	1.62479	1.13949	1.64533	1.83185	3.15004	2.42786	2.17256	3.01265	2.68747	1.65424	3.22144	1.31082	3.20687	2.85572
CALB1	3.94829	5.70695	6.3696	6.56562	5.88474	4.16096	3.18143	3.56298	4.95749	4.91899	10.5696	4.62958	2.60489	3.59416	3.3095	2.94906
CALB2	1.30792	1.15021	1.13872	1.10096	1.25119	0.727101	1.27563	1.6101	1.04281	1.55986	0.866765	1.6935	1.60095	1.04406	0.924242	1.21942
CALCA	0.262672	0.32701	0.555322	0.61088	0.677293	0.447784	0.650654	1.35294	0.760076	0.449952	0.0986836	1.48124	0.819278	0.250832	0.438504	0.27304
CALCB	2.81617	2.15402	5.40822	3.98693	4.09025	5.15719	3.55412	3.41687	5.95998	5.39113	3.17373	5.02064	2.44503	2.488	3.93124	1.04903
CALCOCO1	4.00288	3.59574	4.15835	3.17081	2.24331	2.85798	4.43812	4.28152	3.37154	3.55859	5.47762	4.39808	4.13161	4.28812	4.52196	3.97621
CALCOCO2	6.7889	7.94675	6.11178	5.57633	5.60568	5.84309	7.35731	7.17372	6.6289	6.23972	6.75019	7.84619	6.04623	8.9427	7.14232	7.51622
CALCR	0.799895	1.38785	0.853925	1.28605	0.404322	0.59758	0.671581	0.405926	0.970284	0.507697	2.57737	1.78717	0.123571	0.274443	0.310107	0.258269
CALD1	53.3245	66.6089	49.4408	74.8057	46.6855	49.24	45.5511	48.9386	51.3037	52.992	84.5448	47.2657	40.8174	43.3377	43.2452	44.2182
CALHM2	1.68724	1.13775	1.70872	1.54726	1.03685	1.85025	1.92219	1.49057	1.14588	1.57645	1.55745	1.23996	1.51554	1.4272	1.49101	0.387777
CALM1	95.5751	112.171	98.4738	106.174	107.872	100.123	100.414	98.9086	109.162	102.441	102.074	117.598	88.7929	94.5179	87.1073	80.1851
CALM2	381.118	581.179	374.088	403.613	427.076	421.889	375.537	368.501	524.817	531.913	449.909	536.411	500.884	520.908	494.488	473.782
CALM3	142.719	136.812	114.793	120.944	119.251	132.236	123.253	127.459	138.875	140.567	133.265	134.624	144.894	136.961	151.001	158.535
CALML4	4.84047	3.93084	4.17839	3.1418	3.01716	3.9735	4.5784	4.55553	4.62305	4.43896	2.74223	4.41173	4.41841	4.56951	3.71194	4.95272
CALN1	2.50091	2.73882	3.11296	3.88445	3.64719	3.55002	2.79543	2.18765	2.12961	2.58924	0.807845	2.65896	3.12743	3.20929	3.03855	2.45877
CALR	294.792	316.947	336.192	378.379	383.84	333.079	335.421	325.873	355.037	314.299	362.545	322.541	258.554	262.693	258.669	235.873
CALU	52.345	76.8942	57.2697	59.435	54.951	52.0778	58.9493	63.5096	69.1863	67.8453	75.3772	78.4099	61.2835	71.1725	68.5773	73.0746
CAMK1	2.70707	2.18164	2.39167	2.86873	1.68563	2.49718	2.57295	3.91672	2.69363	2.58984	2.72439	2.45596	3.44099	2.817	2.87083	3.88747
CAMK1D	5.49594	3.08735	3.88237	2.86066	2.9091	4.12552	3.66223	3.68546	2.86823	3.13564	2.57392	4.06772	4.11747	4.21628	4.51226	4.84238
CAMK2D	5.00356	6.19961	3.14012	3.17273	3.35172	3.01987	3.67415	4.90761	3.33559	5.79896	9.49366	4.65385	5.17147	6.36535	5.19242	8.26682
CAMK2G	11.4678	10.5571	11.0602	10.0741	10.683	9.03511	12.1869	12.423	11.03	10.1598	8.81737	10.217	10.9616	10.5396	11.3659	9.78659
CAMK2N1	1.08808	0.86685	0.935176	0.734207	0.95718	1.23353	1.08663	0.653436	0.707743	0.976921	0.258843	0.781566	1.64907	1.75028	1.77978	1.6478
CAMK2N2	4.02444	4.3637	6.43628	5.12998	4.39734	4.99078	5.16992	4.92483	6.09744	5.58702	3.46922	8.24909	5.83275	4.94519	4.30543	5.9434
CAMK4	2.87583	3.02774	2.40137	3.59716	2.74766	3.73612	2.54392	2.16357	2.85809	2.78747	1.40666	3.41279	3.0595	3.46129	3.70449	3.47666
CAMKK1	3.09571	2.96838	3.78157	2.89548	2.13	3.40605	3.59098	4.05367	2.9828	3.17706	2.42521	2.92473	3.59046	2.32784	2.48993	2.72494
CAMKK2	8.44728	6.13505	8.24285	7.1807	6.80412	7.87214	9.07084	8.12502	7.28252	7.84576	5.8165	7.0518	6.95085	6.20221	5.40787	4.57405
CAMKMT	9.78403	9.77238	9.81878	9.86485	7.25874	8.97946	9.05782	7.87976	8.39853	8.51637	7.16992	7.84178	8.89359	10.0263	9.27804	7.83079
CAMKV	16.938	15.6564	22.7456	19.9606	25.948	22.7114	20.5469	17.0603	19.079	17.232	7.65893	17.8673	17.5895	14.7325	16.5732	13.7321
CAMLG	30.3379	30.8247	26.4621	27.3566	22.4274	26.3577	29.2105	30.6226	28.7248	28.201	31.8705	29.0286	31.7143	30.5999	30.3028	32.886
CAMSAP1	14.3476	10.0561	16.3587	14.3334	16.8008	14.9527	15.5539	15.6741	12.2956	12.3319	10.1962	11.5441	12.5478	11.0033	11.0347	10.2531
CAMSAP2	9.94242	8.70502	9.25124	9.66791	11.1556	10.1231	10.3307	10.1465	9.51885	8.87034	7.92192	9.42859	9.60337	9.03388	7.57378	8.46141
CAMSAP3	6.51563	3.11169	7.28552	6.23735	7.99511	7.16387	8.49877	7.17843	5.53064	4.4944	2.68898	4.3345	5.02124	4.1801	4.06621	3.94115
CAMTA1	68.9087	72.8109	64.1434	64.7566	58.5129	62.6535	60.1494	61.0581	81.857	72.8792	70.083	80.478	93.3611	82.2391	86.8995	83.0657
CAND1	72.1847	84.9149	74.9529	75.417	75.8756	77.9385	73.3922	71.6359	77.368	81.566	82.7637	86.6935	79.6651	83.7354	77.6611	72.5349
CAND2	4.58305	2.7911	4.9078	3.11442	3.47045	4.01197	5.01502	5.06635	4.71848	5.58916	2.35027	3.01185	3.73543	3.65415	5.48572	2.87656
CANT1	8.60238	7.93007	9.90394	9.51928	10.5279	10.336	10.1428	9.06603	8.97691	8.40734	8.71873	8.65028	9.29967	8.2513	8.70323	8.27627
CANX	176.656	254.757	190.489	230.693	227.685	205.822	202.189	191.394	223.706	207.836	215.657	244.021	169.236	199.693	189.174	198.887
CAP1	94.2115	125.146	100.04	110.415	103.73	106.319	93.4471	109.154	116.58	117.024	111.371	115.205	118.956	99.8555	107.124	103.217
CAP2	4.71478	4.84538	3.26741	2.87941	2.46322	2.93148	3.12621	3.50111	3.48611	3.70184	4.68978	4.18988	4.24297	5.16743	4.99013	6.14634
CAPG	16.7059	24.9766	32.2962	23.2363	14.0014	15.9682	18.7523	34.3164	25.9657	28.5717	74.5494	29.4309	19.6183	23.8241	22.7214	24.8428
CAPN1	37.3603	27.3807	37.3131	41.9627	39.5137	39.9341	45.1226	47.9186	35.3004	31.9517	43.7253	34.9494	24.806	28.0764	28.326	26.3526
CAPN10	9.42031	8.35603	14.2274	10.7811	13.5861	12.2389	12.5518	12.8615	11.8125	10.5048	8.21774	12.3614	9.46024	7.34381	9.03408	8.43451
CAPN11	0.739593	0.55791	0.757428	0.826796	0.240538	0.604928	0.249791	0.658211	0.287167	0.795347	0.6504	0.984449	1.47324	1.24591	1.61062	0.9517
CAPN12	1.41526	1.149	1.16213	0.86182	0.843422	1.23651	1.42618	1.26886	1.13876	0.879371	1.17983	1.12084	1.22362	1.03804	1.05011	0.911823
CAPN13	0.893585	0.785342	1.11127	0.733805	0.63474	0.668498	0.657399	0.617083	0.57995	0.83499	0.494554	0.697608	0.881244	1.20412	0.858042	0.755088
CAPN2	6.83436	9.53217	9.40927	7.64888	8.16926	11.4492	9.2836	8.48687	6.61852	5.97355	1.66822	8.56538	12.9231	17.126	15.372	16.165
CAPN5	3.02146	3.26025	3.6871	3.3673	4.0567	3.78341	3.45866	3.38469	3.18466	3.01046	2.00608	2.64046	2.77707	2.66155	2.61042	2.80199
CAPN6	0.841958	1.70808	0.741803	1.28207	0.635705	0.547915	0.930916	1.56174	1.16582	1.33382	2.53737	1.95321	0.655799	1.06389	0.598391	0.92861
CAPN7	5.39461	5.94055	5.45225	4.64593	5.00702	4.4436	5.55248	6.29209	5.12809	5.42489	6.16111	6.36536	5.01191	6.12978	5.33997	5.62708
CAPNS1	81.5295	88.4265	83.1553	86.4524	79.0621	70.8065	65.4422	79.7936	92.8099	85.6317	121.933	88.1199	85.9964	84.2345	90.6034	90.8064
CAPRIN1	114.552	110.046	110.266	103.137	110.912	100.394	106.708	102.934	105.291	117.351	93.0711	109.294	116.314	120.695	119.185	117.461
CAPRIN2	7.0088	14.4551	10.7166	4.4904	3.92294	5.33187	7.7578	7.61971	7.22091	7.3891	6.82327	9.66572	7.29493	7.0042	9.47908	12.0766
CAPS	0.943786	0.578147	0.855421	0.430036	0.503477	0.749101	0.844672	1.17025	0.543459	0.695966	0.336217	0.780872	0.829315	0.612126	0.625202	0.525779
CAPZA1	60.9287	49.7877	59.7584	61.9278	65.5389	60.0284	60.4579	60.3223	51.7658	49.1605	52.8039	52.2329	50.3648	50.7392	50.7057	50.0755
CAPZA2	66.2083	85.6132	60.1765	68.1036	62.1334	68.1323	61.0673	62.7126	72.2449	77.0641	73.4053	76.5803	77.3913	84.3199	82.8073	79.0935
CAPZB	107.198	125.92	97.7133	96.5402	96.4236	102.893	91.667	97.3297	110.862	115.819	79.0372	107.236	129.5	122.914	122.944	133.5
CARD10	4.81437	4.61618	6.0236	7.31398	5.70384	5.74501	4.68382	6.03335	4.38407	4.30012	3.15278	4.68712	5.72411	5.48515	5.48191	4.80731
CARD11	5.40346	4.91343	5.26626	7.84697	6.84646	5.53965	4.48605	6.92535	5.56156	5.23667	7.58812	6.01512	4.04162	5.06258	5.16161	5.42302
CARD8	6.59053	5.20712	5.54624	3.86438	4.8987	5.2162	6.11282	5.87942	5.5512	5.85979	5.29868	5.43226	5.88379	4.31823	5.63781	6.63141
CARHSP1	78.439	84.7189	83.7455	72.6423	84.4289	86.638	80.8319	86.9722	93.0524	97.8265	98.2368	96.3782	95.215	115.718	109.003	108.107
CARKD	15.3238	18.032	16.4076	15.7373	14.7967	14.3546	15.8955	16.681	18.0757	18.3099	19.4262	17.941	14.256	12.0951	14.1531	13.289
CARM1	50.6582	34.6395	54.1338	47.7188	50.7034	54.0187	51.4441	50.495	38.7985	37.4037	32.2769	38.3429	38.9367	37.0366	37.4997	39.8387
CARS	30.2501	32.3061	39.58	40.8536	43.937	42.311	39.2663	43.2404	36.7599	29.5865	17.8525	31.3346	31.0692	21.1831	24.3291	20.9434
CARS2	20.3894	21.1971	19.1543	20.9874	21.0535	23.8785	20.6694	20.691	24.5549	22.9529	13.4804	21.7252	18.1482	15.31	14.4258	20.7442
CASC3	33.4389	21.5675	30.0122	26.2399	30.9334	28.6538	32.4008	30.0746	25.7528	25.6127	23.9789	26.2824	29.6959	29.9487	31.5749	28.0566
CASC4	17.458	27.2858	20.2454	20.4861	19.2665	19.6828	18.4053	21.2065	22.0627	23.2016	23.9758	26.3575	20.1486	22.2104	19.0541	19.3303
CASC5	8.72588	10.155	8.86555	8.4215	8.01659	8.30514	9.38072	8.23505	8.69273	8.46405	8.09571	10.1945	7.22873	8.58807	7.74521	7.4077
CASD1	17.0284	16.0982	16.5162	14.3797	15.6836	15.677	16.7612	15.7885	16.3683	17.9353	15.9432	15.887	18.4761	16.8542	17.2577	13.562
CASK	13.6413	24.1676	11.6978	11.2784	10.4058	12.4413	13.967	17.8637	12.0776	14.1372	10.3001	22.4666	14.1288	21.3272	14.0634	18.586
CASKIN1	2.22365	1.42782	1.89281	1.65792	1.02135	1.68044	2.00354	1.64874	1.28482	1.4369	1.39203	1.54661	1.57936	2.02669	1.65812	1.7839
CASKIN2	4.34035	2.76886	5.69028	4.46996	4.97956	4.5295	4.84719	5.12476	4.50547	3.89155	2.31425	3.33284	3.61157	3.2664	2.81949	2.4795
CASP10	0.506583	0.673128	0.611727	0.480055	0.788478	0.514962	0.498746	0.743156	0.667233	0.668676	2.05984	0.939944	0.532605	0.36684	0.704251	0.339383
CASP2	5.66982	3.13645	6.41767	5.19703	7.91078	5.20466	6.27349	5.49059	4.45686	4.56101	3.40248	4.63	4.1335	3.63543	3.85873	3.27778
CASP3	28.7369	51.9626	40.5573	63.5492	46.8002	44.0032	35.3767	36.8214	50.1446	43.0634	47.5578	49.5724	34.4681	39.7353	34.9068	38.5177
CASP6	10.5251	9.56033	11.979	11.7711	10.8239	11.6598	11.5967	13.0801	12.9895	12.829	11.3216	12.1249	11.7005	10.6069	9.83785	6.57586
CASP7	2.15388	2.90001	2.83447	1.56081	1.30405	1.52364	2.15599	2.21355	2.89953	2.92695	2.48284	2.70976	3.33875	2.69266	2.12681	2.21885
CASP8	0.608631	1.47171	1.18201	1.20743	1.36371	0.841734	0.64617	1.25339	1.4971	1.5515	3.6027	1.71543	1.68214	0.97842	0.687534	0.708172
CASP8AP2	9.50068	8.07459	11.3426	9.9716	9.41692	9.13098	11.3483	10.3913	7.89092	9.63706	7.35567	9.38411	7.05381	6.52163	6.44695	6.15133
CASP9	7.90469	7.1219	10.354	6.60386	9.28251	7.62914	7.83296	6.44365	8.69124	10.0641	5.92326	9.61923	11.2259	6.94098	9.31494	8.45157
CASQ1	0.134781	0.331749	0.421381	0.437954	0.263963	0.255815	0.147779	0.496756	0.416841	0.385579	1.26205	0.392638	0.133325	0.0854149	0.0843084	0.178122
CAST	10.9468	10.9412	12.2742	10.7457	8.56305	8.99804	10.2212	11.4033	10.5241	10.7205	7.47062	12.2754	9.85795	9.03617	9.3664	8.98948
CASZ1	1.2927	0.681442	1.10362	1.16033	0.824269	1.06045	1.53039	1.2376	0.831265	0.919102	0.733011	0.816156	0.952189	0.869299	0.958974	0.894906
CAT	8.98377	9.9941	7.63266	5.55028	7.28988	7.50072	10.5767	8.80133	7.66639	8.10089	11.9557	7.2948	10.8122	10.7726	12.1064	10.1255
CAV1	1.54956	10.133	1.88881	7.43031	1.97074	1.193	1.45905	3.88984	5.20748	4.77937	27.9923	6.68496	1.04181	1.86485	1.93405	1.36705
CAV2	0.606299	3.83004	0.530523	2.17082	0.377224	0.58147	0.48133	1.39641	2.1766	1.8709	10.0541	2.1896	0.418664	0.897583	0.8593	0.886506
CBFA2T2	3.2662	1.87827	2.69068	1.65756	1.8627	2.22762	3.14016	2.85237	1.54206	1.88433	2.10086	1.99126	2.48607	2.72996	2.66981	3.59958
CBFB	15.525	15.9645	16.6172	15.5136	15.626	17.4688	15.5221	16.4179	18.3296	19.0979	14.0522	17.5794	19.0392	21.4822	18.4248	22.1682
CBL	13.5073	8.03018	14.0229	10.8747	13.3782	12.0374	13.5274	13.0584	10.2123	11.6941	8.14822	10.6958	10.3895	11.9778	8.63676	8.48619
CBLB	5.36872	3.19451	4.54351	3.54775	4.60291	3.94539	5.5981	5.42743	4.28089	4.14997	3.51666	4.41164	3.45948	3.44952	2.9751	3.2891
CBLC	8.67282	7.60649	8.80409	7.89722	4.7229	6.86247	9.09328	10.8037	8.66224	8.55945	8.89738	6.84167	9.33684	11.0416	10.931	8.93121
CBLL1	10.773	6.95847	10.1209	8.60456	9.79619	9.39708	11.0045	10.1437	6.92894	6.82878	5.89478	8.22185	9.21953	9.30559	7.92332	8.97701
CBLN1	1.23657	1.94998	1.4779	1.84888	3.00812	1.87675	1.61625	1.44495	1.96579	1.64184	0.842103	1.22235	1.48374	1.00901	0.953527	1.78547
CBR1	73.335	91.7334	80.1218	97.1884	88.241	100.664	65.0012	79.179	85.3413	80.6281	86.7238	78.9052	95.1122	85.8251	85.3493	53.4647
CBR3	0.471052	1.5019	0.508899	1.54534	0.841027	1.22101	0.812697	0.844038	1.06646	0.643905	3.79842	0.763138	0.8987	1.71395	1.71549	1.9676
CBR4	16.9506	13.8911	16.7876	16.7935	15.0303	13.9363	17.3502	14.9811	14.3871	15.9159	20.3509	16.0564	17.786	19.7669	20.4148	19.4069
CBS	151.976	172.609	198.783	220.625	193.756	195.851	183.71	183.931	189.238	191.212	120.753	159.508	136.386	95.7783	126.681	130.683
CBWD1	13.3869	13.0896	9.48195	14.2151	16.7909	11.9273	5.70751	5.69572	6.98028	7.59065	20.7792	21.0665	13.9246	13.3582	15.0016	8.74138
CBWD2	9.22555	9.97704	6.79843	8.76878	6.73923	6.57435	6.87783	6.27299	9.05968	8.83976	7.63703	11.8515	11.5653	9.0118	9.45959	10.194
CBWD3	0.529765	1.82488	1.3415	0.801376	0.257201	0.646712	0.651498	0.700303	0.74501	0.602443	0.731544	0.653392	0.951046	0.437859	0.589498	0.884301
CBWD5	1.50878	0.611267	1.32959	0.924604	1.71218	1.29035	1.52023	0.794226	0.892658	1.16208	1.94366	3.69447	1.40009	2.67911	2.90493	1.81595
CBX1	108.958	88.2104	102.391	101.204	107.351	111.011	105.833	99.2718	86.6501	88.0179	97.6817	90.715	95.9715	98.3608	101.956	104.708
CBX2	50.0385	34.3755	56.4633	44.5995	52.0551	47.7193	54.7462	48.7106	44.4403	46.4945	30.3714	37.7318	43.9523	40.4266	42.5178	33.5408
CBX3	143.663	174.55	141.699	164.192	164.668	153.225	143.883	146.932	174.569	161.493	181.326	166.916	157.546	152.289	155.365	144.842
CBX4	2.14111	0.940849	1.76594	1.44567	1.27831	1.32482	2.20916	2.006	1.7676	1.73485	0.885906	1.20659	1.46756	1.44386	1.34593	1.11704
CBX5	81.5921	36.6193	73.2693	65.9417	72.3857	70.4766	74.2311	55.9545	46.5567	50.4512	41.6032	56.4749	61.7006	64.7661	53.0696	53.6056
CBX6	11.7348	6.35802	9.90941	9.22633	9.48166	12.9209	11.6225	9.44104	7.53151	6.59721	3.31561	6.18994	10.212	8.7921	11.134	9.25778
CBX7	2.06572	1.82232	2.42951	1.66853	1.10821	2.41953	2.33536	2.46834	1.36077	1.90242	2.68922	2.27345	2.17791	1.98485	2.50231	1.53662
CBX8	1.59132	0.585836	1.04339	0.795258	0.927243	1.40777	1.64951	0.825722	0.917297	1.3368	1.56686	1.1153	0.886726	1.37397	1.08795	0.969649
CBY1	9.93295	8.14753	12.1866	13.0328	11.4678	9.53766	11.111	10.5559	10.6093	8.48961	8.76649	10.9628	8.51939	7.68416	8.63586	7.49885
CBY3	2.26963	1.34207	2.64595	2.45799	1.03134	3.29417	3.07574	2.25924	1.69697	1.84002	0.629507	1.07266	0.963551	0.817502	1.07348	1.38665
CC2D1A	4.55755	2.02046	5.73868	4.50964	5.4932	4.76797	6.32448	6.0556	2.69452	2.72976	2.48734	2.65426	2.95773	2.88496	2.51062	3.01837
CC2D1B	2.60341	1.85315	2.91814	2.7362	2.99628	2.64167	2.71655	2.98252	2.21398	2.74059	2.11615	2.59952	2.2624	1.80673	2.49714	2.18399
CC2D2A	4.65724	4.50263	4.22763	4.24266	4.8359	3.93804	5.10908	4.62363	4.48989	4.53062	4.65383	5.03232	4.94909	4.35997	4.56227	4.19788
CCAR1	25.634	23.8577	28.0495	29.0089	34.9757	26.1772	28.123	26.6197	24.4483	23.2758	17.6969	24.5879	20.3429	20.3323	19.6213	25.3485
CCBE1	2.32395	1.21699	1.29549	0.949211	1.00672	1.49041	1.43079	1.54177	1.18429	1.7264	1.14164	1.4351	1.75729	1.89316	1.69189	1.85538
CCBL1	17.9492	21.5394	13.1174	12.5342	10.9214	15.3364	14.8928	14.8465	17.0091	14.8136	10.9537	14.8252	18.0931	20.5857	19.7559	20.1128
CCBL2	35.3079	18.8746	23.2631	25.072	34.0183	26.6135	27.1183	25.2705	31.7257	32.2397	35.161	36.3513	37.4287	35.3266	39.526	41.5868
CCDC101	8.59715	10.5797	9.94869	10.1379	10.9564	11.0285	9.52263	13.0386	11.396	10.1973	14.024	11.1941	9.65576	12.8552	13.6719	11.0944
CCDC102A	3.27679	2.02334	3.70102	2.79998	3.23625	2.97088	3.97594	3.63289	2.67378	3.17981	1.91888	3.00925	2.57935	2.05715	2.1346	1.78245
CCDC103	0.678917	0.944403	1.21788	1.20585	1.35998	1.23773	1.2711	1.26279	0.914414	1.11678	1.46888	1.60947	1.02751	0.632932	0.90415	0.433304
CCDC104	15.5183	22.0684	17.4055	17.9647	16.8378	19.8412	18.7098	15.1404	16.6367	17.0882	17.3948	19.7098	19.6091	19.652	20.5685	18.7829
CCDC106	5.61062	4.04053	7.33939	5.48781	5.69939	6.51373	6.0421	7.11518	4.98366	5.04216	6.42473	4.72782	5.35964	4.39327	5.25459	5.39433
CCDC107	5.90252	7.98041	6.29722	5.27195	4.15827	5.99261	5.74999	6.39429	5.45849	5.90368	5.35029	5.87711	7.52416	7.48849	7.85138	8.06835
CCDC109B	7.62705	14.3442	7.76439	14.373	12.5662	11.0077	8.36753	9.3027	14.351	11.7615	13.7329	15.6602	8.118	7.81682	9.23655	8.47965
CCDC110	1.34882	1.38122	0.874341	1.07189	0.595451	1.20813	1.46505	1.0444	1.07136	1.48234	0.58141	1.83673	1.46617	1.30732	1.02806	0.67602
CCDC111	2.39109	2.66701	2.15048	1.84767	1.98153	2.60657	3.19789	1.91823	2.46247	3.09316	3.45194	2.7887	3.0101	2.08875	3.14232	1.98904
CCDC112	12.0031	10.1437	10.8234	9.54064	9.91095	10.4506	10.59	9.79258	8.82249	10.0833	6.45224	9.01302	9.85033	10.7699	10.1455	10.8476
CCDC113	4.88842	3.70741	5.05243	3.2904	3.02206	3.0515	3.84082	4.67829	3.89635	4.67401	3.26183	3.92558	4.83262	4.82936	5.05453	3.55922
CCDC115	14.3983	9.66128	15.475	14.1685	16.1415	13.0506	13.5436	13.5363	14.0836	11.6307	12.0228	11.5223	13.0825	13.0513	14.0587	12.2375
CCDC117	23.4094	25.5826	22.1016	19.4515	18.24	21.9364	25.2379	21.3735	26.2103	23.6695	31.25	25.7207	23.2718	22.9982	21.8166	27.8926
CCDC12	29.7068	22.2121	31.6811	34.4017	34.8198	35.0108	29.4582	32.5141	22.011	21.0372	23.6784	24.4355	27.5548	25.5703	25.4963	28.3994
CCDC120	1.584	1.37456	1.76788	1.43763	1.76937	1.30554	1.91668	1.76623	1.17545	1.17146	1.2355	1.27375	1.2273	1.23499	1.06321	1.38306
CCDC121	1.76244	1.83735	1.31265	1.02379	0.876025	0.917198	1.61362	1.26043	1.20715	1.65645	1.76233	1.16258	1.8567	1.9118	2.01257	1.45057
CCDC122	2.91474	2.58174	2.03693	1.37951	1.05968	1.42312	2.40959	3.19997	2.73906	2.44485	1.24319	2.0297	2.97312	2.83315	2.60842	2.65145
CCDC124	29.6004	20.708	32.8957	27.5736	30.6675	26.5659	27.0104	33.4901	15.8544	19.4675	21.5789	20.6102	19.2192	16.0368	22.2277	28.3653
CCDC125	2.32255	1.00697	1.90032	1.69327	1.52433	2.25835	2.63951	2.41743	2.03019	1.97927	2.1022	2.06936	2.31817	1.49528	1.71499	0.597308
CCDC126	1.70017	3.668	1.90163	1.88643	1.76225	2.45825	2.21075	1.80369	2.66431	2.98686	3.10551	2.60297	2.60228	2.82058	2.33458	2.43595
CCDC127	15.5001	16.2428	13.4353	13.7976	12.0755	11.9919	15.0686	14.9283	15.286	16.3392	15.6978	19.7274	15.2577	15.819	13.0479	13.751
CCDC129	0.096091	0.0219763	0.103079	0.103663	0.0378686	0.0310508	0.0218983	0.0615829	0.109588	0.12855	1.5022	0.051306	0.0566699	0.0512911	0.119096	0.0500098
CCDC130	8.19074	5.83487	7.2588	6.29241	6.57666	6.31017	8.8244	8.83088	7.95739	7.69932	6.35273	6.46951	8.80609	6.34667	7.00798	7.4711
CCDC132	4.98139	5.61779	4.25384	4.1114	4.31657	4.28602	4.89327	3.76268	4.53652	5.40085	3.42482	4.9411	4.51456	4.86112	4.06019	3.34255
CCDC134	7.47699	5.99342	8.7515	8.60327	7.60628	7.96254	8.07604	7.37038	6.65185	6.33656	5.59641	6.9741	7.00417	6.902	6.32872	7.04551
CCDC136	5.92319	2.97978	5.40113	3.2949	4.34203	4.76571	5.85361	4.65059	3.87701	4.3435	1.85141	3.53916	3.15756	3.58819	3.47597	3.04786
CCDC137	16.61	12.0786	19.7064	22.9324	24.0507	21.0348	18.3912	19.4829	13.4586	13.7647	9.07776	13.0801	11.6701	9.62867	9.35783	10.0519
CCDC138	12.3927	12.2653	14.4414	14.605	15.7841	15.2867	13.2775	12.9902	14.039	14.4367	10.2065	12.7441	13.549	9.73502	9.13551	8.40183
CCDC14	17.1428	16.3685	18.9594	15.6233	15.0664	13.5339	19.2192	17.5067	16.7029	20.7335	15.1491	19.95	17.7311	15.6705	14.8515	15.9736
CCDC141	3.12361	3.88805	3.41585	2.05504	2.75019	1.96062	2.2943	1.96497	3.00199	4.32803	12.8769	2.05346	0.783212	1.19153	1.09319	1.37215
CCDC142	2.16079	1.82863	2.96272	2.27082	2.19439	2.53245	2.79904	2.85732	2.82253	2.33588	1.55476	2.66211	2.68549	1.51346	1.75373	1.2131
CCDC144A	1.14215	0.806748	0.56878	0.41277	0.182675	0.513868	1.68584	0.793194	0.656659	0.669753	0.247777	0.542762	0.448601	0.352385	0.41359	0.297753
CCDC149	1.98935	1.74505	2.06795	1.41735	1.66704	1.70655	1.70133	1.71097	1.74675	1.51354	1.0729	1.53721	1.62245	1.85618	1.87385	1.69665
CCDC15	1.69162	1.09141	1.47716	1.36376	1.57828	1.39189	1.98196	1.56845	1.42308	1.53291	0.983595	1.45087	1.34847	1.50107	1.19293	1.22506
CCDC150	3.62917	3.25268	3.65101	2.77773	2.9568	3.096	4.25109	3.56691	3.01931	3.71003	2.60278	3.58667	3.51392	2.97018	3.39506	3.24311
CCDC151	1.95491	1.96476	2.20841	1.83494	0.980732	1.05044	1.9581	2.17521	1.98162	2.13942	2.01388	2.41265	2.1236	2.63587	2.17823	3.00763
CCDC152	12.815	7.28704	8.79247	9.56277	10.1044	9.67064	11.7637	7.629	8.48038	12.4196	10.4311	12.938	7.04533	11.1831	3.49139	2.1928
CCDC153	1.1703	1.11271	0.996932	1.06471	1.37247	1.24254	1.53301	1.21515	1.54229	1.64009	1.5846	1.62765	1.94234	1.41684	1.75264	1.31452
CCDC157	0.841514	0.737865	1.51459	1.12931	0.803924	1.33157	1.34059	1.18436	1.13586	1.04794	0.479297	1.0766	1.02784	1.145	1.37081	0.705177
CCDC159	0.693803	0.531227	1.11487	0.674811	0.662293	0.846649	0.796385	1.08328	1.07886	1.04826	0.61164	0.645523	0.982322	0.656793	1.02882	0.751181
CCDC160	1.93072	3.82748	2.07599	1.46657	1.87663	2.74922	2.26881	2.8618	1.29827	1.44533	1.32202	2.94407	1.8137	3.6855	2.19994	3.45691
CCDC163P	1.07462	1.41374	1.12928	0.626335	1.38196	1.25136	0.895927	0.842282	0.988053	0.781214	0.494169	0.869698	0.791049	1.45786	0.95961	0.672511
CCDC167	15.341	10.814	9.97514	6.67362	10.0642	7.4278	10.0643	11.3966	8.4528	11.2127	18.3515	10.3122	18.266	16.4313	17.3237	19.4623
CCDC169	7.79546	9.92946	5.51486	5.24209	5.97813	4.20189	6.93438	11.2773	14.0119	15.8215	29.2286	10.7349	5.67976	4.81799	4.35564	4.37287
CCDC169-SOHLH2	4.29955e-05	4.43089	1.87129	2.75371	0.0972777	0.0118448	2.2743	2.51713	1.28998	0.578218	0	0	1.09415	0.683807	0	0.0667229
CCDC171	1.97196	1.11518	1.68362	1.78056	2.09745	1.83049	2.67612	1.57235	1.40804	2.08122	1.55523	1.37255	1.64367	1.46107	1.93802	2.11788
CCDC172	1.23114	1.87398	1.70157	1.35689	1.29344	0.793662	0.951215	1.62571	1.54959	2.36927	1.3778	1.63993	0.875102	1.06466	1.13586	0.990097
CCDC174	5.39199	3.15392	5.60623	5.70529	5.33251	5.08787	5.73693	5.54696	3.55126	3.57458	3.79775	4.56095	4.33919	3.97627	4.34912	4.78991
CCDC177	1.95933	0.799337	1.74408	1.04616	1.66016	2.14336	3.13447	1.68318	1.01931	1.85	0.0541293	1.45147	1.81146	1.60394	1.81744	1.51195
CCDC18	4.41024	4.11354	4.87981	4.01827	4.10992	4.05204	5.51152	4.69425	3.7275	4.2573	3.70023	5.18326	3.35358	3.20247	3.44972	2.91613
CCDC22	4.33678	2.79701	5.09072	4.35766	5.36326	4.76827	4.37815	4.82586	3.63154	3.5964	4.31216	3.60509	4.37165	4.63792	4.82276	4.26738
CCDC23	28.4536	30.4363	25.7636	25.0004	23.2422	28.2096	27.073	30.7379	30.5387	32.371	29.9778	29.8141	33.2096	39.3593	35.1612	36.7916
CCDC24	6.32017	4.53438	5.82673	5.54188	3.60416	4.57799	6.41515	5.3877	4.72652	4.64045	5.66399	4.56593	6.05388	5.14654	5.96284	5.73331
CCDC25	18.1133	20.1248	19.1682	17.1572	16.1046	17.6103	18.7091	18.6583	19.4621	21.7211	18.5884	19.1928	19.5619	19.9555	18.7877	18.7145
CCDC28A	7.57473	6.72125	7.84252	6.98942	4.87189	5.80887	5.99196	6.68872	6.37424	7.00363	8.61867	7.05567	8.03788	8.78935	8.3661	8.95053
CCDC28B	13.8316	10.9949	11.7431	10.8801	11.2605	12.8941	11.6708	11.9631	14.5186	11.8952	16.2949	12.4802	15.696	16.9035	19.8707	18.8041
CCDC3	0.481159	0.979842	0.341495	0.586248	0.330185	0.238204	0.522095	0.732607	0.908042	0.404806	1.57331	0.879752	0.304841	0.414638	0.357485	0.648246
CCDC34	14.1689	8.28868	12.7416	12.9103	12.9087	13.4429	14.9055	15.192	9.25097	8.78114	9.12949	8.67206	8.21917	8.88905	9.60061	9.83478
CCDC40	1.11405	0.666163	1.03737	0.769572	1.01138	0.948946	0.91723	1.11679	0.739332	0.858732	0.493766	1.07119	0.970015	0.79873	0.945209	0.804643
CCDC41	8.68221	7.74296	6.97564	6.76777	7.60152	6.15945	7.55595	5.27143	6.48673	6.74522	5.61239	6.65636	6.3405	6.79182	6.88934	6.81284
CCDC43	26.5298	34.3003	23.5597	23.6545	23.8831	24.8884	24.2374	25.042	27.9943	29.8948	27.3397	31.7085	29.0568	31.4229	30.1164	32.3698
CCDC47	37.8363	36.4148	41.0573	43.5536	44.5597	41.299	37.0598	35.2068	35.9017	35.0477	45.0782	39.1314	32.3991	32.6817	34.3814	29.3425
CCDC50	5.74962	6.14547	5.30166	3.9576	3.59623	3.79206	5.10543	5.04031	4.17438	6.04176	6.15745	4.92304	6.04022	7.5431	7.00725	8.66649
CCDC51	15.2341	19.6759	16.3634	16.8611	19.5226	18.968	14.8768	18.5524	19.558	18.1121	20.6345	16.9818	18.2202	16.0285	17.6337	15.7858
CCDC53	4.2076	5.66906	3.4	3.56554	2.97953	4.22716	4.90792	4.58122	5.24976	6.59283	10.0212	6.62192	6.02767	5.34952	5.61188	5.29246
CCDC57	0.966514	0.812781	1.35611	0.961415	0.914134	1.12989	1.2093	1.17686	0.724944	1.01329	0.622439	0.989592	1.14674	0.746391	0.591361	0.750982
CCDC58	75.2309	150.849	74.026	93.2751	84.6961	85.1738	70.1931	67.5477	132.026	117.765	139.319	126.462	118.98	115.027	114.503	104.861
CCDC59	21.1214	27.1456	20.1478	21.9867	21.9919	20.1812	19.3854	21.3206	23.426	25.4206	21.3968	27.3929	24.5866	25.5425	22.0704	24.0081
CCDC6	18.8883	11.1474	19.5808	17.1231	20.2889	15.7111	18.2447	16.5919	13.576	14.9398	11.3432	14.9023	12.723	15.4319	10.8702	9.9708
CCDC61	5.8159	4.76625	5.22011	5.13446	4.78973	6.01015	4.90239	5.92725	6.16491	5.5117	8.05411	6.07197	7.73966	7.69555	7.96065	8.83828
CCDC64	3.98955	4.6187	5.33284	5.6352	7.61124	6.03774	5.32564	4.13343	4.11487	3.59456	2.89796	4.01919	3.4239	2.7939	3.49775	2.81944
CCDC64B	5.24591	4.70122	6.4708	4.78657	5.45385	6.07777	7.26774	7.66824	5.53273	5.53186	2.40849	4.92634	5.02958	4.16752	4.33882	3.10373
CCDC66	5.56124	2.57773	4.92192	6.08899	6.318	5.46476	6.83183	5.54533	5.64739	6.53663	3.72515	6.78698	4.52318	4.3426	4.55211	3.87195
CCDC69	2.75179	3.46577	2.81744	2.43078	2.53385	2.22087	2.51588	3.99488	2.62951	3.25457	3.16529	3.01028	1.74537	2.5812	2.16924	2.00137
CCDC71	15.1772	19.2449	19.2161	16.1943	13.4461	16.682	16.3295	15.8843	16.007	20.0772	14.3491	18.059	16.3564	15.5286	14.2058	10.7962
CCDC71L	5.88893	6.87551	5.23344	4.7796	5.22206	5.77678	5.59147	4.97751	6.05283	7.8525	6.93406	5.8497	6.66324	6.90444	6.06269	6.9108
CCDC74A	3.97216	7.83061	7.75049	7.84208	6.90357	6.73568	7.04987	5.5027	7.23658	7.24796	6.68306	8.61065	6.58415	7.42028	9.62298	7.85907
CCDC74B	1.41799	2.19128	2.99511	1.43998	2.74913	4.74001	4.50482	2.45802	4.12794	3.72575	3.72343	4.53143	4.10168	3.6325	4.00019	4.56399
CCDC77	13.7962	15.054	12.3676	10.4652	12.6939	14.1369	14.0197	12.2399	15.1743	14.8324	12.9267	12.5377	14.9948	14.1749	13.6043	14.2844
CCDC78	1.09611	0.778242	0.708514	1.08661	0.655967	0.989615	0.860722	1.32249	0.934236	0.646053	0.256512	0.82701	0.718994	1.05569	0.686087	0.605721
CCDC8	8.57792	6.53915	9.85556	10.5777	7.77408	8.78056	8.63544	10.5297	8.40263	8.35064	12.9378	10.9342	7.04013	9.16644	8.33841	9.09191
CCDC80	0.912834	1.33989	1.32696	2.01578	1.63425	0.972513	0.960452	1.51064	1.28802	1.31493	0.896613	0.860716	0.400752	0.516169	0.542306	0.689553
CCDC82	3.38637	4.45783	3.31909	3.45321	3.34873	3.4544	3.94109	3.97671	4.60807	3.69708	3.81053	4.04004	3.65641	3.25538	2.99606	2.84692
CCDC84	5.05786	8.64941	9.15823	7.03505	6.5757	6.57921	6.73402	9.41556	8.54107	8.15225	6.74407	9.48447	6.36688	5.60443	5.76064	5.61729
CCDC85B	43.3548	23.8772	39.3804	44.5823	47.8477	50.1079	40.1257	41.7156	23.274	25.9365	15.0623	20.6986	33.0639	25.9064	28.8226	31.2032
CCDC85C	11.5318	7.86473	12.3491	10.922	12.1085	12.3627	13.1593	11.6627	9.5423	9.49665	8.66022	10.2869	8.91269	8.65224	9.1421	8.53537
CCDC86	15.7137	6.56039	17.3321	16.2218	25.0564	16.6333	14.8557	16.207	9.42031	7.6153	5.88363	8.28176	8.59666	6.30905	5.91587	6.57264
CCDC88A	18.9728	14.3442	18.2614	15.5476	14.8074	16.3558	20.8009	14.9874	13.1527	15.4209	10.1076	14.3925	15.2189	15.7557	13.7327	13.6988
CCDC88B	2.87569	1.68832	2.81945	2.24988	1.75619	2.57424	2.95586	2.84627	1.90687	2.19114	1.75791	2.42314	1.92086	2.06524	2.42602	2.8049
CCDC88C	10.5011	5.49994	11.033	9.85322	11.1572	9.99239	10.8356	10.2933	7.04831	7.86672	7.14387	7.84195	8.13736	7.71855	8.27172	5.88585
CCDC9	5.86195	2.60526	6.25701	5.9157	6.89329	5.67868	5.87686	6.83339	3.53882	3.266	3.39437	4.00626	3.9344	2.99852	4.3591	5.01257
CCDC90A	7.15776	9.28089	8.24598	8.1465	8.6199	7.95686	7.40277	7.49588	9.70999	9.23836	7.89515	9.45644	6.9794	7.01286	7.0401	5.893
CCDC90B	27.757	33.5487	28.1961	22.4193	23.9956	24.3791	27.1923	27.5038	31.9919	31.0502	44.9108	25.7396	32.8518	27.1498	32.4283	26.336
CCDC91	7.57076	7.5682	7.47697	8.34578	7.92963	6.94964	8.00903	8.71661	7.21067	7.62358	7.19728	6.6646	5.57176	5.98638	4.72605	5.48295
CCDC93	3.84249	3.49879	3.3353	3.28116	3.40212	3.50222	3.84179	3.69163	3.75478	3.93893	3.77082	4.03636	3.58221	4.25923	3.96991	4.45326
CCDC94	15.1344	15.5921	17.5776	21.0124	24.3971	17.9569	15.9469	18.6304	14.9621	16.07	12.5774	16.477	15.6596	13.604	16.9017	13.2707
CCDC97	3.04323	2.07194	4.16057	3.3097	3.88163	3.43442	3.91044	4.82435	2.86432	3.17052	2.25109	3.05104	3.48336	2.4602	2.20404	1.84073
CCHCR1	15.1843	15.1613	17.8785	13.6728	11.1353	13.1758	14.2594	20.1046	14.8985	15.7231	7.13984	12.8094	18.0228	16.945	17.7038	15.6054
CCK	1.23089	1.49608	1.34594	1.53041	1.54964	3.24204	2.19152	1.16965	2.06194	1.56707	1.29171	0.912865	0.757518	0.325526	1.35515	0.733039
CCKBR	3.76774	2.92814	3.60428	3.75086	3.16685	2.69062	4.13659	1.79708	2.64145	2.01442	1.23428	3.9064	2.70452	2.58405	2.95805	2.76749
CCL2	4.18399	5.65273	2.28565	2.71001	2.79289	2.665	3.02509	2.05886	2.38593	4.04775	7.3225	2.82735	3.21507	5.0536	5.84049	7.18979
CCL25	0.116711	0.420336	0.402871	0.329168	0.927462	0.418416	0.535601	0.234822	0.267998	0.503062	0.187659	0.29227	1.30846	0.762869	0.830035	0.358614
CCL26	24.2076	28.7652	27.1937	26.2359	14.9018	24.8595	23.8262	16.5749	25.1969	26.561	26.0003	17.6872	15.9073	22.8633	29.5632	21.0322
CCL28	0.776634	2.25213	0.673748	0.798818	0.54488	1.23043	0.761014	1.36195	1.19579	1.438	2.15278	1.91766	0.996012	0.760132	1.23113	0
CCM2	12.8708	12.418	15.5397	15.0153	14.301	14.7311	13.8449	14.3452	14.0823	13.0945	11.1971	12.3005	12.8453	10.0074	9.95211	8.56223
CCM2L	3.37025	2.57784	5.01565	2.60432	4.03131	3.35894	4.21409	3.76972	2.9326	3.56675	1.49965	3.4424	3.82073	3.37881	4.841	3.23505
CCNA1	0.819118	0.954214	0.749057	1.4746	0.616099	0.674231	0.811193	1.25289	1.25679	0.879386	2.5784	1.20947	0.308759	0.68848	0.757342	1.29589
CCNA2	79.5731	93.5133	71.6493	89.3005	86.3477	84.6684	75.5313	78.7568	91.6906	95.9399	95.4251	100.956	87.1111	99.1713	95.1578	108.665
CCNB1	112.212	124.444	116.203	124.655	129.344	116.651	114.703	113.969	125.809	123.673	128.205	128.234	115.29	114.147	105.287	111.059
CCNB1IP1	140.589	197.359	123.954	114.554	102.218	115.324	121.997	139.937	158.047	163.706	126.38	143.245	168.617	167.151	162.115	181.893
CCNB2	72.7539	65.3305	62.1596	57.0594	55.6903	59.1223	69.6639	70.9104	64.8872	70.0303	83.1336	73.011	70.1291	88.1665	77.7691	87.8993
CCNC	66.3592	87.4455	73.4565	83.9007	79.2791	80.78	66.883	75.9393	76.9118	79.9158	76.8705	77.9395	64.6168	63.7424	60.3625	53.7826
CCND1	41.5457	33.4864	66.6846	44.8905	65.3792	49.8625	59.1994	53.196	56.1193	49.7848	73.3219	51.0516	37.4215	37.9315	30.9644	38.5802
CCND2	94.6337	93.6524	83.2384	65.8057	78.7329	103.614	86.6327	80.2886	96.3782	93.9085	123.915	72.2215	100.083	86.0685	91.8708	97.9836
CCND3	10.5028	10.3215	11.3705	12.3285	11.8533	13.7543	11.7174	11.4154	11.762	10.6793	7.40835	10.5353	8.73132	8.03869	7.97759	9.12577
CCNDBP1	4.8518	7.62191	4.57629	6.21264	5.22925	4.33224	5.45247	6.64679	6.86497	6.97734	10.0664	9.19014	5.28025	6.20136	4.55486	6.53681
CCNE1	16.8351	19.989	17.2372	20.2037	22.6618	20.4444	18.3584	17.679	23.0078	16.2804	15.5306	20.8995	16.2706	14.6519	16.2677	14.6955
CCNE2	3.14099	4.04425	3.73967	5.91013	3.76838	4.75261	3.44206	2.74191	4.12026	4.78443	2.74452	5.64089	3.37767	3.67625	3.44813	2.30481
CCNF	22.1967	15.6069	24.442	24.2358	23.7079	22.963	21.6017	25.6501	20.7866	18.3342	18.7165	18.2795	19.3725	16.1416	15.5828	12.904
CCNG1	324.29	428.289	240.909	226.337	188.42	247.918	271.29	306.123	303.605	303.765	358.886	308.775	318.064	337.711	379.016	349.215
CCNG2	4.51481	4.44838	3.62599	2.3852	2.86635	2.95984	4.35473	3.305	4.6001	3.7905	14.8603	3.60622	3.67325	6.80142	5.37737	10.4283
CCNH	22.0855	32.7	22.7932	22.2482	20.4278	23.3975	22.5727	24.912	28.227	28.8226	27.1908	27.7065	28.1982	27.1394	25.7013	27.376
CCNI	100.147	79.8669	86.3237	68.966	76.6002	76.9672	87.2678	82.0261	74.8342	86.5972	78.6424	76.5385	89.0517	88.8191	81.9466	90.6375
CCNJ	19.4386	19.4011	22.8799	16.8728	20.053	20.8844	19.7023	17.8776	18.7702	22.284	15.9177	24.8692	24.2254	20.5133	18.9408	17.3525
CCNJL	9.41372	9.96813	12.2846	9.2178	13.2111	12.6649	9.58268	9.45865	8.50478	9.89546	5.14434	10.3528	11.6379	10.8456	9.85612	8.35321
CCNK	2.91622	2.25505	2.80418	2.70636	2.9391	2.28394	3.01288	2.79231	3.28872	3.7719	3.42198	2.90664	3.89516	4.55939	2.99054	2.62417
CCNL1	21.86	18.1494	19.4804	20.2758	23.5867	19.0335	21.4649	19.3218	18.2587	21.7993	16.0698	23.3238	19.7434	20.7648	19.5255	25.2576
CCNL2	27.7672	23.7552	34.063	30.9085	33.848	29.1172	37.7918	37.7515	29.2697	30.5574	22.2346	33.9396	25.2776	18.9482	21.8298	19.5382
CCNT1	16.4451	17.2957	16.4452	14.2106	13.9378	14.2321	15.7005	15.8425	16.3624	18.8194	17.7819	18.208	16.1373	17.9361	17.3474	19.3322
CCNT2	14.8733	13.9572	15.1297	12.8113	15.3178	13.2481	16.3298	14.3686	12.6421	14.9355	10.8847	15.8098	14.6247	16.6501	14.1737	15.8183
CCNY	23.3732	23.8946	21.554	20.2253	19.8665	21.7914	21.881	19.7447	19.5775	21.8544	19.134	22.602	20.9394	23.9582	20.3797	20.2704
CCNYL1	8.36417	8.5859	10.3069	8.33074	8.41748	8.18677	8.94508	8.59128	8.5416	9.32292	7.71257	9.34314	7.51212	6.94318	6.43887	4.9841
CCP110	4.59066	3.37055	4.06115	4.59942	4.59491	3.94428	4.79359	5.08941	3.75343	3.88668	4.34932	4.72269	3.10263	3.64158	3.05419	6.07395
CCPG1	2.65663	3.71438	3.1918	3.18465	2.19002	2.56513	2.99057	2.74133	2.68657	3.47287	13.742	2.50106	3.08314	4.01151	3.27788	3.60549
CCR10	1.86163	1.50182	1.65327	1.744	0.15485	2.78721	1.64106	1.62198	0.69329	1.37174	0.655635	1.08245	2.00226	2.42956	2.04277	2.83396
CCRN4L	20.4991	29.3487	20.7137	28.04	23.184	25.8472	19.9304	22.3109	25.5208	21.576	47.804	24.3445	19.6106	21.9441	19.7881	33.0086
CCS	17.2878	12.8838	19.3426	15.6288	13.2817	16.4604	18.7133	19.6172	15.6511	15.7492	12.5122	15.1469	17.4597	15.2653	15.8961	17.3728
CCSAP	7.92759	12.525	4.02751	3.75761	3.65022	5.54071	5.94679	5.51628	12.6577	11.3158	20.5186	6.0903	7.92733	8.73784	7.19671	17.2394
CCSER2	5.14718	5.57168	4.67019	5.09417	5.4065	4.83281	5.5009	5.34074	4.85509	5.11501	6.20363	5.13982	4.22376	4.97912	4.04808	6.12567
CCT2	240.145	331.706	241.415	281.982	306.022	288.881	235.666	225.009	292.077	284.354	242.011	294.073	277.761	270.529	275.896	263.638
CCT3	243.986	274.93	229.34	262.407	287.895	257.412	217.411	240.365	261.254	236.522	240.4	248.177	272.43	232.912	254.812	237.172
CCT4	222.27	294.456	219.519	226.207	186.561	224.053	207.216	230.915	248.403	257.938	226.882	245.058	261.779	249.5	263.037	275.971
CCT5	191.285	277.528	179.523	201.676	205.876	202.904	184.311	184.332	223.526	226.693	213.702	234.796	217.381	219.394	214.505	217.248
CCT6A	165.946	205.556	172.032	200.617	204.719	184.327	160.466	175.801	199.202	192.62	179.686	200.541	194.09	176.025	187.958	171.629
CCT6B	0.688742	0.905527	1.06553	0.585591	0.68787	0.452761	0.874282	1.11995	1.11955	1.26504	1.69482	1.26639	1.54066	1.21663	1.33655	0.827958
CCT6P1	4.04143	4.63852	4.84662	3.93426	4.71345	4.26209	4.38166	4.00801	3.54984	4.07528	2.82113	4.4186	3.75434	3.94107	4.21814	3.49307
CCT6P3	1.00412	0.932706	0.933924	0.939239	0.807212	0.876976	0.838898	1.06945	1.01841	0.830286	0.877153	1.14809	1.00421	0.910017	1.15624	0.656355
CCT7	218.986	334.223	211.353	250.514	210.881	235.163	204.554	220.332	276.77	260.389	246.443	280.209	260.045	270.945	275.515	288.605
CCT8	321.585	312.582	254.268	246.648	241.716	283.607	218.112	257.85	320.413	337.394	296.544	281.807	288.827	290.6	311.255	350.785
CCZ1	12.0484	19.5484	14.8961	15.7006	11.3524	13.5707	13.2829	8.68588	11.4628	12.4412	18.0806	16.743	15.8571	8.30956	11.58	11.3835
CCZ1B	8.692	9.47293	6.17785	7.10029	11.0403	10.0157	9.05639	14.0512	14.0447	10.7333	3.9087	9.83967	7.46829	15.3667	11.6773	8.96782
CD109	1.05424	0.727651	0.873023	1.05805	0.693553	0.657114	1.04461	1.10275	0.751071	0.920343	0.951123	0.950868	0.603113	0.699186	0.632572	0.575726
CD151	40.1355	54.6416	60.4827	49.8782	37.7429	43.3008	52.5344	69.9593	57.0275	55.6935	63.3478	49.1474	40.5261	44.9155	33.6911	46.0489
CD164	51.2446	51.4273	44.8834	43.5188	48.676	45.0736	51.5355	40.9443	45.7732	45.7683	48.0643	48.5923	48.2917	60.4875	54.4764	47.3452
CD164L2	1.63332	1.18653	1.23755	0.845363	0.696414	1.13111	1.86733	1.05188	1.0264	1.4249	1.7354	1.80391	1.89459	1.70987	2.37049	2.38992
CD177	0.348506	0.20908	0.270273	0.369063	0.436096	0.515121	0.55645	0.43127	0.959281	0.618414	1.30814	0.625889	0.483031	0.779935	1.03429	0.392915
CD200	18.8107	23.3469	19.268	17.0336	19.7726	20.1203	16.7189	20.2754	23.8363	19.891	27.5138	20.8802	23.2034	26.0184	23.529	36.8714
CD24	1423.92	1750.57	1411.51	1373.46	1573.75	1561.17	1594.97	1371.42	1587.36	1504.45	926.377	1728.34	1485.23	1640.55	1570.51	1436.37
CD27-AS1	0.803063	0.451715	0.95157	0.596803	0.597689	0.815464	1.16397	0.68056	0.628453	0.949522	0.500524	0.636695	0.573231	1.23397	0.953748	0.918268
CD276	32.7627	26.0264	37.4562	29.4819	38.1627	35.9203	35.9187	32.5593	27.6714	30.4011	23.7399	26.6451	31.2825	29.6301	30.9868	28.9925
CD2AP	38.6486	37.0847	38.2393	37.4841	34.233	32.2972	34.168	37.0258	38.3394	36.9403	43.9251	39.5687	31.6249	29.9532	30.5583	29.0149
CD2BP2	20.8403	27.1481	24.7367	25.8463	30.1184	24.9226	23.6729	28.1739	34.1205	29.3653	23.4138	27.2177	28.737	21.7221	25.4607	23.8979
CD300A	3.8707	5.77846	3.36032	4.4995	2.26814	3.24645	2.55004	1.53629	1.58819	3.4714	9.97779	4.29553	2.53567	4.04264	5.01917	3.82844
CD302	3.06482	2.65842	3.03326	2.74012	2.02364	2.28478	4.10883	2.89543	2.72873	3.50759	2.04852	3.55925	3.12793	3.10834	2.24944	1.95293
CD320	51.5631	49.1679	52.9277	58.888	67.2426	61.9626	51.3166	48.2559	45.8211	40.9226	43.5763	41.3881	40.695	52.5628	59.0413	43.6131
CD3EAP	12.1359	11.2822	13.7926	14.6317	17.0549	15.5058	11.6748	13.8777	12.7059	10.9546	8.77537	12.4993	10.9468	8.82882	9.6972	9.57058
CD4	0.957336	0.945766	0.571391	0.671497	0.445	0.674206	0.755606	0.836925	0.757555	0.90913	0.399979	0.799429	0.682612	0.878643	0.989084	1.18987
CD40	7.24459	6.32659	6.90374	6.14976	6.05255	7.76537	8.26112	6.80598	6.25136	6.36822	4.03052	5.2182	8.5031	6.43936	7.924	9.2322
CD44	0.54082	1.2521	0.73214	0.824714	0.465057	0.482094	0.549981	0.761717	0.796269	0.596451	2.81942	0.981762	0.508432	0.633333	0.581232	0.689104
CD46	49.7146	50.9987	47.6824	38.9359	37.7783	39.1663	52.2356	44.9345	41.8442	44.8444	44.8371	45.5347	47.2534	49.9094	55.169	60.5963
CD47	3.59011	4.62541	3.7264	4.5855	3.08683	3.35859	4.35031	4.38674	5.07733	4.19211	2.93917	4.83359	3.3709	3.60685	3.31474	3.79835
CD52	1.38161	2.28493	1.25809	1.05797	0.419817	1.58954	1.24303	1.77541	2.53276	1.01224	5.10674	1.06961	2.48642	2.93695	3.76771	3.36112
CD53	0.280004	0.0723581	0.222665	0.215561	0.202691	0.274558	0.257351	0.239065	0.183908	0.40072	1.42473	0.187675	0.175609	0.288872	0.278174	0.324505
CD55	6.59834	9.97921	7.78287	6.14613	5.56443	5.33311	7.37919	8.35178	9.11344	9.01949	11.335	8.85783	7.01981	6.09252	6.01453	6.10829
CD58	4.07516	5.45385	3.62956	3.84797	3.56109	3.72355	3.19244	3.52661	3.75951	5.623	1.79636	3.5551	4.17367	4.60345	4.41659	3.18183
CD59	11.0353	12.7788	11.8914	10.6473	9.13918	8.81589	12.4035	13.9837	13.1671	12.0593	9.6189	11.8583	12.9265	12.5406	13.7874	15.3449
CD63	213.47	303.704	203.334	224.583	219.2	216.671	225.625	260.543	339.945	299.769	335.367	336.075	266.921	272.034	259.176	299.318
CD70	0.591019	1.47678	0.455177	0.591229	0.458492	0.827541	0.563927	0.619826	1.22534	0.442752	0.730404	0.826441	0.275902	0.563433	1.121	1.78157
CD72	1.48766	1.13703	1.28689	1.44637	1.32181	1.29436	1.50615	1.6327	0.954335	2.0954	1.71162	2.62312	2.03468	1.99064	1.94592	2.4516
CD74	11.4077	9.61273	13.2059	9.08192	10.3954	10.5632	11.9143	13.4975	12.8195	11.6865	6.47074	12.1229	14.2245	12.9343	11.9634	10.7844
CD79B	1.10513	2.31856	0.815799	1.50635	1.34364	1.93126	0.850537	1.76545	1.27137	1.20645	2.86089	1.21659	1.55733	1.78292	1.80862	2.10015
CD81	103.558	102.984	104.955	112.048	95.1249	108.376	111.167	119.539	115.373	97.8177	133.063	103.55	98.6308	88.5025	97.0413	97.8655
CD82	1.7999	2.15821	4.32377	1.12342	2.0137	3.39225	1.83994	1.95855	2.22067	1.94626	6.43514	2.60337	5.18207	6.09436	6.22422	2.99336
CD83	3.6455	5.26736	4.42469	3.92618	4.3383	3.94252	2.71154	3.83746	5.75235	4.91224	6.4207	5.00681	3.3515	2.85685	2.64147	1.3157
CD9	147.082	240.012	149.853	177.802	122.881	154.874	134.33	154.628	190.892	194.153	357.468	212.443	172.816	235.731	196.968	235.637
CD99L2	3.37051	3.03971	3.27245	3.00503	2.82027	2.55393	4.30156	4.55849	2.6647	2.9539	1.9079	4.20282	3.46634	3.43606	3.13112	4.15131
CDA	0.713134	0.750634	3.25757	4.31755	0.83409	1.19247	1.7326	2.60733	1.51393	0.612698	7.49962	1.43565	3.08059	1.55386	1.76919	3.37445
CDAN1	3.40804	2.43267	3.37529	2.47335	2.54892	2.32363	4.15332	3.68705	2.61895	2.50938	2.35571	2.39728	3.22808	2.26456	2.38113	2.34471
CDC123	96.0398	116.917	103.159	119.494	122.596	111.499	92.2594	102.429	109.544	101.373	98.658	111.316	83.1428	90.3512	92.9455	84.3384
CDC14A	4.75145	4.20177	4.55654	3.89865	3.57679	3.94408	4.60416	4.18789	4.8048	5.09662	3.25559	4.32117	4.19077	4.16392	3.43587	4.09615
CDC14B	18.8549	15.6883	20.7012	15.1158	17.7465	24.5776	18.1335	17.2415	14.7346	14.4933	15.2409	14.3962	19.8098	19.1833	17.6294	20.2136
CDC16	17.0161	14.9699	23.2438	20.8058	23.052	16.3766	19.9235	24.7543	19.4013	19.0038	15.5173	19.5301	20.2893	14.2065	13.4124	15.4519
CDC20	110.519	83.6225	103.421	100.374	117.401	97.2801	108.35	115.022	95.9664	88.7033	72.7373	72.4343	102.155	83.896	94.5071	86.6723
CDC23	27.2838	30.0422	24.6813	21.9146	21.7458	21.7652	24.1784	25.1804	24.1057	28.3799	23.4367	27.5674	29.8456	31.3721	32.1878	33.0676
CDC25A	26.0886	30.6505	31.9918	35.5366	40.6544	32.411	30.3574	33.6495	37.9334	33.4465	23.7561	35.0985	29.7435	22.4314	25.4617	20.5024
CDC25B	8.65663	5.85025	8.23539	7.57645	9.44299	8.66469	8.93911	7.05012	6.8393	6.70832	7.4326	7.73381	7.35385	7.92	7.25236	7.5628
CDC25C	13.0629	14.2758	14.4244	10.3989	11.6179	10.5439	11.2145	13.6248	14.0153	15.0981	14.7733	12.8044	13.5665	14.6615	15.614	12.3492
CDC26	12.0583	29.3993	11.29	17.5727	13.804	16.8981	12.5862	11.3292	21.8391	19.1025	14.8148	22.3817	22.0699	17.3296	16.3468	19.3956
CDC27	18.3281	23.9554	17.0041	16.6771	15.1798	16.8859	16.2932	17.5056	18.2554	19.9539	21.2219	21.2663	19.3155	20.8264	18.2998	18.5424
CDC34	69.7004	61.5512	75.0093	69.2401	71.1984	76.4389	69.734	72.2423	63.8058	61.9084	53.8304	57.6175	66.7191	60.1198	63.8504	62.0662
CDC37	83.1285	89.2972	92.0691	95.5357	103.706	94.177	86.0004	86.8682	103.035	104.114	73.7263	99.1552	92.1366	85.1266	98.2374	97.5057
CDC37L1	14.3073	18.4358	14.4143	18.1223	15.5492	14.9684	14.089	15.7025	18.8774	17.3144	13.6441	18.1565	15.5021	13.943	13.6467	11.1238
CDC40	13.688	14.06	11.7708	12.5857	12.893	11.6877	11.8054	12.4925	12.4538	13.6584	14.157	14.0156	13.0555	13.3853	12.7725	13.9867
CDC42	155.776	215.676	144.218	157.147	149.972	151.407	144.474	161.113	207.246	202.204	227.87	193.668	209.815	201.231	223.936	196.572
CDC42BPA	6.20414	7.17731	7.42858	7.74483	7.09771	6.34049	7.60731	7.23049	6.39619	6.71737	4.4047	7.4884	5.95341	5.87289	4.80005	4.80998
CDC42BPB	19.4585	11.6553	17.88	15.2191	15.6825	17.266	18.848	18.7766	12.1754	13.4271	13.0177	13.2019	13.7261	12.2595	11.5896	11.9446
CDC42BPG	3.26892	3.08774	2.95486	2.79695	2.69881	2.85836	3.25188	3.95363	2.85121	2.38989	3.09347	2.99674	2.23507	2.55517	2.46227	2.55978
CDC42EP1	3.158	3.01107	5.68762	3.91387	2.85166	4.39455	3.73534	4.98323	3.22751	4.18885	3.51252	4.53187	4.01087	2.72444	2.14658	3.43455
CDC42EP2	8.25044	7.05025	9.59994	9.80684	9.29788	12.1576	9.19748	7.96321	8.71937	8.0708	2.78552	8.38999	9.24634	7.06753	7.75519	5.23726
CDC42EP3	11.0937	14.6498	9.65785	7.83129	9.28739	9.30386	7.35664	6.85862	8.66843	10.3007	7.34963	10.1262	9.55686	10.5526	11.006	13.9673
CDC42EP4	5.63414	6.75609	6.25861	4.71879	7.14295	8.89395	6.63083	8.05019	4.74795	5.91207	5.5838	5.60244	7.03654	7.9687	6.5094	6.87898
CDC42EP5	8.159	4.29612	5.46748	6.53798	2.41241	8.16373	8.08801	10.5981	8.37464	9.30039	5.27695	5.97116	12.1682	16.6678	17.7964	15.8962
CDC42SE1	27.3892	27.6786	28.6862	30.6482	27.6444	27.1475	27.9268	28.6754	31.0467	30.7256	32.5187	29.0806	31.3901	27.8565	27.5841	30.0442
CDC42SE2	18.5825	20.5195	17.1075	16.0888	17.0035	16.9833	17.1099	15.5882	18.7501	18.1969	16.8374	18.0106	16.909	20.0083	18.067	19.1361
CDC45	11.4874	11.5088	13.151	12.5842	13.4068	12.0486	13.2076	12.0197	11.6294	12.8845	11.3262	15.5119	11.7325	11.2705	10.91	7.96191
CDC5L	20.6842	22.2371	19.7378	20.4761	21.482	20.1685	20.2462	21.3977	20.9751	22.1267	19.7659	23.709	20.0877	21.3445	20.4887	18.8666
CDC6	39.125	50.0635	47.9096	57.8221	59.4759	49.2481	45.3352	48.3622	58.2796	51.5965	33.2193	58.5732	40.6985	34.8613	37.5499	31.2944
CDC7	29.462	26.4705	24.5576	30.2052	22.1647	30.2552	27.3298	27.137	28.6487	32.5543	27.9604	35.5612	31.8206	36.415	33.3485	33.1192
CDC73	12.4929	7.57932	13.8095	12.9057	15.4632	12.1395	13.2826	12.4757	8.17671	10.0363	9.42756	9.61584	9.06482	9.55443	8.55634	8.62654
CDCA2	20.9354	18.0091	21.1463	19.9949	18.4622	18.2025	20.6753	19.6535	17.1809	17.3199	17.2675	19.1164	18.4302	20.2548	17.2106	15.0118
CDCA3	16.0203	16.5467	15.9816	17.7324	16.7488	15.1109	16.2469	16.7698	15.617	15.8765	15.8031	15.4828	15.7277	16.1986	15.5074	18.0631
CDCA4	34.3542	32.4096	38.4387	39.2735	37.7797	41.0393	37.9897	38.7558	37.6734	39.5688	38.9961	36.6089	37.1853	34.4365	34.1138	30.3328
CDCA5	36.0837	35.2451	41.4545	42.3029	45.0074	41.1705	35.3944	41.6875	40.7073	40.5985	31.0723	34.9431	39.0107	33.7863	35.6315	36.9177
CDCA7	37.6311	29.0153	40.6021	33.5356	37.4791	35.5982	36.8952	37.3611	32.9513	30.2331	38.4194	32.3649	30.8571	29.3637	32.5997	32.863
CDCA7L	69.3949	73.7334	75.9267	71.7194	74.3428	70.286	64.1759	65.3208	72.2492	77.1417	72.8757	74.8723	80.7368	75.0091	79.8266	76.7964
CDCA8	23.4386	15.2463	20.2949	21.1697	19.761	18.8002	20.1916	21.8214	15.2523	15.8723	15.046	16.041	17.6021	18.823	17.0434	21.4573
CDCP1	3.88845	3.59957	4.70531	5.68332	4.69697	3.86014	6.19505	5.09485	4.12852	4.09446	3.03293	4.31418	2.97635	3.46366	2.90543	2.61755
CDH1	77.9442	61.4892	72.7879	65.9388	61.9708	67.2387	91.5096	78.4197	71.332	75.1512	79.1095	72.3912	74.3952	83.975	70.8022	60.8332
CDH11	3.07812	2.29667	2.07969	1.5122	1.64345	1.80674	2.07508	2.35328	2.25333	1.95673	0.794888	1.18707	2.87741	3.13724	2.7188	4.51731
CDH13	0.706217	1.22766	0.622035	0.938105	0.200264	0.239109	0.873507	1.21623	0.941069	0.38209	2.77886	0.569812	0.189426	0.37101	0.425129	0.57136
CDH2	12.5561	18.398	9.59734	11.4767	10.0218	7.01934	13.6267	12.8037	13.4214	10.7699	15.5254	11.6163	10.6398	10.1318	11.2821	15.8901
CDH23	1.86574	1.16703	1.26298	1.22306	2.32356	2.4767	2.42829	1.43717	1.3295	1.12674	0.795218	1.9575	1.39332	1.6799	2.24806	2.56974
CDH24	5.34232	3.82714	6.3914	4.58007	5.27113	5.66713	6.51333	5.99103	5.68976	5.31596	3.87111	5.70972	5.78606	4.76095	4.8844	4.97664
CDH3	43.5164	40.7365	51.3062	48.8394	43.7467	42.5703	46.2645	48.1908	44.8903	42.651	44.6871	37.791	38.6049	37.3004	35.2062	31.4981
CDH4	2.03707	1.11174	1.66833	1.19139	2.30193	2.20963	2.35369	1.87144	1.29636	1.29426	0.668946	1.19817	0.963888	1.75872	1.67315	1.43291
CDH8	1.13291	1.5024	0.554626	0.348931	0.442643	0.445669	0.910959	1.12285	1.19549	0.765969	1.48717	0.90853	0.740014	0.748987	0.806192	0.561215
CDHR1	0.616779	1.11094	0.927416	1.2823	1.34769	0.755165	1.23731	1.15333	1.18018	1.29797	1.66067	1.80379	0.618654	0.90227	0.984697	1.21419
CDIP1	24.6488	20.7191	26.4855	21.5263	24.1391	27.283	28.6451	29.4814	21.2561	17.9858	18.7881	16.9788	24.8645	21.7593	19.9742	23.2513
CDIPT	36.7233	39.6834	38.516	40.2863	39.4076	37.7685	36.6572	40.4374	44.4351	36.416	40.5592	37.4912	35.1757	33.1655	37.487	35.0723
CDK1	104.422	133.291	89.4339	86.2577	81.8245	89.3851	104.541	88.9265	111.037	116.526	143.186	109.753	118.259	138.926	128.018	159.984
CDK10	14.8577	13.6018	19.0403	16.3714	15.5189	17.7041	19.571	17.6656	15.9466	17.5868	16.0633	15.3633	16.2614	13.5474	20.4344	13.9878
CDK11A	2.52008	0.499786	1.55878	1.23755	1.42656	0.918271	1.5124	0.806049	0.393704	0.575414	0.484739	0.516117	0.570729	0.441032	0.926173	1.0416
CDK11B	6.57371	1.7358	6.91647	6.57143	7.35753	6.12427	6.51742	6.46952	2.16504	2.22643	2.32469	2.53117	3.25139	2.43261	2.6663	2.93575
CDK12	9.19465	8.09623	11.8085	10.523	13.9481	10.2049	10.5593	11.2188	9.76866	10.3756	9.39546	9.19951	9.02092	7.66353	6.75146	6.04791
[truncated: 11,963 more rows]

## Sheet: QRT-PCR trilineage
Supplementary Data 2. QRT-PCR of trilineage differentiation for each iPSC line.
		ECTODERMAL DIFFERENTIATION								MESODERM DIFFERENTIATION								ENDODERMAL DIFFERENTIATION
LINE		PAX6	NES	OTX2	FABP7	DLK1	LHX2	SOX1		KDR	PDGFRa	CDX2	HAND1	MESP1	ISL1	T		KIT	GSC	FOXA2	SOX17	GATA4	EOMES	GATA6
SJRB-iPSC-5 undiff		1	1	1	1	1	1	1		1	1	1	1	1	1	1		1	1	1	1	1	1	1
SJRB-iPSC-6 undiff		0.175403	0.975778	0.507942	0.639366	0.459052	1.52776	2.69534		0.525125	0.343305	0.372697	3.82543	1.13273	0.413458	0.437696		0.903884	0.743218	0.712186	3.80614	1.10086	0.840031	1.10244
H9 ESC		1872.79	7.1579	4.85995	8.11182	8287.14	1025.92	3.04849		5.84665	39.9399	390.536	8786.89	451.549	185.327	451.626		1.86649	74.2718	11.6572	38.4276	42.3212	154.593	162.248
SJRB-iPSC-1		10863.2	15.9785	7.7207	7.5388	814.451	1228.94	9.18402		2.60175	46.642	179.236	3136.73	8.39314	118.572	2.27181		5.27919	40.8878	500.6	1258.02	1856.35	28.7275	16552.2
SJRB-iPSC-2		1374.46	5.65849	5.25901	4.2609	3645.13	760.31	0.600845		4.56311	51.1741	898.103	6070.52	163.337	84.4153	117.629		0.661166	236.371	37.027	119.959	80.7806	337.208	1163.87
SJRB-iPSC-3		1737.43	3.78581	1.82308	9.7429	1066.86	536.895	5.03904		4.3619	40.9088	477.991	4327.88	9.33852	70.3927	14.282		1.8471	3.77224	142.537	353.088	400.313	3.98205	4917.64
SJRB-iPSC-4		2864.16	7.4098	5.54425	4.99099	9842.85	1149.34	3.05681		11.7253	65.0554	539.501	24008.6	753.072	283.496	352.738		1.97018	528.9	113.062	327.224	369.61	750.214	3389.88
SJRB-iPSC-5		219.841	2.72759	1.3942	0.395741	29.9868	8.83413	0.919819		1.31016	10.3019	78.8473	1788.04	33.6622	244.55	24.8501		0.346956	22.4179	33.4947	107.651	151.154	141.394	1732.68
SJRB-iPSC-6		5570.4	6.99722	3.4706	6.33299	1486.93	1126.76	2.00678		10.3267	74.1867	285.189	13555.7	3.96141	110.734	2.21276		2.93419	178.775	179.95	647.099	1095.4	524.072	13551.4
SJRB-iPSC-7		1570.57	11.4465	2.92102	12.8014	1305.6	228.693	14.6269		15.2188	80.9969	686.46	30050.3	19.241	1160.86	0.779216		7.18423	35.7111	532.859	1437.93	1794.51	44.9795	13647.6
SJRB-iPSC-8		1398.24	9.58629	7.38064	10.0451	9349.29	660.921	2.23124		2.72775	12.7878	95.9963	4422.64	94.653	83.1167	91.9204		0.667768	54.7298	9.94952	32.3524	124.634	207.171	785
SJRB-iPSC-10		7906.19	31.2662	10.8753	26.0064	19188	2308.79	15.6902		2.50876	19.2499	225.824	3862.82	92.0943	499.662	99.4603		2.12466	36.9903	167.218	389.353	644.264	93.3268	6659.2
SJRB-iPSC-11		0.0209435	0.106118	0.00310301	0.045461	1172.22	0.511429	0.0775056		3.64753	20.7386	112.248	4190.52	3.90904	32.8197	1.31157		1.04447	178.781	64.979	208.642	427.936	169.223	3978.29
SJRB-iPSC-12		2528.21	6.75655	6.3277	16.287	11601.1	1050.84	3.8621		8.64142	66.5462	457.38	18151.6	159.555	611.895	31.2257		4.07212	676	149.853	679.701	501.802	1487.71	3003.28
SJRB-iPSC-13		3272.98	8.73951	3.73204	4.37604	5318.23	939.382	3.04489		5.66002	50.6721	121.997	7886.74	2.84653	87.4113	1.04826		3.22598	74.1397	262.106	630.316	979.11	212.205	9355.39
SJRB-iPSC-14		1080.6	13.38	2.62604	10.9632	361.425	117.194	7.18232		0.400362	35.9283	30.3056	200.888	181.544	10325.4	13.3796		1.56041	258.575	98.7527	366.486	426.878	792.976	4158.04
SJRB-iPSC-15		7279.74	7.00174	5.10936	6.10702	14905.1	1936.48	3.3822		6.7216	48.4244	445.801	7834.82	9.43642	631.595	2.68752		5.19989	392.642	668.078	2370.93	2365.33	1038.12	14550.7
all data are normalized to 18s rRNA and relative fold to SJRB-iPSC-5 undifferentiated

## Sheet: QRT-PCR Neural Differentiation
Supplementary Data 2. QRT-PCR of neural differentiation cultures for each iPSC line.
	H9 undifferentiated		H9 differentiated		SJRB-iPSC-1		SJRB-iPSC-2		SJRB-iPSC-3		SJRB-iPSC-4		SJRB-iPSC-5		SJRB-iPSC-6		SJRB-iPSC-7		SJRB-iPSC-8		SJRB-iPSC-9		SJRB-iPSC-10		SJRB-iPSC-11		SJRB-iPSC-12		SJRB-iPSC-13		SJRB-iPSC-14		SJRB-iPSC-15
Primer	mean	SD	mean	SD	mean	SD	mean	SD	mean	SD	mean	SD	mean	SD	mean	SD	mean	SD	mean	SD	mean	SD	mean	SD	mean	SD	mean	SD	mean	SD	mean	SD	mean	SD
ASCL1	1.0548	0.474574	8.8946	1.58876	3.03553	0.641918	2.15291	1.70263	2.30448	0.842738	2.13754	0.0997857	5.25284	0.0577001	382.429	23.4555	1.22875	0.631417	0.270993	0.115116	1.27442	0.182186	1.56956	0.238841	4.38049	1.54984	14.5401	2.00128	136.209	9.46506	#N/A	#N/A	3.80329	1.55786
ATOH1	1.01755	0.266101	0.684726	0.0384507	1.06657	0.191458	4.63937	0.60567	5.77029	3.42367	0.554795	0.061919	0.891626	1.35474e-05	9.40093	1.38238	8.89356	0.703339	0.284874	0.017961	2.67635	0.124411	6.09965	0.261864	5.81823	0.0390621	45.6845	0.859888	11.4965	1.00919	2.22916	0.0915025	4.16411	0.154579
CD34	1.02606	0.324975	1.52224	0.989241	0.715554	0.0673677	0.26154	0.154627	0.807323	0.491155	0.778572	0.458378	0.8855	0.136968	0.523295	0.0684164	1.90729	0.873838	0.646026	0.0516739	1.93695	0.0621333	1.83749	0.447402	7.46517	0.934003	0.822822	0.597744	3.68436	1.09072	0.308593	0.138604
CDLX2	1.05554	0.477829	1.98046	0.894024	8.52972	0.820092	14.5684	0.453886	0.867355	0.119465	36.9361	1.35554	5.39658	0.367268	2.17065	0.074068	103.737	10.4805	122.276	10.2724	22.5316	3.58952	1.23056	0.506506	72.8381	1.63739	26.9786	0.657594	3.46653	0.420144	73.117	0.513321	7.99029	1.18237
DMBX1	1.00406	0.12762	53.8734	8.97559	68.091	12.8244			4.87832	1.17131	1.81637	0.0122035	334.27	11.9646	8.40261	1.33027	8.58864	3.32095	0.963993	0.21046	1.70007	1.81123	0.705345	0.139639	2.70475	1.64194	44.2132	8.6265	142.458	10.4357	1.43365	0.93671	45.1699	4.80074
EMX2	1.08755	0.604575	343.375	9.53135	96.9304	0.50734	3.85523	0.466534	2.21387	1.15075	4.95991	0.452728	134.074	4.1196	9.96289	1.81428	169.95	4.15531	1.34923	0.135907	1.82362	0.444011	0.63072	0.0543926	13.2185	0.794971	728.525	67.9493	2549.02	278.061	1.64409	0.0701765	5.74335	2.1033
ETV2	1.14371	0.784939	0.4181	0.311133	0.561314	0.0523821			1.98312	0.740827	0.4706	0.155785	0.697174	0.139693	1.10216	0.0370652	3.29225	0.431158	0.923164	0.362268	2.39262	0.421785	2.4995	0.450999							0.756502	0.156804
FOXA2	1.01029	0.20344	0.402193	0.326268	3.31701	1.67307	3.10638	0.22521	110.784	3.54757	0.0311545	0.00396107	26.0369	2.20562	1434.86	58.9785	1.75904	0.0114485	0.0246093	0.0162211	31.1632	0.896399	16.0091	1.68686	8.50131	0.72294	53.5702	11.7925	8.13763	2.65458	0.29354	0.155477
FOXG1	1.00326	0.114219	15.1279	0.701541	11.2987	0.517555	4.25914	0.761716	3.95891	0.0434481	2.98317	0.240076	36.8013	1.41366	2.1929	0.297882	13.9349	0.277973	0.813305	0.124765	2.01535	0.0906634	4.23399	1.12812	4.18019	0.154164	30.033	4.39762	60.3168	6.08436	2.23198	0.201936	4.17143	0.157586
GAPDH	1.00124	0.0704744	1.00125	0.0706849	1.00414	0.128795	1.00105	0.0646926	1.00292	0.108196	1	0.000537672	1.00097	0.0623484	1.00323	0.113764	1.00281	0.106079	1.00008	0.0181181	1	0.000823417	1.00035	0.0376263	1.00421	0.129889	1.00018	0.0270264	1.00019	0.0273141	1	0.00339023	1.00228	0.0955261
GATA4	1.03749	0.390865	0.731743	0.101988	6.43018	0.659987	14.2816	3.87635	63.451	10.6496	0.282571	0.0675998	18.7229	0.723013	1476.72	2.66063	53.1624	9.07604	0.147895	0.00498997	132.707	14.6276	16.2893	1.36878	646.75	37.3781	161.011	65.1083	9.7151	0.808512	1.50683	0.152105	27.9048	0.802426
GBX2	1.05442	0.472868	1.14971	0.0844637	0.706635	0.0163629	0.431492	0.0399122	1.16999	0.114284	0.0298474	0.00462785	1.50367	0.115949	2.7399	0.17818	0.114067	0.0113283	0.019978	0.00171313	0.872751	0.000949201	0.31793	0.0276575	1.23381	0.552257	2.7162	0.419264	3.90789	0.349099	0.0984639	0.00712829	4.19554	0.451507
MESP1	1.00772	0.176102	1.68877	1.37205	5.07809	2.00024	2.81317	0.851673	2.04765	1.5605	0.306969	0.160655	5.74734	0.521607	4.16102	0.266384	7.69606	1.30469	0.146246	0.0875036	23.8425	0.419795	0.80219	0.360016	2.05968	0.1856	45.7822	10.4559	12.4467	1.52429	0.389037	0.236956	7.56599	2.22164
NANOG	1.08732	0.603761	0.0666947	0.012324	0.127305	0.0175172	1.14688	0.0253248	3.03124	0.268968	0.0988531	0.00897724	0.163157	0.114328	1.98004	0.477067	0.626351	0.0628407	0.116555	0.00439797	0.622923	0.150199	1.95381	0.478887	0.183491	0.102204	2.01016	0.927754	0.244702	0.102729	0.474954	0.17009	7.52402	3.51113
NEUROG1	1.05481	0.474582	2.12362	0.321639	4.53954	0.409007	8.9082	0.433808	23.5418	4.29361	1.58072	0.318548	5.54018	0.367627	68.5402	10.4257	22.6982	2.48574	0.990821	0.356064	6.70976	0.754235	17.6206	2.74131	8.27747	1.89934	183.796	4.67564	31.8249	0.655144	4.13765	0.205087	16.4161	0.421573
NEUROG2	1.00021	0.028651	4.98737	1.0473	4.24312	0.314471	8.26551	0.65174	17.5015	2.01105	0.860184	0.0494969	2.97131	0.50613	34.5563	1.84433	23.4815	1.20635	0.454289	0.00072075	6.0282	0.3502	19.0796	0.0926822	8.72723	0.0225465	128.106	8.2383	31.2243	7.69695	2.55741	0.164108	9.18017	1.20041
OTX2	1.00004	0.0132401	8.69091	0.447042	4.7925	0.102772	1.48014	0.0123261	0.740549	0.160021	3.75587	0.0633576	3.55263	0.117748	0.954267	0.133606	4.22229	0.315639	1.29905	0.0484935	0.407036	0.0491157	0.697314	0.102006	0.154612	0.00384279	11.2351	0.924721	23.346	0.901347	0.600296	0.0214737	1.39789	0.0314989
PAX6	1.03792	0.39311	428.481	64.555	274.656	12.3321	5.47945	0.620896	87.5465	3.61955	0.475092	0.116483	107.417	15.0435	200.091	2.50858	453.425	132.988	0.0391376	0.00921909	2.49976	0.063285	3.22981	0.805546	26.5602	0.704265	1843.41	394.906	8960.83	596.287	1.69101	0.61226	137.384	1.86003
SOX10	1.00394	0.125707	6.58747	0.805645	4.88406	0.731433	3.25815	0.871475	1.17112	0.328579	1.67131	0.0527171	8.90622	1.22788	0.829833	0.137112	2.97717	0.292061	0.893229	0.341331	1.11845	0.0226823	0.57377	0.00316626	0.235157	0.000494222	59.6345	3.13437	24.8868	2.41824	1.42578	0.303409	2.08674	0.0517235
SOX17	1.00393	0.125572	13.2324	2.97858	42.9721	4.8552	9.57464	1.16542	18.2545	2.11817	0.815044	0.00387891	146.536	6.2359	144.735	23.0102	16.0474	1.00425	0.406542	0.0752655	254.603	62.6227	10.9687	1.20454	103.729	0.405553	283.74	56.4926	46.0233	0.587107	4.28394	0.340564	16.0297	2.28078
ZIC1	1	0.00140765	24.5585	14.9137	161.85	68.4832	3.14588	0.503634	1.13349	0.14801	0.0283085	0.0157917	936.233	87.0449	4.08193	0.290829	0.0985955	0.0154913	0.0127759	0.00117543	5.92784	1.4934	0.0313009	0.000690831	1.88679	0.47764	6.84026	1.20678	89.4733	9.44431	6.38012	2.01187	314.126	9.94139
all data are normalized relative fold to undifferentiated H9 cells.
SD, standard deviation of technical replicates.

## Sheet: organoid RNA-seq
Supplementary Data 2. RNA-seq (FPKM) of day 45 retinal organoids (3D-RET) from each patient-derived iPSC line.
Gene ID	SJRB-iPSC-1	SJRB-iPSC-2	SJRB-iPSC-3	SJRB-iPSC-4	SJRB-iPSC-5	SJRB-iPSC-6	SJRB-iPSC-7	SJRB-iPSC-8	SJRB-iPSC-9	SJRB-iPSC-10	SJRB-iPSC-11	SJRB-iPSC-12	SJRB-iPSC-13	SJRB-iPSC-14	SJRB-iPSC-15	H9
A1BG	6.88	5.62	1.25	6.57	8.1	8.87	5.39	5.76	4.02	4.51	5.41	7.26	1.25	6.74	2.39	6.33
A1BG-AS1	1.92	2.95	0.83	2.51	1.53	1.47	2.04	1.47	2.61	2.08	3.06	2.95	0.83	2.38	0.97	1.8
A1CF	2.22	3.17	5.37	0.26	0.99	8.42	3.37	1.25	0.96	1.39	0.42	0.54	5.37	1.2	1.62	0.39
A2M	86.21	33.97	3.54	2.91	31.63	16.31	41.72	21.19	6.54	2.99	3.24	1.47	3.54	37.67	6.8	133.18
A2M-AS1	2.02	3.73	1.34	3.23	1.33	1.58	2.19	2.34	4.69	1.36	1.48	4.09	1.34	4.76	2.51	2.98
AAAS	30.21	27.68	24.52	26.55	22.97	24.5	21.2	24.93	29.15	31.49	30.8	18.94	24.52	28.91	23.66	20.47
AACS	9.17	9.75	10.47	7.79	8.27	9.56	8.23	7.75	8.78	9.1	8.21	7.89	10.47	9.41	8.05	6.11
AACSP1	2.23	1.96	1.58	0.15	3.32	0.73	0.27	0.25	0.33	0.19	0.12	1.51	1.58	4.4	1.43	0.81
AADAC	0.64	0.07	0.78	0.06	0.3	4.58	1.66	0.26	0	0.19	0.08	0	0.78	0.25	0.16	0.33
AADAT	7.08	9.22	9.11	10.61	9.24	7.79	11.1	8.76	9.7	10.65	8.06	11.61	9.11	11.69	10.78	8.64
AAED1	6.65	7.61	5.19	8.15	6.83	6.33	5.95	6.21	3.9	5.92	7.08	5.79	5.19	5.15	5.83	4.96
AAGAB	17.66	17.21	12.39	22.73	15.76	13.38	11.45	15.87	17.33	18.33	20.04	17.75	12.39	25.05	20.7	18.27
AAK1	4.56	4.06	5.2	4.57	6.61	4.85	5.33	3.41	4.37	5.09	3.65	7.36	5.2	5.49	4.12	5.54
AAMDC	22.86	25.86	20.15	12.8	16.15	20	14.21	23.36	22.11	27.58	17.66	16.45	20.15	17.95	19.86	12.78
AAMP	49.26	50.21	38.79	35.97	35.6	50.8	33.22	37.85	41.87	42.77	34.15	38.36	38.79	45.37	42.07	34.37
AANAT	0.23	0.22	0.43	1.62	0.36	0.95	0.7	0.24	0.33	0.23	0.39	1.64	0.43	0.94	0.76	0.35
AAR2	20.95	21.9	16.33	13.07	14.19	14.57	12.69	14.79	15.98	29.2	17.8	17.71	16.33	18.2	16.74	12.91
AARD	0.79	0.83	0.3	0.14	0.22	0.4	0.59	0.68	0.42	1.18	1.05	0.43	0.3	0.51	0.5	0.26
AARS	45.49	29.73	34.8	34.22	40	31.32	26.51	37.89	25.28	29.69	43.05	34.94	34.8	37.55	40.14	28.41
AARS2	11.58	11.71	11.96	9.77	8.1	9.12	10.25	9.2	14.31	12.31	12.49	8.87	11.96	11.19	10.15	7.79
AARSD1	13.62	12.3	11.31	11.11	7.18	6.26	8.17	9.93	11.06	12.43	13.27	10.3	11.31	14.61	11.72	12.65
AASDH	10.34	7.5	8.18	9.97	8.81	9.41	9.72	9.15	11.64	9	8.79	8.94	8.18	9.51	10.24	9.61
AASDHPPT	48.85	45.43	40.39	55.72	37.51	34.34	43.07	46.85	53.64	51.27	51.29	46.88	40.39	58.4	56.48	50.04
AASS	8.35	9.75	8.55	18.61	12.48	10.38	9.91	14.43	14.82	6	9.51	15.61	8.55	12.86	10.43	13.4
AATF	19.8	17.51	20.7	16.1	16.06	12.28	15.58	18.39	18.51	17.99	18.97	15.17	20.7	18.45	17.87	14.99
AATK	2.79	4.03	4.59	5.58	3.23	5.11	4.81	2.28	3.89	2.12	2.33	6.23	4.59	4.39	2.89	3.2
ABAT	15.29	28.71	5.8	66.18	24.94	11.89	25.43	25.41	29.34	9.27	10.41	73.17	5.8	59.04	34.7	47.77
ABCA1	19.4	16.76	24.51	8.82	16.25	21.04	31.97	17.71	22.79	30.93	24.01	8.55	24.51	11.51	12.81	12.65
ABCA11P	11.31	13.77	11.06	8.37	6.91	9.98	9.01	9.19	12.23	14.19	11.8	8.89	11.06	8.8	9.62	7.09
ABCA2	6.19	5.76	11.1	8.34	6.13	10.03	8.83	5.28	7.29	4.81	3.72	9.85	11.1	8.39	5.97	7.93
ABCA3	2.26	3	0.76	9.19	4.17	1.08	3.04	2.87	3.21	1.28	2.15	10.92	0.76	12.04	4.15	7.13
ABCA4	0.25	0.4	0.36	2.57	0.95	0.22	1.48	1.21	0.61	0.62	0.98	1.31	0.36	1.44	2.31	0.83
ABCA5	5.21	4.92	4.38	5.16	5.44	5.1	6.41	6.28	4.13	4.5	8.65	5.39	4.38	4.07	4.02	5.17
ABCA7	2.95	2.22	1.78	6.58	2.87	1.56	2.85	2.71	3	2.43	3.63	2.8	1.78	5.46	2.96	3.16
ABCA8	0.23	0.25	0.39	0.29	0.17	0.66	0.29	0.21	0.31	0.16	1.15	0.24	0.39	0.23	0.34	0.37
ABCB1	1.3	0.38	5.24	2.2	2.26	3.6	1.25	0.81	0.86	0.22	0.26	1.43	5.24	2.23	2.68	2.1
ABCB10	13.12	23.05	11.82	12.63	12.75	17.67	11.31	14.35	13.18	9.94	7.85	10.44	11.82	13.04	12.63	9.45
ABCB11	0.42	0.67	0.02	0.97	0.76	0.11	0.26	1.57	0.48	0.03	0.07	1.89	0.02	1.2	0.36	1.3
ABCB4	0.63	0.89	0.38	2.99	2.2	0.47	0.74	1.53	0.49	0.24	0.27	2.38	0.38	1.12	0.89	1.75
ABCB5	0.1	0.02	0.15	0.1	0.08	0.16	0.7	0.11	0.01	0.11	0.3	0.35	0.15	1.47	0.39	0.12
ABCB6	9.67	6.38	10.95	13.16	7.51	16.78	7.95	9.19	7.18	5.86	9.67	8.87	10.95	11.42	8.42	11.72
ABCB7	15.42	14.06	16.52	16.85	16.55	21.68	17.5	19.18	15.87	13.17	13	15.26	16.52	12.21	14.54	16.45
ABCB8	4.27	5.38	4.02	3.54	3.25	4.55	3.99	3.99	5.63	6.47	6.31	4.02	4.02	5.36	3.64	3.13
ABCB9	2.93	2.6	2.66	2.29	2.05	2.22	2.75	2.5	2.76	2.87	3.51	2.98	2.66	3.47	2.19	1.88
ABCC1	10.53	9.79	15.55	10.23	10.64	8.56	13.53	9.76	11.09	11.75	10.64	11.19	15.55	9.46	10.81	10.43
ABCC10	6.04	6.85	6.94	4.93	3.39	3.69	6.26	4.35	6.63	6.79	7.99	5.42	6.94	6.34	4.93	4.94
ABCC2	6.21	0.31	12.2	0.57	0.96	29.83	6.2	2.03	1.44	1.82	0.77	0.83	12.2	2.37	3.32	0.49
ABCC3	1.37	0.74	3.97	0.35	0.84	7.24	2.04	0.9	0.43	0.27	0.35	0.04	3.97	0.49	1.08	0.19
ABCC4	8.07	10.77	2.7	11.27	8.38	6.59	6.97	9.63	6.86	4.59	4.09	7.96	2.7	8.55	7.3	9.43
ABCC5	16.27	19.11	18.1	21.1	14.85	9.25	17.93	13.69	23.17	24.31	17.64	17.38	18.1	26.14	18.62	15.84
ABCC6	3	5.87	5.7	3.95	2.83	6.21	4.93	4.35	1.65	3.22	1.65	1.44	5.7	2.88	3.93	1.34
ABCC6P1	1.49	1.87	2.57	0.41	0.94	4.13	3.34	1.51	0.74	0.6	0.13	0.59	2.57	0.72	1.02	0.54
ABCC6P2	1.14	2.29	1.06	1.54	1.08	8.63	1.14	2.66	0.91	1.47	0.72	1.12	1.06	0.76	1.05	0.76
ABCC9	1.64	0.97	0.64	0.15	0.78	3.24	0.98	0.43	0.51	0.69	1.07	0.14	0.64	0.99	1.25	1.05
ABCD1	3.48	3.02	4.59	4.5	4.11	4.63	4.72	3.42	4.06	4.64	3.66	3.72	4.59	5.31	3.99	2.64
ABCD3	26.08	28.14	26.87	23.61	25.72	24.94	20.35	24.41	23.02	26.69	23.54	21.03	26.87	32.39	27.46	20.37
ABCD4	10.51	10.35	10.53	11.51	6.88	11.85	11.98	11.62	13.48	8.7	9.21	13.66	10.53	11.12	9.81	10.34
ABCE1	43.13	38.22	41.14	33.3	37.16	36.21	31.07	34.19	40.64	40.48	36.37	28.84	41.14	44.54	43.39	29.94
ABCF1	21.69	22.91	22.52	16.92	17.63	18.78	17.39	17.34	18.79	25.38	13.38	16.67	22.52	25.43	22.51	12.23
ABCF2	18.22	14.85	15.83	13.65	13.7	11.09	9.95	11.41	14.71	17.73	17.04	14.09	15.83	20.05	17.48	10.92
ABCF3	11.62	13.79	12.51	8.52	10.44	13.08	9.1	9.18	10.7	11.43	11.77	10.64	12.51	12.07	11.05	7.88
ABCG1	7.18	2.66	3.11	3.48	4.76	3.66	9.39	4.8	5.51	6.36	9.72	6.07	3.11	4.73	4.87	17.15
ABCG2	3.74	0.81	3.44	0.02	1.04	4.06	1.32	0.99	0.99	1.87	0.43	0.07	3.44	0.93	2.15	1.4
ABHD1	0.21	0.99	0.93	0.27	0.3	1.14	0.5	0.51	0.39	0.29	0.22	1.55	0.93	0.49	0.33	0.61
ABHD10	19.43	18.24	14.69	22.5	17.11	19.01	19.93	22.85	21.62	16.01	17.33	22.11	14.69	22.63	22.54	24.85
ABHD11	10.11	13.57	6.28	6.92	6.02	6.24	5.88	6.79	5.08	8.82	6.42	6.35	6.28	10.05	6.76	5.34
ABHD12	15.91	22.02	24.82	26.24	19.64	21.61	19.95	24.41	18.24	11.49	23.38	19.12	24.82	25.14	22.97	16.38
ABHD12B	0.84	1.03	0.44	0.37	0.18	1.25	1	0.68	0.51	0.22	1.2	0.55	0.44	0.22	0.66	0.34
ABHD13	11.42	16.49	14.16	10.9	16.95	15.56	13.82	11.11	11.37	12.06	12.44	16.36	14.16	11.48	12.61	11.92
ABHD14A	11.51	16.94	11.01	14.03	9.46	4.52	10.55	13.16	14.66	12.49	12.84	11.62	11.01	18.41	12.02	13.41
ABHD14B	14.27	14.39	14.47	8.04	8.91	15.35	13.18	13.69	9.83	14.48	10	5.79	14.47	7.27	7.43	7.78
ABHD15	6.05	7.88	6.59	6.12	5.74	4.56	4.58	5.54	4.96	4.09	5.94	6.13	6.59	4.94	4.45	3.76
ABHD16A	19.17	20.48	16.36	17.97	13.4	13.81	13.32	16.85	20.4	16.81	12.57	15.95	16.36	22.21	17.52	15.56
ABHD16B	6.75	6	7.68	5.97	4.44	4.57	6.44	5.04	7.9	8.04	6.76	5.08	7.68	7.46	3.73	3.5
ABHD2	8.67	13.53	11.81	9.71	9.84	6.58	12.35	9.82	8.68	9.04	9.98	14.76	11.81	14.92	12.21	12.74
ABHD3	7.37	6.99	6.8	8.55	5.86	5.89	6.98	7.63	5.77	4.01	7.69	5.3	6.8	7.83	8.23	7.01
ABHD4	11.34	10.14	12.58	7.06	10.47	12.77	14.25	10.25	8.51	12.21	12.61	7.87	12.58	7.51	7.66	10.02
ABHD5	4.49	5.24	4.37	5.31	5.47	6.11	4.41	4.1	3.76	3.57	4.98	6.89	4.37	8.01	4.94	4.37
ABHD6	4.05	4.47	3.82	2.92	4.37	3.55	5.66	4.62	4.95	5.42	5.35	3.44	3.82	7.8	5.77	4.77
ABHD8	19.09	19.19	16.98	16.79	17.26	12.8	18.81	15.33	18.59	21.22	19.76	19.97	16.98	17.96	13.9	17.36
ABI1	14.89	14.46	15.15	14.04	16.5	13.89	15.35	14.16	15.78	15.56	14.15	13.35	15.15	14.85	14.73	14.84
ABI2	41.74	41.13	42.93	55.87	57.07	35.85	56.56	49.05	49.17	45.71	44.17	62.13	42.93	47.62	49.49	62.13
ABI3BP	4.23	2.4	2.54	1.24	1.81	9.63	4.21	3.06	1.94	2.65	3.31	1.37	2.54	1.46	2.51	1.35
ABL1	25.87	27.75	33.07	26.67	25.44	23.07	33.15	26	28.61	26.09	30.89	26.65	33.07	26.57	26.23	29.15
ABL2	7.93	10.2	10.39	11.48	11.48	10.35	11.99	9.03	8.58	8.59	7.52	16.23	10.39	10.32	11.44	10.37
ABLIM1	14.19	15.38	11.48	21.82	15.47	8.85	22.34	15.52	15.41	23.73	10.4	20.24	11.48	16.08	18.02	19.72
ABLIM2	0.63	1.09	0.28	2.72	1.77	0.32	1.25	0.69	1.48	0.38	0.56	3.12	0.28	2.65	1.15	1.8
ABLIM3	0.19	0.35	0.07	0.72	0.8	0.3	0.35	0.29	0.11	0.06	0.23	1.33	0.07	1.88	0.56	0.67
ABO	0.41	0.46	1.15	0.03	0.4	1.1	0.39	0.69	0.27	0.46	0.47	0.28	1.15	0.08	0.42	0.05
ABP1	0.97	2.69	0.29	0.25	0.38	1.92	1.48	1.73	0.33	0.36	0.22	0.26	0.29	0.42	0.4	0.21
ABR	17.43	15.57	18.17	21.69	18.78	16.63	22.02	13.3	14.7	11.49	13.7	28.12	18.17	31.03	23.25	18.51
ABRACL	32.22	22.03	20.09	27.72	32.12	21.95	25.08	28.79	26.35	38.66	38.61	27.54	20.09	38.38	30.37	29.33
ABT1	18.26	21.13	16.65	16.35	16.59	18.11	15.63	18.01	16.35	20.63	19.6	17.96	16.65	19.69	18.39	16.66
ABTB1	2.65	2.35	2.52	1.82	2.46	1.31	3.17	3.36	2.72	1.89	2	3.49	2.52	1.59	1.19	3.39
ABTB2	2.68	4.03	2.04	6.73	3.73	2.61	4.77	2.28	3.61	2.15	1.62	5.19	2.04	3.42	3.13	4.92
ACAA1	14.32	15.71	18.22	8.75	12.29	17.46	10.64	10.92	12.28	14.28	11	9.33	18.22	12.53	10.38	9.42
ACAA2	40.05	32.83	39.64	35.17	37.25	45.32	40.34	46.41	39	44.75	41.39	28.02	39.64	29.43	35.9	28.38
ACACA	16.77	17.97	16.56	16.42	12.81	11.65	15.14	18.27	21.39	16.69	16.68	15.17	16.56	13.92	16.78	15.39
ACACB	2.86	2.58	2.25	2.62	1.86	1.05	3.06	2.14	2.53	2.03	2.22	4.03	2.25	2.17	1.79	2.09
ACAD10	8.66	8.73	9.2	7.25	7.02	6.7	9.09	7.63	9.2	8.1	8.03	7.64	9.2	7.61	6.97	6.69
ACAD11	10.71	6.21	8.21	11.35	7.62	12.33	10.35	9.23	9.4	8.47	8.23	9.08	8.21	9.54	9.17	9.99
ACAD8	9.88	10.45	7.18	9.56	5.6	5.73	7.46	6.45	10.83	11.22	10.26	9.75	7.18	12.1	9.15	7.27
ACAD9	17.25	17	16.73	13.36	12.57	13.93	15.46	15.58	18.44	19.35	18.86	11.03	16.73	22.51	18.94	10.32
ACADL	0.26	0.24	0.04	0.45	1.19	0.33	0.33	0.44	0.33	0.68	0.28	0.76	0.04	0.58	0.43	0.62
ACADM	21.97	22.17	21.3	20.67	18.06	23.01	18.31	22.94	23.71	21.38	21.02	16.06	21.3	29.02	27.24	16.23
ACADS	7.89	12.42	8.86	7.85	5.59	11.88	6.93	9.27	7.7	7.69	8.18	4.89	8.86	5.89	6.11	5.28
ACADSB	4.08	6.15	5.67	4.07	3.8	7.71	5.22	4.02	3.37	4.43	3.13	6.16	5.67	5.48	4.34	3.9
ACADVL	94.51	79.99	81.09	68.5	60.52	71.22	68.44	65.81	74.62	77.86	83.18	56.18	81.09	75.14	66.1	66.21
ACAP2	23.17	26.88	22.33	26.7	30.59	24.82	24.98	25.66	23.78	21.25	23.22	24.63	22.33	25.69	25.33	24.27
ACAP3	11.01	16.15	11.33	22.39	13.51	13.99	12.63	11.24	15.32	10.29	12.45	24.91	11.33	22.34	11.75	17.12
ACAT1	10.83	12.19	12.05	13.09	11.56	14.5	8.79	13.17	11.09	12.13	10.14	13.42	12.05	15.75	13.27	11.52
ACAT2	20.01	21.56	14.75	15.5	13.3	9.63	9.2	21.49	24.47	20.32	15.83	13.41	14.75	18.11	20.03	15.9
ACBD3	29.51	28.02	32.99	30.16	43.94	46.71	34.72	28.61	21.57	31.72	29.88	29.84	32.99	30.78	29.55	33.77
ACBD4	6.35	6.09	4.44	4.49	4.19	6.05	4.58	3.49	4.94	3.61	4.4	4.8	4.44	4.28	3.97	4.97
ACBD5	11.48	14.23	11.39	16.27	16.61	14.39	16.55	14.81	12.31	11.16	11.78	13.63	11.39	16.04	15.23	19.65
ACBD6	32.14	39.5	33.65	34.07	39.33	34.78	33.98	31.54	34.96	40.96	37.79	35.93	33.65	45.18	39.29	30.3
ACBD7	3.87	4.06	1.47	17.05	13.46	4	5.31	14.18	8.42	3.24	3.36	13.38	1.47	8.04	8.35	15.91
ACCS	2.48	3.77	2.38	1.88	1.91	4.65	2.77	2.43	2.68	5.76	3.46	1.39	2.38	1.95	2.19	1.72
ACD	8.02	6.8	6.51	8.2	8.41	7.31	6.46	7.33	9.47	7.01	8.83	9.03	6.51	9.46	7.14	7.92
ACE2	0.25	0.38	0.71	0.69	0.47	2.09	0.45	1.26	0.28	0.3	0.51	0.34	0.71	1.2	0.44	0.36
ACER2	3	4.37	1.85	4.84	5.13	2.4	3.1	3.46	2.69	2.69	2.22	5.88	1.85	5.52	3.96	3.22
ACER3	7.5	7.77	7.43	8.55	8.12	5.26	5.68	7.12	6.99	8.77	6.95	8.14	7.43	9.3	7.73	8.11
ACHE	1.65	1.91	1.41	3.87	3.4	2.73	2.15	1.42	2.09	1.98	2.19	4.04	1.41	5.77	2.51	3.47
ACIN1	43.36	38.41	44.92	33.67	32.64	31.86	35.13	34.45	42.06	47.47	34.79	33.04	44.92	36.18	38.87	29.88
ACLY	35.59	35.65	37.36	36.43	27.09	22.55	24.4	35.19	38.75	39.07	37.83	36.47	37.36	42.4	44.71	38.9
ACN9	7.08	8.11	5.03	9.35	6.63	6.02	5.76	8.13	8.46	5.37	7.14	5.64	5.03	8.42	7.43	9.04
ACO1	19.84	20.44	19.45	17.67	15.09	22.43	19.51	19.92	17.75	19.69	13.79	15.75	19.45	17.95	17.13	17.35
ACO2	22.71	23.78	27.4	21.18	18.94	23.87	25.24	18.1	20.96	22.22	22.24	21.88	27.4	29.25	19.84	20.66
ACOT1	1.29	1.92	0.62	0.97	0.69	3.69	1.66	1.61	2.13	0.97	2.02	1.19	0.62	1.37	1.67	1.08
ACOT11	4.82	7.08	6.48	1.44	3.34	1.67	9.68	3.34	6.64	4.33	8.57	2.18	6.48	2.54	4.24	1.39
ACOT13	10.03	8.96	8.65	8.79	9.3	9.32	9.88	8.96	10.44	7.77	9.88	8.67	8.65	10.64	8.94	7.5
ACOT2	7.55	9.69	6.02	5.29	6.02	6.34	7.75	7.56	7	4.36	8.26	4.75	6.02	8.39	5.53	2.25
ACOT4	1.22	1.13	1	0.44	0.29	0.95	0.95	1	0.99	0.78	0.56	0.86	1	0.63	0.77	0.41
ACOT7	7.14	6.99	8.07	10.94	7.4	5.73	7.27	10.25	7.32	7.88	9.27	8.14	8.07	15.84	10.49	10.13
ACOT8	10.81	11.86	7.05	9.64	8.4	13.7	7.34	8.63	8.94	15.38	9.08	8.36	7.05	10.7	10.5	9.19
ACOT9	12.1	22.76	11.78	8.7	9.35	12.08	9.34	13.07	9.13	12.16	12.19	15.98	11.78	13.14	10.26	9.51
ACOX1	13.95	14.83	14.88	14.56	14.46	16.04	13.65	11.22	11.96	14.09	12.18	16.61	14.88	18.48	15.89	13.81
ACOX2	6.46	5.79	5.75	0.82	0.9	8.12	3.81	4.23	2.84	4.74	7.44	0.39	5.75	1.53	2.78	1.21
ACOX3	8.57	11.01	9.65	5.9	6.25	5.63	7.44	7.28	9.55	11.49	9.67	7.01	9.65	7.37	8.22	5.63
ACP1	84.99	90	77.55	84.34	93.11	89.72	77.07	84.4	86.39	85.45	88.7	79.43	77.55	98.84	92.18	81.46
ACP2	15.98	22.05	14.99	11.94	9	12.54	14.12	13.2	19.41	22.86	20.45	12.29	14.99	19.19	17.46	11.85
ACP5	2.9	2.75	0.74	2.37	3.62	1.01	5.22	2.61	1.23	1.26	1.85	2.8	0.74	10.19	4.65	2.37
ACP6	6.4	4.72	5.62	4.76	6.52	7.06	6.79	5.76	7.22	5.63	4.82	8.4	5.62	7.18	6.08	7.46
ACPL2	35.52	28.95	28.84	25.14	25.13	20.12	28.15	29.96	33.3	40.38	26.57	30.54	28.84	30.93	29.8	30.8
ACPP	5.34	7.79	5.63	0.83	3.64	2.89	4.88	8	4.71	5.78	9.36	0.03	5.63	0.77	3.08	0.92
ACRBP	0.74	0.11	0.26	0.77	1.01	0.63	0.73	0.31	0.33	0.36	0.29	0.59	0.26	0.89	0.59	0.77
ACSF2	11.97	12.82	15.96	7.54	8.89	13.64	12.73	13.56	14.02	15.96	12.1	5.39	15.96	5.71	10.39	6.73
ACSF3	6.29	6.97	6.87	6.45	4.53	6.89	5.78	5.75	6.99	5.79	6.16	6.15	6.87	6.92	5.62	4.07
ACSL1	6.92	8.51	3.75	6.75	8.9	9.3	7.64	7.97	6.51	9.19	7.91	7.37	3.75	10.69	7.31	5.64
ACSL3	35.02	35.93	30.44	28.46	35.43	30.51	22.92	32.2	30.81	33.22	27.41	33.23	30.44	28.87	31.25	34.91
ACSL4	14.69	28.86	9.29	44.59	20.35	12.25	10.9	37.9	19.61	12.09	13.66	53.72	9.29	38.16	19.11	28.83
ACSL5	3.61	1.79	7.14	0.54	0.64	9.01	5.19	2.44	1.18	1.82	1.14	0.47	7.14	1.41	2.14	1.29
ACSL6	0.26	0.04	0.03	0.7	0.48	0.17	0.32	0.1	0.11	0.04	0.06	0.71	0.03	1.29	0.47	0.52
ACSM3	4.82	3.99	4.4	1.72	3.14	3.68	5.5	4.14	5.49	6.49	3.28	1.01	4.4	1.04	3.14	1.1
ACSS1	0.83	2.68	1.02	1.7	1.83	2.91	2.26	1.86	0.83	0.48	0.29	1.78	1.02	1.5	1.05	2.17
ACSS2	12.13	12.74	8.1	10.05	7.73	11.5	9.37	11.43	10.15	13.15	9.4	10.53	8.1	9.55	7.86	9.99
ACSS3	11.52	13.71	10.2	11.72	12.5	12.48	16.97	14.94	11.74	11.48	11.18	14.48	10.2	10.62	10.7	17.43
ACTA1	0.49	0.42	0.1	0.21	0.27	0.42	0.4	0.51	0.32	0.41	0.17	3.27	0.1	3.38	0.65	1.25
ACTA2	21.18	24.91	7.16	12.38	20.37	18.9	9.8	57.82	6.34	19.52	52.43	7.77	7.16	18.29	10.01	15.12
ACTB	1274.73	1311.89	1216.15	1049.33	979.21	971.37	933.24	1367.83	1103.3	1369.28	1734.71	1006.96	1216.15	1655.37	1236.86	1206.17
ACTC1	0.31	0.28	0.18	1.21	0.92	0.36	0.64	0.82	0.2	0.11	0.32	3.37	0.18	4.26	0.93	3
ACTG1	1511.99	1404.37	1581.07	1172.83	1365.64	1261.85	1234.85	1466.88	1325.9	1280.2	1487.83	1205.88	1581.07	1476.95	1203.54	1463.17
ACTG1P4	0.78	0.55	0.35	1.02	1.02	0.56	0.57	0.29	0.76	0.7	0.54	0.93	0.35	1.09	0.74	0.74
ACTG2	2.86	4.51	0.25	0.25	1.52	0.96	0.55	4.46	0.67	1.24	3.15	0.15	0.25	0.72	1.28	1
ACTL10	3.35	5.77	4.17	5.24	2.48	1.82	4.88	3.29	4.12	3.95	4.68	6.45	4.17	4.41	2.47	3.31
ACTL6A	31.24	31.9	29.79	40.69	35.75	30.15	25.32	37.25	37.44	34.16	36.77	32.49	29.79	41.16	39.77	32.68
ACTL6B	0.55	1	0.06	1.87	1.37	0.35	0.15	0.48	0.88	0.09	0.12	2.39	0.06	5.61	1.17	2.71
ACTL7B	0	0.21	0.04	0.09	0.12	1.04	0.32	0.04	0.08	0.04	0.13	0.05	0.04	0.28	0.09	0.04
ACTN1	22.53	25.33	29.8	12.57	23.4	21	25.81	24.6	22.58	38.37	23.41	9.07	29.8	21.13	25.98	15.34
ACTN3	0.21	0.22	0.04	1.16	0.49	0.17	0.48	1.96	0.49	0.09	0.06	0.53	0.04	0.21	0.07	0.5
ACTN4	46.11	35.55	53.33	30.32	33.06	39.61	40.51	35.42	31.29	41.1	41.99	22.47	53.33	34.58	36.84	23.06
ACTR10	25.32	25.42	18.13	21.63	20.71	15.26	15.87	19.95	22.78	24.43	27.71	21.22	18.13	30.03	23.73	23
ACTR1A	35.11	44.06	29.48	35.68	33.03	21.68	25.81	33.61	38.35	42.12	40.52	36.39	29.48	44.85	36	39.78
ACTR1B	36.94	44.73	27.5	40.31	26.6	27.21	27.88	38.57	40.34	33.92	36.95	35.23	27.5	37.28	32.94	32.7
ACTR2	68.18	63.04	74.16	62.14	75.82	65.37	61.76	61.91	56.46	72.42	71.12	57.91	74.16	71.72	70.34	63.26
ACTR3	59.88	61.01	50.34	55.18	56.27	48.13	43.33	62.93	54.65	68.8	71.24	47.78	50.34	72.69	66.68	58.34
ACTR3B	7.11	6.42	6.56	11.86	5.29	4.8	5.68	7.16	8.06	6.28	4.32	7.95	6.56	11.89	8.57	7.51
ACTR5	5.47	6.22	4.23	5.51	5.3	4.46	4.27	4.37	6.31	7.02	4.92	5.38	4.23	5.17	4.48	5.06
ACTR6	12.17	10.1	9.8	14.23	10.79	10.63	10.48	11.69	15.24	11.34	12.08	11.55	9.8	15.44	13.67	13.02
ACTR8	16.45	11.85	15.6	16.28	14.58	10.97	14.21	13.9	16.15	16.26	13.38	15.79	15.6	18.91	16.07	12.76
ACTRT3	2.45	1.45	1.27	2.4	1.68	2.01	1.83	1.37	2.4	1.85	3.17	2.76	1.27	4.12	2.06	1.96
ACVR1	7.23	8.81	14.39	6.25	9.59	8.67	9.95	8.46	7.63	9.22	10.83	10.03	14.39	7.31	8.53	6.73
ACVR1B	12.51	14.97	11.57	12.1	10.45	11.35	14.43	13.01	12.29	12.09	8.34	11.3	11.57	13.52	10.79	13.4
ACVR1C	0.72	0.36	0.88	1.15	1.18	1.96	1.08	0.52	0.73	0.53	0.74	1.65	0.88	0.6	0.77	0.62
ACVR2A	14.29	13.85	13.54	13.45	13.2	25.89	15.74	13.07	13.19	10.88	16.3	14.45	13.54	17.41	15.82	14.53
ACVR2B	21.59	23.84	22.71	43.75	30.16	22.09	35.06	33.74	34.85	20.1	18.2	47.35	22.71	32.88	32.99	44.35
ACVR2B-AS1	1.31	1.68	2.59	1.99	1.41	2.43	2.29	2.67	2.23	1.41	2.15	2.16	2.59	1.56	1.4	1.53
ACVRL1	0.48	0.62	0.58	0.45	0.6	0.48	1.2	0.63	0.66	0.22	0.33	0.38	0.58	0.64	0.38	0.49
ACY1	10.25	9.68	12.94	3.03	2.68	10.41	8.38	8.21	10.63	13.78	12.87	2.02	12.94	8.05	8.73	4.24
ACYP1	9.47	13.17	6.51	20.06	16.18	8.23	11.88	20.34	16.11	7.92	11.85	16.39	6.51	14.01	11.83	18.62
ACYP2	3.46	2.94	2.73	8.72	5.46	4.64	4.56	4.52	4.66	4.13	4.9	5.58	2.73	7.4	4.61	7.47
ADA	15.43	9.65	6.54	6.1	9.78	11.55	9.04	11.47	6.52	18.32	11.78	6.25	6.54	7.63	8.08	6.82
ADAL	5.39	4.75	4.99	6.58	5.27	4.41	4.14	4.55	5.99	5.89	5.52	6.31	4.99	9.33	5.81	4.99
ADAM10	38.82	39.64	42.59	48.33	48.66	42.98	43.46	46.27	40.96	43.26	36.22	42.37	42.59	38.9	47.22	47.64
ADAM11	2.96	2.47	2.86	6.02	2.71	1.22	2.77	2.18	4.01	1.79	3.93	8.9	2.86	4.65	3.72	3.09
ADAM12	1.95	1.11	1.45	1.24	0.56	1.69	1.4	2.58	1.65	1.99	3.73	1.04	1.45	2.33	1.15	2.11
ADAM15	10.38	10.33	9.46	9.55	6.92	4.53	7.54	10	8.11	6.97	13.34	8.9	9.46	10.8	10.4	10.56
ADAM17	22.81	23.52	21.56	26.98	32.34	20.52	22.41	23.95	25.9	26.73	25.42	32.73	21.56	28.24	26.64	28.69
ADAM19	2.53	1.22	2.45	3.1	2.77	2.6	2.39	2.23	2.36	2.52	3.29	2.58	2.45	2.79	3.16	2.59
ADAM1A	6.43	8.59	8.59	5.18	4.57	6.97	6.62	3.93	7.35	6.35	7.15	10.17	8.59	7.99	7.1	3.31
ADAM20	2.14	1.37	1.94	3.68	4.97	5.89	4.29	2.94	1.79	1.46	1.14	4.66	1.94	1.97	1.15	4.63
ADAM20P1	1.82	0.82	1.02	2.79	3.5	2.84	3.73	1.46	1.43	0.84	0.88	3.51	1.02	1.63	0.68	3.13
ADAM21	1.5	0.74	0.82	1.75	2.47	2.48	2.47	1.38	0.93	0.56	0.78	2.48	0.82	1.13	0.64	1.78
ADAM21P1	0.07	0.25	0.09	0.27	0.17	1.19	0.5	0.12	0.08	0.1	0.16	0.51	0.09	0.07	0.04	0.35
ADAM22	3.04	4.01	2.32	6.72	6.18	1.92	4.95	3.38	5.2	4.67	2.37	9.38	2.32	7.12	4.2	6.87
ADAM23	1.77	3.22	0.85	7.28	2.78	2.77	3.34	3.03	3.45	2.7	1.44	8.47	0.85	8.61	3.17	7.87
ADAM28	1.71	3.37	0.93	0.55	1.03	0.49	1.69	1.37	1.15	1.18	0.63	0.11	0.93	0.47	1.11	0.24
ADAM32	0.47	0.2	0.43	1.48	0.96	1.2	0.69	0.88	0.31	0.33	0.53	1.09	0.43	1.86	0.84	0.5
ADAM33	5.47	8.91	7.89	1.03	1.72	5.78	6.17	6.32	5.8	1.77	18.29	1.17	7.89	0.53	3.6	0.88
ADAM8	2.43	1.9	1.91	1.94	1.81	2.16	2.01	1.5	2.17	1.74	1.5	2.06	1.91	1.77	1.51	0.9
ADAM9	27.36	24.96	22.68	24.5	32.55	31.28	24.7	33.52	21.86	31.92	34.38	19.16	22.68	32.63	25.57	29.57
ADAMTS1	42.68	37.76	54.81	22.06	25.29	40.55	27.59	31.31	30.33	47.26	55.29	7.5	54.81	16.46	33.71	12.48
ADAMTS10	8.78	10.64	12.98	5.26	5.83	8.58	7.97	6.1	13.44	12.52	12.16	7.53	12.98	7.3	7.95	4.31
ADAMTS12	2.79	3.31	3.31	1.58	1.94	7.84	2.59	1.84	2.88	1.87	2.72	2.05	3.31	2.06	2.87	3.28
ADAMTS13	2.83	3.27	2.87	2.22	2.04	1.93	3.41	1.81	3.07	3.6	3.95	1.95	2.87	2.56	2.62	1.56
ADAMTS14	0.35	0.83	0.37	1.38	1.03	1.03	0.74	0.59	1.23	0.35	0.33	2.57	0.37	0.55	0.45	1.31
ADAMTS15	1.97	0.7	0.82	2.4	0.98	2.09	0.99	1.6	3.27	5.97	1.92	0.47	0.82	1.61	1.76	1.69
ADAMTS16	1.6	3.73	0.66	3.88	4.02	2.21	3.19	2.11	3.84	3.81	1.47	1.58	0.66	1.84	2.93	3.09
ADAMTS17	0.69	1.15	1.84	1.37	0.65	0.61	1.26	1.1	1.39	1.58	1.57	1	1.84	1.77	0.82	0.91
ADAMTS18	3.16	6.61	1.74	13.91	13.01	3.21	5.86	8.5	11.23	18.99	2.36	12.26	1.74	13.8	12.69	10.41
ADAMTS19	3.9	2.86	3.71	2.16	2.52	1.91	3.51	1.82	2.1	4.57	2.2	2.17	3.71	3.44	2.98	1.93
ADAMTS2	8.08	5.34	13.13	6.08	5.99	10.46	7.68	7.19	7.63	5.5	5.86	7.45	13.13	5.22	5.71	6.63
ADAMTS20	1.34	0.43	0.62	1.59	1.73	1.94	1.42	2.63	1.25	0.45	0.72	1.57	0.62	0.77	1.45	1.96
ADAMTS3	6.77	6.54	7.24	5.41	4.47	4.44	5.73	7.84	8.45	9.19	11.22	3.77	7.24	6.52	6.72	5.99
ADAMTS4	0.88	0.8	0.41	0.94	0.66	1.35	0.99	0.93	0.95	0.59	1.22	1.37	0.41	1.1	0.9	1.25
ADAMTS5	12.38	15.9	13.37	0.73	5.06	7.55	7.82	10.53	10.5	19.84	14.42	0.9	13.37	2.03	7.48	1.45
ADAMTS6	8.36	6.58	5.54	7.26	7.45	6.14	8.11	6.43	8.73	8.36	11.98	5.82	5.54	4.79	7.09	5.32
ADAMTS7	11.3	13.38	21.39	9.02	13.6	13.79	13.73	7.76	16.75	12.38	13.29	9.16	21.39	10.94	10.73	10.31
ADAMTS8	3.43	6.92	10.92	2.47	3.89	7.05	8.01	5.04	8.58	9.17	2.53	2.14	10.92	4.47	8.23	0.75
ADAMTS9	12.59	8.36	18.6	7.42	6.05	10.86	9.89	11.88	13.56	26	16.43	3.03	18.6	9.46	17.21	7.32
ADAMTS9-AS2	5.27	3.35	4.41	5.46	4.51	7.03	6.38	3.67	4.1	2.25	2.43	10.09	4.41	3.11	3.89	6.01
ADAMTSL1	6.56	11.6	6.82	3.87	6.01	10.03	8.61	9.11	10.76	14.56	16.9	2.02	6.82	7.38	5.33	14.85
ADAMTSL2	1.4	1.98	1.33	0.69	0.93	0.4	1.09	2.14	3.99	0.94	1.59	0.35	1.33	0.87	0.98	0.51
ADAMTSL3	0.71	0.29	0.19	0.1	0.51	1.23	0.41	0.33	0.13	0.19	0.44	0.1	0.19	0.84	0.58	1.75
ADAMTSL4	5.42	3.18	3.24	3.42	3.78	4.29	5.9	3.96	3.98	5.32	7.77	3.12	3.24	3.07	3.1	2.05
ADAMTSL5	1.4	0.51	1.12	0.37	0.57	2.04	1.58	0.5	0.48	0.7	0.74	0.36	1.12	0.48	0.42	0.23
ADAP1	3.5	2.9	2.94	2.96	2.48	3.53	3.22	2.76	2.53	2.69	1.66	2.65	2.94	5.19	2.46	3.62
ADAR	62.6	60.75	67.36	48.57	47.88	49.85	62.53	54.84	61.23	71.55	63.22	55.52	67.36	56.71	76.27	49.3
ADARB1	5.45	8.52	7.29	39.58	15.23	9.75	12.57	14.19	13.21	7.2	4.94	39.7	7.29	19.07	20.06	18.72
ADAT1	7.09	7.33	7.89	5.83	5.33	4.86	5.74	4.14	7.07	8.02	8.97	8.68	7.89	9.96	7.73	5.27
ADAT2	3.55	3.68	3.07	5.45	3.99	3.79	4.34	3.1	4.56	2.35	2.98	4.34	3.07	4.52	4.56	3.88
ADAT3	4.51	5.35	5.41	4.78	4.58	9.78	5.14	2.86	6.06	4.11	6.18	3.71	5.41	5.7	3.21	3.83
ADC	3.08	4.16	3.8	3.01	1.96	4.29	2.93	3.15	4.42	3.66	3.11	3.15	3.8	2.45	3.25	2.39
ADCK1	4.32	4.35	3.34	5.64	3.72	2.58	3.58	3.51	3.64	4.73	5.16	5.82	3.34	6.68	4.13	3.32
ADCK2	10.57	12.6	8.92	8.68	7.42	7.7	9.77	12.79	11.68	12.93	13.99	7.02	8.92	9.23	8.8	7.5
ADCK3	12.19	13.76	14.1	12.82	8.72	16.95	16.19	13.53	11.9	10.16	8.74	11.86	14.1	9.87	9.39	12.45
ADCK4	18.05	15.42	12.79	16.69	13.83	10.01	16.15	13.62	19.46	15.22	21.26	17.34	12.79	18.19	15.37	12.73
ADCK5	6.45	7.96	12.51	3.91	3.39	6.43	4.69	4.47	5.88	6.71	6.24	3.68	12.51	5.12	4.74	2.87
ADCY1	1.44	2.98	1.27	5.4	3.67	1.32	2.71	1.77	2.64	1.63	1.43	10.96	1.27	6.63	3.34	5.14
ADCY10P1	0.98	0.95	0.8	2.75	1.79	2.84	2.16	1.74	1.49	0.46	0.69	2.17	0.8	0.89	0.87	1.65
ADCY2	1.44	3.55	0.17	1.28	1.9	1.03	1.98	0.54	0.43	0.12	0.27	2.45	0.17	2.87	1.74	3.64
ADCY3	4.51	4.24	7.11	3.79	3.83	4	3.87	6.29	4.49	3.16	6.66	2.99	7.11	3.43	3.31	3.6
ADCY5	2.16	5.32	5.15	3.35	2.97	5.34	5.55	3.17	3.64	2.41	1.48	2.42	5.15	2.62	3.08	2.59
ADCY6	16.68	15	19.45	12.92	14.4	15.42	17.43	13.59	16.21	16.09	13.95	16.25	19.45	14.53	13.43	14.09
ADCY7	4.71	5.5	4.36	8.85	5.11	4.72	5.18	6.47	8.27	4.61	5.08	8.61	4.36	6.44	6.1	5.22
ADCY8	0.35	0.17	0.02	0.35	0.06	0.15	0.31	0.15	0.2	0.15	0.1	0.46	0.02	1.58	0.39	0.49
ADCY9	3.41	6.67	5.04	5.41	4.98	7.56	6	5.16	3.9	2.62	4.51	6.64	5.04	5.51	3.41	5.52
ADCYAP1	1.53	2.02	0.97	2.45	2.17	1.1	0.74	1	1.05	0.73	1.21	2.04	0.97	8.24	2.34	2.5
ADCYAP1R1	0.37	1.68	0.11	0.86	0.45	0.31	0.54	0.49	0.64	0.09	0.15	0.67	0.11	3.67	0.26	1.81
ADD1	60.43	58.65	62.52	51.7	52.26	55.14	58.48	53.63	64.62	67.15	68.98	49.39	62.52	0	0	51.89
ADD2	2.1	5.6	0.48	16.33	8.29	2.51	5.19	7.26	6.41	0.79	1.43	23.38	0.48	14.82	8.36	17.2
ADD3	114.01	72.56	105.85	42.96	74.63	134.33	97.98	73.79	95.96	80.4	83.17	38.7	105.85	48.56	77.77	60.4
ADH1B	1.18	0.09	0.16	0.07	0.53	0.73	0.62	0.08	0.22	0.11	0.19	0.02	0.16	0.21	0.1	0.33
ADH1C	5.3	13.56	9.56	0.79	2.82	7.15	5.59	6.87	6.22	4.59	0.55	0.79	9.56	4.94	2.3	3.62
ADH5	69.1	70.84	59.78	61.98	55.3	57.93	54.32	66.81	73.3	68.36	74.55	56.33	59.78	69.73	67.87	56.39
ADHFE1	2.56	2.11	1.96	4.86	2	4.4	3.29	2.49	2.35	1.47	1.64	4.23	1.96	3.37	2.34	1.74
ADI1	9.61	14.38	9.79	14.88	10.66	11.73	11.16	12.42	12.47	16.3	15.18	9.67	9.79	20.37	14.92	10.85
ADIPOR1	33.42	31.56	26.21	34.36	34.5	35.64	29.48	33.98	24.26	32.46	33.73	32.12	26.21	34.06	31.77	45.66
ADIPOR2	40.83	30.79	34.55	23.05	26.13	27.67	26.37	26.67	31.01	34.99	33.58	22.27	34.55	24.05	28.28	22.77
ADIRF	3.73	2.52	1.89	3.72	2.61	3.32	4.67	3.53	2.32	1.35	3.73	2.93	1.89	2.02	1.29	5.4
ADK	13.78	13.7	13.75	14.21	13.81	17.28	15.75	14.49	17.97	16.92	15.53	14.78	13.75	16	16.4	14.01
ADM	22.89	7.41	14.04	36.94	32.61	24.06	25.3	33.32	9.82	11.29	13.69	7.36	14.04	11.35	37.57	63.22
ADM2	0.8	0.19	0.76	0.56	1.08	2.42	1.41	0.78	0.33	0.31	1.14	0.94	0.76	0.61	0.38	0.53
ADM5	2.4	2.61	2.72	2.45	1.68	2.72	3.21	1.78	2.38	1.66	2.94	4.44	2.72	2.75	2.12	2.51
ADNP	56.92	51.91	81.95	49.87	63.75	55.8	75.77	49.73	57.36	77	56.03	77.36	81.95	48.9	63.55	57.18
ADNP2	16.52	25.12	20.12	15.26	17.47	19.38	16.97	13.54	18.07	19.7	19.12	21.35	20.12	18.7	16.95	15.72
ADO	22.42	20.45	22.62	22.52	17.16	14.38	19.41	19.72	21.02	19.85	19.97	20.02	22.62	20.48	21.58	18.69
ADORA1	1.35	1.79	0.79	4.03	1.26	0.65	1.78	2.28	2.86	1.84	2.42	2.9	0.79	3.24	2.22	3.01
ADORA2A	5.4	5.47	3.89	5.77	5.58	7.52	6.25	6.21	5.73	5.08	4.13	5.44	3.89	4.23	4.65	6.23
ADORA2A-AS1	0.86	1.31	0.98	1.48	1.34	3.52	1.79	1.12	1.66	0.84	0.81	1.83	0.98	0.98	1.3	1.31
ADORA2B	5.12	4.56	4.73	8.36	4.67	7.37	6.59	6.87	3.99	5.15	3.32	5.98	4.73	5.93	6.42	7.84
ADPGK	18.34	19.05	17.79	15.28	14.45	18.31	13.27	16.92	16.46	20.84	19.91	14.68	17.79	18.23	17.99	13.04
ADPGK-AS1	0.58	0.82	0.8	0.95	0.98	0.69	1.76	0.72	1.02	0.98	1.02	1.63	0.8	1.47	0.86	0.72
ADPRH	0.58	0.53	0.26	0.85	0.53	0.83	0.71	0.7	0.5	0.23	0.67	0.58	0.26	1.03	0.64	0.79
ADPRHL1	1.26	1.2	1.54	0.96	1.1	0.89	0.42	0.61	0.51	1.1	0.99	1.6	1.54	2.32	1.15	0.87
ADPRHL2	20.74	21.72	17.21	19.69	20.29	16.8	19.05	19.78	20.87	20.53	25.63	21.21	17.21	25.56	25.38	17.82
ADPRM	6.67	6.62	6.96	6.22	8.96	9.16	8.22	6.94	6.55	7.46	4.99	8.34	6.96	6.29	6.94	6.96
ADRA1A	0.21	0.6	0.13	1.76	1.22	0.74	1.01	0.05	0.21	0.65	0.66	3.39	0.13	2.85	1.6	2.83
ADRA1B	0.78	0.27	0.46	0.77	1.47	2.68	0.88	0.56	0.21	0.94	0.74	0.85	0.46	1.31	1.02	1.89
ADRA1D	0.22	0.35	0.32	0.67	0.08	1.08	0.57	0.18	0.11	0.26	0.29	0.43	0.32	0.75	0.35	0.22
ADRA2A	0.46	0.7	0.83	0.77	0.76	1.52	1.16	0.48	0.39	1.83	2.96	0.62	0.83	1.18	0.69	1.19
ADRA2B	0.62	0.32	0.12	0.31	0.41	0.89	1.07	0.45	0.46	0.44	0.28	0.35	0.12	0.15	0.24	0.26
ADRA2C	7.52	6.96	5.28	8.24	5.22	4.5	9.81	5.43	6.67	7.82	4.96	7.25	5.28	7.2	7.02	6.99
ADRB1	0.6	0.48	0.03	3.82	1.09	0.71	0.63	1.97	0.53	0.1	0.59	1.02	0.03	1.67	1.2	1.87
ADRB2	0.97	0.26	0.29	1.89	0.81	0.73	0.57	0.91	0.71	0.51	1.52	2.05	0.29	0.89	1.05	1.12
ADRB3	2.83	12.47	5.14	0.08	0.68	3.34	3.71	6.03	7.91	6.29	11.53	0.06	5.14	0.33	3.84	0.82
ADRBK1	19.86	18.91	19.69	20.01	17.13	19.13	15.94	17.95	18.48	15.52	17.16	18.41	19.69	21.22	17.36	19.49
ADRBK2	8.22	8.78	6.87	12.7	10.91	8.33	12.38	10.61	11.41	7.7	4.41	15.18	6.87	10.4	8.86	12.16
ADRM1	47.61	44.94	36.43	29.76	41.16	30.4	23.46	26.23	30.08	50.64	40.43	32.58	36.43	46.58	40.42	25.43
ADSL	46.69	44.52	40.82	35.99	31.63	37.01	33.09	38.7	44.07	49.53	42.22	28.34	40.82	55.86	50.19	33.19
ADSS	26.2	24.65	25.51	20.11	23.3	24.73	25.01	27.87	25	24.3	24.45	18.56	25.51	23.85	24.21	19.89
ADSSL1	4.59	5.71	4.55	4.64	3.7	2.15	3.16	4.3	4.11	3.21	4.72	4.16	4.55	4.39	4.16	4.89
ADTRP	0.65	0.25	2.54	0.05	0.46	5.21	2.41	1.31	0.35	0.24	0.68	0.1	2.54	0.49	1.05	0.16
AEBP1	19.9	20.47	32.15	14.1	15.12	16.67	25.31	13.68	16.26	16.55	32.31	15.4	32.15	16.99	16.27	13.77
AEBP2	21.46	15.51	20.97	18.31	26.19	19.28	25.27	18.33	15.73	16.88	15.45	21.45	20.97	16.13	17.96	20.7
AEN	19.82	20.54	16.9	17.29	22.8	26.06	9.62	12	7.65	18.77	15.57	21.7	16.9	28.82	19.25	11.91
AES	104.37	105.29	88.52	91.48	103.09	106.13	84.1	96.34	94.6	99.25	85.59	78.78	88.52	76.69	92.85	94.55
AFAP1	10.82	11.7	17.14	8.25	13.11	9.26	14.91	9.35	13.13	12.5	12.83	11.61	17.14	14.02	13.17	11.15
AFAP1-AS1	0.9	0.97	1.77	0.82	1.91	1.63	2.01	0.83	1.46	1.37	1.72	1.33	1.77	1.14	1.39	1.29
AFAP1L1	0.63	1.08	0.53	0.35	0.33	0.83	0.51	0.53	0.6	0.44	0.55	0.58	0.53	0.58	0.44	0.33
AFAP1L2	2.36	3.49	0.96	4.21	1.48	4.66	1.93	2.75	2.29	2.14	1.76	2.8	0.96	2.84	2.02	3.66
AFF1	9.14	12.16	14.51	14.91	12.51	15.94	16.35	11.46	9.93	9.7	8.43	15.79	14.51	11.49	12.3	14.08
AFF2	0.58	1.1	1.07	2.88	1.85	1.34	1.4	1.8	1.63	0.95	0.56	8.01	1.07	1.82	1.85	2.64
AFF3	5.36	4.45	5.05	5.72	4.9	4.05	6.97	3.64	5.43	5.48	4.78	6.68	5.05	7.06	5.24	6.65
AFF4	42.92	42.48	53.42	48.08	60.25	50.32	52.65	38.72	36.42	48.79	41.95	58.23	53.42	43.36	49.36	52.32
AFG3L1P	6.88	8.55	7.51	8.36	6.23	6.39	10.34	6.21	8.69	7.01	7.36	9.15	7.51	8.67	6	5.89
AFG3L2	31.49	34.32	28.61	23.3	25.25	24.04	23.5	27.19	27.74	31.97	31.82	26.24	28.61	31.48	30.65	22.7
AFM	1.05	0	5.46	0.02	0.4	2.65	0.72	0.22	0.46	0.46	0.08	0	5.46	0.27	0.65	0.08
AFMID	9.25	6.85	9.68	9.12	8.24	9.53	10.94	10.45	8.56	6.6	5	7.12	9.68	6.48	6.95	11.25
AFP	288.4	481.27	402.55	4.94	85.66	1161.43	260.41	239.64	95.89	232.84	29.74	0.03	402.55	70.96	150.39	12.3
AFTPH	16.45	15.79	13.2	26.19	22.33	19.97	17.97	17.27	17.79	14.41	11.42	20.86	13.2	20.38	17.57	23.35
AGA	4.45	6.66	3.34	5.2	2.43	2.91	2.89	5.01	4.89	4.75	3.82	2.88	3.34	6.61	3.37	3.91
AGAP1	11.86	13.23	13.36	15.4	12.69	8.86	16	12.82	12.47	8.64	10.02	21.09	13.36	14.17	12.59	13.8
AGAP2	1.25	0.78	1.06	0.78	0.94	0.62	1.48	0.41	1.62	1.33	0.87	1.08	1.06	2.63	1.01	1.2
AGAP3	24.11	17.98	23.77	23.89	22.5	20.17	22.52	20.27	25.15	17.82	21.71	25.19	23.77	25.63	21.88	24.84
AGAP4	1.78	1.89	0.92	2.11	0.71	1.87	1.12	1.24	0.08	0.11	0.74	0.67	0.92	1.11	0.1	0.1
AGAP5	2.36	2.46	2.67	2.58	3.04	3.8	2.88	1.86	2.66	1.82	2.8	2.97	2.67	3	2.41	1.97
AGAP6	6.03	6.06	6.13	6.09	6.26	6.83	6.02	4.13	7.03	5.78	5.64	8.02	6.13	5.08	5.5	4.99
AGAP7	0.87	0.33	0.35	0.47	0.26	0.94	0.47	0.46	0.23	0.19	0.16	0.47	0.35	0.2	0.49	1.5
AGAP8	0.8	0.65	1.44	0.71	1.19	0.98	1.13	0.89	2.48	1.97	1.29	2.48	1.44	0.83	2.04	1
AGBL2	1.12	0.53	0.82	1.05	0.86	0.54	1.18	0.59	0.97	0.45	0.83	0.63	0.82	0.71	0.95	0.57
AGBL5	23.03	22.64	23.2	21.9	21.42	19.72	21.18	24.04	25.08	27.27	24.2	19.24	23.2	21.43	21.51	19.17
AGER	2.99	3.87	4.16	2.88	3.95	6.33	4.26	2.46	2.93	2.07	2.91	4.94	4.16	3.82	2.27	3.24
AGFG1	28.93	31	28.88	35.43	43.36	33.83	32.18	26.63	26.32	25.33	29.8	41.27	28.88	34.37	37.4	28.77
AGFG2	3.32	3.03	3.41	2.88	2.63	4.35	3.45	2.94	2.27	2.45	4.49	3.12	3.41	3.65	2.31	2.41
AGGF1	14.56	13.36	10.36	14.19	11.52	11.83	12.83	12.75	14.77	12.13	15.83	14.93	10.36	20.19	15.33	12.49
AGK	13.75	13.85	14.43	16.44	14.98	11.8	15.01	14.39	17.17	14.9	17.53	15.33	14.43	20.54	16.15	14.01
AGL	14.51	10.92	12.41	26.32	13.69	10.83	12.95	12.88	14.62	13.92	14.24	15.45	12.41	14.69	19.96	15.35
AGMAT	8.14	1.93	8.12	0.98	1.06	11.98	5.48	2.84	2.12	3.23	1.05	0.62	8.12	2.41	2.27	0.78
AGMO	0.74	0.26	0.53	0.17	0.17	1.18	0.65	0.33	0.19	0.41	0.04	0.22	0.53	0.17	0.34	0.1
AGO1	16.37	21.76	19.03	24.53	18.76	15.83	21.47	19.57	23.74	19.56	15.94	29.41	19.03	22.7	22.54	23.27
AGO2	19.79	20.63	29.56	24.53	25.45	25.42	26.92	21.36	21.38	20.36	16.71	28.94	29.56	19.02	24.4	21.9
AGO3	17.03	15.42	19.61	18.51	21.23	15.76	20.13	15.7	18.32	16.31	15.15	19.61	19.61	15.67	17.18	18.54
AGO4	9.61	11.77	10.81	13.1	10.71	10.31	10.99	12.24	12.11	9.58	8.84	16.38	10.81	11.79	12	10.89
AGPAT1	32.6	26.75	31.33	28.58	27.82	31.22	29.69	26.35	28.44	29	30.13	25.81	31.33	35.16	27.75	29
AGPAT2	21.83	24.16	31.86	14.64	19.38	27.18	20.66	20.08	17.27	18.81	16.32	14.19	31.86	12.18	15.82	15.21
AGPAT3	13.14	12.32	16.87	9.43	10.76	14.82	14.43	11.81	12.55	11.94	11.9	11.44	16.87	14.19	13.1	10.2
AGPAT4	6.39	8.16	5.44	10.46	6.63	5.78	8.26	7.27	11.27	5.86	6.98	13.93	5.44	10.57	8.33	9.81
AGPAT4-IT1	2.58	3.02	1.84	6.46	4.28	1.1	4.24	3.27	4.31	2.73	4.5	6.87	1.84	5.12	3.87	5.95
AGPAT5	20.74	17.23	15.29	24.15	20.37	17.61	21.25	23.18	21.22	15.11	16.37	21.94	15.29	25.22	24.08	23.51
AGPAT6	15.62	17.24	14.74	14.53	13.78	12	12.75	15.1	16.71	17.66	17.49	15.17	14.74	15.2	14.89	14.17
AGPAT9	3.49	6.84	11.27	0.91	2.18	33.37	9.6	3.41	3.02	2.09	1.2	1.19	11.27	2.41	4.01	0.96
AGPHD1	3.5	5.54	3.12	3.59	2.91	3.75	4.78	3.36	5.22	4.82	3.03	3.07	3.12	3.84	2.25	4.03
AGPS	22.01	22.9	20.15	21.37	21.7	16.67	22.03	22.29	25.84	25.06	28.38	22.35	20.15	25.85	23.75	17.82
AGR2	24.57	113.52	9.63	6.54	11.67	1.28	9.6	19.4	15.32	41.75	4.79	0.06	9.63	4.75	5.38	3.97
AGR3	7.45	34.14	5.57	10.64	15.75	7.07	14.03	17.68	16.15	7.91	5.87	0	5.57	2.55	7.03	3.21
AGRN	39.16	28.89	58.54	40.54	29.52	25.81	45	25.43	52.98	31.78	50.77	32.1	58.54	41.06	32.59	28.76
AGSK1	1.83	1.05	0.88	0.91	1.51	0.38	0.2	0.78	0.51	0.36	0.32	1.81	0.88	0.16	1.64	1.92
AGT	6.49	7.51	5.7	5.68	7.13	9.73	7.04	7.19	10.78	6.28	4.29	2.79	5.7	6.3	4.47	4.97
AGTPBP1	14.68	16.27	9.95	33.67	24.09	11.75	14.96	22.52	19.71	12.2	12.45	37.13	9.95	32.86	25.46	32.81
AGTR1	2.94	2.81	1.09	3.6	2.01	0.95	2.46	4.41	4.34	0.9	1.4	0.16	1.09	1.1	4.03	1.2
AGTR2	2.59	3.29	0.33	0.59	0.37	0.39	1.11	2.08	4.61	2.12	4.17	0.45	0.33	4.47	1.87	7.17
AGTRAP	16.16	17.22	12.58	13.89	10.67	13.54	12.94	19.18	15.81	18.09	18.96	8.69	12.58	13.84	16.41	12.27
AGXT2	0.11	0	0.75	0.04	0.16	3.53	0.6	0.16	0.06	0.29	0.04	0	0.75	0.16	0.17	0
AGXT2L1	0.18	0.1	0.02	1.02	0.33	0.58	0.26	0.21	0.15	0.04	0.22	0.35	0.02	0.85	0.31	0.59
AGXT2L2	11.19	13.15	11.63	9.1	7.48	12.43	10.83	10.81	11.14	8.18	10.58	11.06	11.63	9.23	8.7	10.87
AHCTF1	19.57	18.98	20.87	19.02	22.26	22.77	18.8	17.77	18.41	18.74	16.46	21.58	20.87	18.32	20.43	19.39
AHCY	119.57	107.93	73.13	74.43	75.99	86.97	88.94	84.48	73.87	110.75	75.43	46.54	73.13	66.1	67.83	75.28
AHCYL1	51.6	43.69	53.56	51.79	55.04	61.9	50.47	52.14	44.66	47.22	56.08	54.39	53.56	51.92	53.23	51.51
AHCYL2	8.07	10.44	10.21	11.93	9.96	10.14	14.43	10.29	10.11	7.74	9.15	9.58	10.21	10.58	10.39	12.06
AHDC1	6.04	4.21	9.16	6.67	5.45	6.6	11.17	5.24	6.87	5.96	7.24	8.11	9.16	6.37	5.41	6.85
AHI1	21.24	20.2	17.79	29.38	28.62	18.24	20.88	22.42	22.28	17.34	20.71	30.16	17.79	24.82	20.08	28.36
AHNAK	120.81	65.31	168.53	17.92	51.28	91.23	80.97	86.17	80.07	107.58	165.26	7.37	168.53	17.87	77.81	21.36
AHNAK2	0.58	0.53	0.38	0.66	0.95	0.91	0.78	0.48	0.27	0.23	0.39	0.89	0.38	1.49	0.73	1.09
AHR	20.93	16.84	11.88	7.43	23.16	18.79	15.86	15.79	13.53	19.67	13.77	4.92	11.88	9.9	14.49	13.91
AHRR	1.94	2.15	1.99	0.42	1.74	1.17	3.65	1.19	2.7	0.87	2.62	2.45	1.99	1.21	1.45	1.17
AHSA1	54.56	45.68	37.01	54.51	38.28	40.86	31.1	44.63	42.88	40.22	38.1	35.62	37.01	65.98	45.25	51.95
AHSA2	36.31	43.51	33.22	48.72	31.61	28.69	37.16	35.51	52.32	32.42	33.99	38.44	33.22	34.41	31.47	34.94
AHSG	8.3	0	4.81	0.03	0.41	4.73	5.32	2.99	0.52	5.87	0.36	0.07	4.81	0.26	0.85	0.08
AIDA	9.77	8.51	10.18	11.92	14.56	10.94	12.14	10.63	9.13	9.33	10.42	12.45	10.18	12.25	11.13	12.53
AIF1	3.89	4.99	3.26	4.29	6.85	7.41	5.15	8.21	3.63	2.82	5.16	2.34	3.26	10.04	8.76	5.36
AIF1L	9.7	12.08	6.89	31.29	16.61	7.04	14.02	12.23	16.23	11.2	7.9	16.14	6.89	21.84	18.47	17.9
AIFM1	15.51	26.26	14.27	13.27	10.49	11.53	11.48	14.49	14.55	15.29	16.02	19.88	14.27	19.93	13.63	14.89
AIFM2	3.62	3.15	3.49	2.27	2.36	3.32	4.14	3.02	2.47	2.43	2.66	3.56	3.49	3.03	2.72	2.2
AIFM3	0.68	1.25	0.82	1.24	0.12	1.55	0.68	0.96	0.97	0.32	0.47	1.06	0.82	0.77	0.87	0.37
AIG1	13.98	14.5	11.59	17.84	11.75	17.96	12.56	15.85	15.51	13.36	11.85	14.99	11.59	18.36	14.43	19.13
AIM1	2.68	1.32	6.67	0.95	1.2	6.73	3.91	2.25	1.96	1.32	0.67	0.3	6.67	1.43	2.05	0.47
AIM1L	1.38	0.7	0.88	0.24	0.58	1.15	1.02	1.04	0.47	0.92	0.76	0.15	0.88	0.34	0.82	0.16
AIM2	0.38	0.62	0.39	1.04	0.89	0.05	0.66	0.8	0.71	0.24	0.21	1.11	0.39	1.16	0.68	1.46
AIMP1	23.53	21.25	19.06	19.11	17.87	27.71	17.76	21.51	20.25	20.5	19.82	18.43	19.06	18.32	19.82	18.83
AIMP2	19.2	14.58	13.24	13.49	12.97	10.16	10.93	13.28	13.7	20.67	15.02	9.84	13.24	20.86	18.19	9.77
AIP	29.42	25.14	20.25	25.69	27.79	25.89	25.66	27.93	23.43	25.97	22.87	22.58	20.25	21.68	23.28	26.61
AIPL1	0.04	0	0.07	3.55	1.65	1.08	0.35	0.27	0.24	0.1	0.12	2.41	0.07	0.51	1.28	1.9
AJAP1	1.07	0	0.15	0.05	0.99	1.01	1.68	0.09	1.35	0.5	0.47	5.44	0.15	7.6	3.18	8.74
AJUBA	20.01	16.15	29.27	19.2	27.87	21.36	22.34	21.01	19.99	23.52	23.68	24.18	29.27	17.97	21.96	22.55
AK1	7.87	9.7	4.63	12.55	7.38	5.75	5.3	6.27	8.52	7.75	9.56	11.79	4.63	13.48	8.81	11.17
AK2	46.73	42.79	52.51	39.62	36.45	51.99	46.64	46.51	44.76	42.46	45.83	35.51	52.51	37.58	45.41	33.93
AK3	26.85	29.79	28.38	25.73	29.56	29.78	29.69	31.49	29.69	26.67	25.6	25.12	28.38	22.08	26.52	24.39
AK4	12.78	5.76	14.11	17.87	11.01	20.56	13.08	17.82	6.49	5.77	5.49	14.75	14.11	8.64	19.14	18.35
AK5	0.91	0.95	1.03	1.64	1.63	0.99	2.11	0.72	0.94	0.76	0.99	1	1.03	1.35	1.32	0.67
AK7	1.01	1.13	0.62	1.74	1.6	0.38	1.54	1.61	0.99	0.49	1.46	1.11	0.62	1.57	1.2	2.15
AK8	0.74	1.02	0.53	1.28	1.26	0.24	1.14	0.92	0.83	0.9	0.67	1.02	0.53	1.23	1.15	1.15
AKAP1	13.29	19.95	15.26	9.82	9.31	15.1	14.21	12.49	14.43	8	8.16	10.55	15.26	13.61	12.16	9.89
AKAP10	13.99	13.68	12.43	13.14	12.96	13.98	15.09	14.03	14.69	14.01	12.7	10.46	12.43	12.99	12.99	13.89
AKAP11	14.14	20.46	17.88	20.47	19.44	20.17	23.51	16.36	18.61	16.75	15.55	26.5	17.88	21.68	19.87	21.93
AKAP12	157.6	153.41	192.17	66.03	135.46	193.93	156.56	143.98	184.4	294.27	251.69	64.45	192.17	81.29	158.59	90.86
AKAP13	19.25	22.13	21.84	19.49	18.36	0	24.55	18.32	20.61	19.68	20.84	20.54	21.84	20.16	20.16	15.16
AKAP2	10.15	8.65	8.04	6.85	7.42	16.43	7.04	10.52	6.32	5.21	9.42	5.35	8.04	7.27	7.06	6.33
AKAP5	2.31	2.35	4.44	2.61	2.43	4.22	3.4	3.69	2.4	2.43	3.32	2.24	4.44	3.31	2.98	2.95
AKAP6	1.65	2.42	0.44	6.03	4.32	1.38	2.12	1.12	3	0.98	1.57	10.6	0.44	10.38	5.42	7.38
AKAP7	7.25	19.82	13.92	9.63	22.57	21.9	14.83	27.66	20.51	13.32	9.08	4.39	13.92	6.08	11.34	4.65
AKAP8	13.42	17.31	14.96	11.36	15.04	14.73	13.44	12.07	13	14.66	13.89	14.72	14.96	13.11	11.69	11.75
AKAP8L	35.83	41.51	39.41	46.13	46.82	37.34	45.46	32.61	45.06	38.92	35.92	44.42	39.41	36.93	33.95	42.95
AKAP9	28.21	26.77	27.18	28.79	34.26	30.66	33.36	25.74	35.16	29.11	27.52	25.89	27.18	24.98	27.8	29.91
AKD1	2.84	6.21	2.41	5.78	5.06	3.19	4.48	3.35	3.95	2.2	2.48	6.07	2.41	6.58	4.14	3.21
AKIP1	7.84	8.34	5.31	9.37	7.78	4.98	5.84	8.8	10.62	8.55	8.04	8.34	5.31	13.32	7.58	9.05
AKIRIN1	53.77	49.46	58.81	56.62	64.86	55.05	41.2	39.21	46.63	54.81	52.09	63.98	58.81	67.26	60.54	49.99
AKIRIN2	33.47	28.12	31.98	31.31	32.77	31.15	34.63	27.27	31.14	30.2	27.35	37.63	31.98	31.32	30.37	38.64
AKNA	4.08	4.51	3.11	4.05	4.36	4.55	5.46	4.06	4.31	2.47	4.5	4.15	3.11	3.22	3.08	3.11
AKR1A1	73.08	68.09	62.23	45.93	52.5	71	48.33	67.31	73.83	68.44	72.98	42.15	62.23	54.99	61.64	51.92
AKR1B1	26.56	30.95	21.9	27.55	23.56	13.38	21.25	35.33	32.18	34.24	36.89	22.76	21.9	33.6	27.34	29.02
AKR1B10	2.48	2.84	4.18	0.23	0.67	17.61	3.13	5.72	0.98	1.53	4.77	0.12	4.18	0.82	0.53	0.05
AKR1B15	0.31	0.3	0.25	0	0	0	0.15	0.79	0.29	0.17	1.51	0	0.25	0	0.07	0.07
AKR1C1	5.58	4.67	7.6	5.55	4.19	10.2	4.41	2.27	4.4	1.02	3.62	5.5	7.6	6.22	10.49	6.01
AKR1C2	2.91	4.06	1.47	4.67	4.22	6.37	1.47	1.71	1.34	0.64	1.32	3.14	1.47	4.71	2.95	4.1
AKR1C3	0.68	0.91	0.75	1.84	1.21	1.16	0.89	0.81	0.72	0.83	0.66	2.22	0.75	1.56	1.59	1.94
AKR1D1	0.88	0.08	1.47	0.11	0.17	2.88	0.63	0.24	0.14	0.35	0.19	0.02	1.47	0.12	0.94	0.02
AKR1E2	1.09	1.74	1.44	0.98	1.94	1.35	1.31	0.73	0.94	0.22	1.23	2.69	1.44	2.83	2.13	3.11
AKR7A2	23.17	24.87	21.07	22	16.29	21.24	19.83	24.75	23.25	20.5	21.92	23.86	21.07	25.94	25.3	22.85
AKR7A2P1	2.4	2.72	2.85	4.9	3.05	1.85	3.15	3.24	2.83	2.48	2.74	3.93	2.85	3.23	3.51	6.68
AKR7A3	1.26	2.29	1.25	1.85	0.63	0.57	1.91	0.75	1.25	1.46	0.78	2.16	1.25	1.09	1.23	1.69
AKR7L	0.69	1.51	1.04	0.57	1.63	1.07	1.18	0.46	0.72	0.72	0.83	1.98	1.04	1.28	0.91	0.69
AKT1	50.07	52.98	43.96	47.82	43.93	42.75	37.3	45.72	45.97	43.59	47.39	47.54	43.96	53.16	51.21	47.38
AKT1S1	11.86	9.67	12.9	7.93	9.03	10.78	9.96	8.68	9.52	13.08	11.1	7.19	12.9	10.17	7.77	5.67
AKT2	21.03	24.35	21.13	18.15	16.17	15.74	20.46	19.03	23.39	20.8	22.95	17.49	21.13	18.55	19.67	16.72
AKT3	23.31	25.45	22.48	46.34	43.84	22.6	29.14	35.92	35.31	22.76	24.31	60.02	22.48	40.89	36.52	56.22
AKTIP	9.22	13.08	8	13.21	12.28	10.35	9.9	10.47	11.62	14.76	10.06	16	8	15.09	10.55	10.06
ALAD	10.48	14.9	12.82	9.56	11.36	8.14	10.77	9.64	11.41	10.85	13.61	9.83	12.82	9.77	10.6	8.49
ALAS1	17.88	17.81	16.64	17.51	16.56	17.28	15.19	19.12	16.55	17.58	15.16	17.24	16.64	21.19	20.09	15.87
ALB	0.29	3.23	0.45	0.36	0.39	0.37	0.22	0.41	0.19	1.69	0.32	0.14	0.45	0.39	0.27	0.39
ALCAM	218.92	119.67	129.74	24.3	92.85	85.21	151.1	131.39	187.78	289.73	183.41	13.86	129.74	24.07	92.94	41.76
ALDH16A1	9.86	10.85	5.62	5.33	4.16	3.65	5.93	5.76	7.63	7.22	10.95	3.49	5.62	5.77	6.14	5.01
ALDH18A1	54.98	38.13	63.35	31.22	33.95	90.39	51.7	48.37	38.68	46.99	37.83	24.59	63.35	36.45	48.75	32.2
ALDH1A1	91.15	101.97	20.18	100.01	126.76	92.71	61.18	112.69	22.82	18.69	51.51	12.45	20.18	52.55	75.6	76.1
ALDH1A2	11.06	53.69	36.49	4.45	8.49	4.01	17.89	27.66	27.84	23.81	27.88	0.9	36.49	2.23	11.1	1.69
ALDH1A3	2.56	11.4	0.74	22.4	8.32	4.61	19.16	4.59	8.21	0.6	1.85	7.04	0.74	31.49	8.02	7.68
ALDH1B1	16.45	15.48	14.28	9.39	7.71	13.56	10.53	14.29	12.72	14.16	10.87	7.87	14.28	12.26	14.05	7.19
ALDH1L1	1.16	0.18	2.62	0.21	0.53	9.59	2.21	0.79	0.56	0.36	0.25	0.16	2.62	0.71	0.78	0.13
ALDH1L2	1.5	1.35	0.65	2.76	3.28	1.88	1.81	2.66	0.8	0.66	2.38	3.48	0.65	3.01	1.3	3.11
ALDH2	31.48	21.27	33.75	15.68	18.06	26.11	22.65	30.3	30	27.53	28.62	12.47	33.75	17.46	18.94	14.06
ALDH3A2	24.37	18.35	22.88	20.88	15.17	21.37	19.11	22.12	22.69	18.24	27.42	16.37	22.88	23.77	19.46	16.88
ALDH4A1	2.76	3.69	2.02	3.28	2.78	1.65	2.32	3.06	4.56	5.88	2.87	2.89	2.02	3.86	3.79	2.85
ALDH5A1	8.18	11.13	12.43	11.02	8.53	12.51	13.4	9.11	8.78	10.3	6.98	10.22	12.43	10.39	7.9	11.18
ALDH6A1	12	9.05	14.17	12.98	8.19	31.42	13.36	13.65	10.92	8.32	9.19	10.92	14.17	12.01	11.71	9.54
ALDH7A1	15.57	16.5	13.94	21.7	17.49	14.32	14.97	19.16	18.23	18.32	13.82	19.84	13.94	15.89	19.99	17.71
ALDH8A1	0.35	0.37	0.18	0.33	0.43	0.64	0.56	0.27	0.33	0.13	0.56	1.07	0.18	0.58	0.29	0.47
ALDH9A1	25.92	29.59	28.6	23.85	21.05	23.88	18.21	31.39	27.66	33.46	27.13	20.83	28.6	26.34	25.03	20.65
ALDOA	485.45	251.32	412.7	477.41	495.99	433.65	372.85	491.62	248.24	197.05	205.2	553.59	412.7	349.42	380.48	621.91
ALDOB	0.28	0.23	0.68	0.17	0.34	1.31	0.81	0.25	0.33	0.22	0.22	0.38	0.68	0.33	0.16	0.19
ALDOC	29.3	11.07	22.48	34.74	30.3	27.73	25.53	37.97	19.74	11.05	10.03	32.6	22.48	16.45	22.81	54.17
ALG1	5.2	5.07	4.75	3.25	3.01	3.87	3.53	3.15	4.14	5.08	4.96	3.91	4.75	4.79	3.97	2.41
ALG10	14.67	10.97	5.91	13.35	13.8	10.37	13.97	12.16	13.63	10.83	12.66	15.49	5.91	12.43	13.92	13.64
ALG10B	8.96	0.7	2.94	8.8	9.46	6.18	5.73	4.47	2.62	4.43	4.23	6.52	2.94	2.07	7.8	11.92
ALG11	10.37	11.85	14.22	8.47	10.3	11.19	11.04	9.78	12.65	14.06	13.06	8.69	14.22	11.98	11.77	8.62
ALG12	10.17	12.5	13.1	9	10.96	12.1	12.84	11.76	13.15	12.46	16.49	10.54	13.1	10.76	8.72	8.82
ALG13	17.31	30.88	20.03	29.49	17.23	23	19.59	26.13	19.03	16.45	16.26	38.11	20.03	30.66	16.54	29.76
ALG14	7.4	9.12	6.92	5.85	5.78	6.09	7.41	7.42	7.36	8.13	8.94	6.77	6.92	8.12	7.23	5.95
ALG1L	0.47	0.29	0	0.31	0.62	0.6	0.27	0.08	0.21	0.14	0.37	0.74	0	1.1	0.69	0.46
ALG1L9P	1.71	1.85	0.91	2.44	1.52	1.7	2.11	1.3	1.72	1.54	1.54	2.81	0.91	2.19	1.07	1.51
ALG2	20.19	19.76	23.14	15.22	18.08	22.85	15.53	16.01	14.85	21.62	19.3	19.73	23.14	18.19	17.75	14.51
ALG3	19.68	14.94	19.81	16.99	19.55	29.09	15.59	16.04	15.64	17.2	16.32	14.32	19.81	21.06	16.72	14.67
ALG5	17.42	22.73	17.98	15.62	18.91	20.52	16.17	19.69	18.05	18.84	24.83	16.27	17.98	20.83	18.83	18.42
ALG6	6.9	7.73	5.49	8.97	7.26	6.75	8.09	9.45	9.55	7.21	10.2	7.4	5.49	8.97	8.73	8.48
ALG8	26.65	20.93	23.33	22.6	18	18.24	18.6	26.92	27.52	27.61	27.19	15.82	23.33	28.12	19.05	18.99
ALG9	9.41	11.84	10.39	14.3	11.33	11.49	10.86	11.61	11.15	8.62	9.1	14.31	10.39	14.44	12.51	13.57
ALK	0.37	0.79	0.72	0.97	0.43	0.39	0.58	0.46	0.4	0.2	0.28	0.53	0.72	1.13	0.61	0.68
ALKBH1	5.38	7.11	5.88	8.64	6.99	4.25	6	6.71	6.04	6.25	5.95	8.03	5.88	7.88	6.73	8.35
ALKBH2	15.07	11.52	14.17	11.42	12.36	11.45	13.76	13.64	16.76	18.14	14.49	11.48	14.17	16.99	17.32	11.81
ALKBH3	5.72	6.3	7.06	7.06	6.17	9.22	6.09	6.18	6.99	6.48	9.4	9.41	7.06	8.9	10.05	7.03
ALKBH4	8.71	9.42	9.36	6.58	5.4	5.9	6.56	7.2	9.02	9.83	8.51	8.33	9.36	8.72	7.28	6.45
ALKBH5	58.55	49.91	48.53	94.4	83.77	67.57	63.96	79.9	52.08	39.63	46.14	91.94	48.53	71.65	73.35	111.23
ALKBH6	6.26	5.19	5.44	5.86	4.15	5.55	5.44	4.24	5.09	8.16	7.88	3.68	5.44	6.37	6.23	4.25
ALKBH7	32.54	28.94	27.41	28.66	28.02	31.28	27.59	29.47	27.27	22.26	27.39	29.56	27.41	25.21	25.99	37.87
ALKBH8	4.27	5.38	4.28	4.56	4.46	3.49	4.58	3.61	4.73	4.69	4.15	3.92	4.28	6.66	6.2	3.96
ALMS1	14.9	20.5	16.91	23.55	22.03	16.89	19.46	20.18	21.88	17.13	16.31	29.05	16.91	22.17	22.63	22.49
ALMS1P	0.19	0.36	0.33	0.69	0.31	1.21	0.41	0.51	0.38	0.19	0.81	0.96	0.33	0.81	0.62	0.2
ALOX15	1.36	2.68	0.83	1.03	0.68	0.55	0.67	3.25	1.14	1.47	0.82	0.2	0.83	0.81	1.45	3.67
ALOX15P1	0	0	0	0	0	1.24	0.15	0.08	0.09	0	0	0	0	0	0.17	0.08
ALOX5	1.02	0.56	0.76	0.3	0.55	0.37	0.49	0.49	0.46	0.5	0.84	0.27	0.76	1.29	0.95	0.3
ALPK1	3.4	3.19	3.88	1.53	4.14	4.53	5.27	4.04	3.13	3.07	5.59	3.67	3.88	2.91	2.92	2.7
ALPK2	1.19	1.41	0.66	0.76	1.08	3.41	2.47	2.7	0.85	0.92	5.52	0.44	0.66	3.93	1.47	1.33
ALPK3	5.05	5.16	8.41	2.84	5.88	3.81	7.08	3.98	3.21	1.88	1.5	4.77	8.41	2.27	4.08	2.24
ALPL	6.06	3.34	4.24	11.07	5.66	3.54	4.04	10.89	6.79	4.06	2.93	15.86	4.24	4.4	9.07	8.27
ALS2	16.85	17.15	16.14	17.39	17.07	15.46	16.05	15.21	15.69	17.83	16.75	21.42	16.14	19.15	18.16	15.92
ALS2CL	1.83	3.25	3.44	1.4	2.22	1.83	2.53	1.57	1.15	0.93	1.68	1.14	3.44	0.84	1.11	1.08
ALS2CR11	0.22	0.55	0.33	0.81	0.64	0.87	0.63	0.41	0.41	0.2	0.52	0.99	0.33	1	0.58	0.35
ALS2CR8	3.55	4.55	4.45	5.42	4.08	3.43	5.18	4.91	5.9	4.35	5.23	5.77	4.45	4.63	4.4	4.12
ALX1	2.23	2.37	0.76	0.33	1.87	1.92	2.58	2.28	2.31	2.96	2.57	0.23	0.76	1.83	0.66	6.06
ALX3	7.84	6.83	21.17	3.29	12.34	6.09	14.23	11.93	20.05	24.87	18.18	3.95	21.17	5.04	12.17	8.07
ALX4	1.63	0.96	2.05	0.6	2.41	2.32	2	0.93	2.43	1.35	0.88	1.43	2.05	1.99	1.53	3.89
ALYREF	57.23	61.47	50.99	52.82	51.89	44.86	39.72	53.12	50.57	63.71	69.27	46.78	50.99	67.86	65.9	48.52
AMACR	5.66	5.66	6.55	5.32	4.56	8.73	5.68	6.61	4.12	5.45	5.53	4.33	6.55	5.86	4.23	5.46
AMBP	6.21	98.58	2.59	10.24	6.41	30.38	6.49	9.68	38.96	2.39	0.71	0.25	2.59	2.38	3.16	1.61
AMBRA1	12.15	14.21	13.41	11.69	12.4	12.14	12.99	10.27	11.65	13.25	11.38	15.11	13.41	12.94	12.9	11.18
AMD1	49.17	53.21	50.5	38.04	44.96	53.57	37.39	41.75	38.76	40.16	42.33	49.67	50.5	53.39	47.79	38.8
AMDHD1	0.51	0.06	0.42	0.19	0.25	1.25	0.4	0.15	0.14	0.47	0.11	0.24	0.42	0.54	0.18	0.22
AMDHD2	7.86	6.67	7.77	5.17	3.5	6.54	5.98	4.64	6.04	6.7	8.96	4.11	7.77	6.73	5.26	3.44
AMER1	6.72	6.15	8.87	3.66	4.17	4.44	5.53	5.77	6.04	6.61	5.31	7.03	8.87	5.25	5.28	3.53
AMER2	1.18	1.9	0.24	16.64	7.68	3.53	3.23	3.54	2.74	0.6	0.58	13.47	0.24	10.84	8.42	15.9
AMER3	0.18	0.4	0.07	0.88	0.57	0.25	0.39	0.12	0.48	0.02	0.11	1.36	0.07	1.91	0.6	1.1
AMFR	27.57	34.2	34.22	45.41	30.75	39.14	28.9	37.12	28.05	21.59	29.34	33	34.22	37.16	33.26	33.7
AMH	3.12	9.71	3.76	2.43	2.89	3.69	3.57	0.81	3.83	2.95	4.77	11.34	3.76	5.68	1.16	6.87
AMHR2	17.64	13.69	11.63	1.05	4.25	6.53	13.55	13.67	19.42	17.69	28.54	0.45	11.63	1.1	6.46	0.62
AMIGO1	1.27	1.84	0.79	3.83	2.51	1.02	2.05	2.36	2.11	1.84	1.15	2.77	0.79	1.65	1.4	2.88
AMIGO2	8.47	4.08	5.45	6.51	3.29	3.42	4.53	9.37	4.13	3.66	12.62	2.37	5.45	3.29	3.56	3.98
AMIGO3	4.55	6.08	6.39	5.16	5.39	6.1	4.77	3.52	4.88	5.15	5.94	6.89	6.39	5.36	4.12	4.06
AMMECR1	8.16	15.48	7.47	11.99	7.08	8.52	7.82	14.71	8.53	7.77	8.35	13.29	7.47	10.71	7.13	12.56
AMMECR1L	11.72	11.73	13.64	11.77	11.71	11.15	10.54	9.59	12.02	13.51	9.48	12.14	13.64	11.11	11.69	11.04
AMN	12.64	5.44	17.06	0.44	0.85	28.56	4.83	3.3	2.06	2.1	0.6	0.32	17.06	1.49	2.74	1.01
AMN1	10.73	9.44	7.79	11.84	13.58	8.22	10.58	11.52	11.34	8.63	9.51	11.95	7.79	12.64	10.47	10.37
AMOT	15.62	16.12	21.73	11.7	10.31	10.4	19.09	22.58	15.88	21.74	18.77	13.69	21.73	10.22	9.49	15.19
AMOTL1	20.39	18.46	22.34	13.57	19.4	19.78	23.6	18.84	19.92	23.68	24.22	15.4	22.34	17.68	19.83	17.19
AMOTL2	21.08	14.36	31.76	29.66	34.51	24.39	31	29.45	22.53	29.31	40.17	32.45	31.76	30.02	25.77	30.47
AMPD2	30.56	22.65	29.41	20.83	24.02	28.89	27.4	20.3	25.8	28.26	28.51	24.51	29.41	22.52	25.13	22.7
AMPD3	2	2.73	2.31	1.52	1.81	2.37	2.58	2.28	1.69	2.09	2.76	1.52	2.31	1.17	2.1	1.42
AMPH	1.45	2.54	0.56	5.8	3.35	1.55	2.5	3.28	3.59	1.81	1.05	5.88	0.56	5.07	2.8	6.93
AMT	11.85	10.87	11.71	10.14	6.13	11.73	12.2	9.81	13.81	11.47	9.85	12.22	11.71	11.68	11.86	9.23
AMTN	0.05	0	0.09	0	0.45	1.48	0.13	0.11	0.31	0.17	0.22	0.11	0.09	1.98	1.57	10.94
AMY2B	6.04	5.98	4.41	6.07	5.19	4.54	3.86	2.1	4.76	4.28	4.26	3.76	4.41	6.66	4.35	3.48
AMZ1	0.78	0.67	0.75	0.71	0.99	1.16	1.18	0.62	0.72	0.71	0.51	1.13	0.75	0.65	0.55	0.96
AMZ2	27.37	27.45	20.6	36.24	28.38	24.23	23.24	28.96	27.14	26.41	28.71	32.73	20.59	43.19	29.15	30.32
AMZ2P1	3.58	4.72	2.91	4.43	3.9	5.25	4.37	4.24	4.3	4.07	3.8	4.26	2.91	4.9	4.03	3.62
ANAPC1	11.43	10.97	10.34	10.73	9.2	8.76	10.29	9.97	12.51	11.24	10.99	8.3	10.34	11.99	12.46	8
ANAPC10	12.33	12.59	10.79	11.74	12.96	11.88	12.63	10.89	11.38	12.16	11.69	10.47	10.79	11.72	12.04	10.6
ANAPC11	49.53	66.62	36.59	47.5	49.04	45.38	35	63.74	54.68	52.16	60.96	36.87	36.59	58.28	55.29	52.65
ANAPC13	45.54	56.2	43.21	46.26	47.83	51.89	40.95	41.7	45.76	54.39	70.51	50.87	43.21	60.06	55.76	50.27
ANAPC15	7.62	10.64	5.34	7.05	5.93	5.25	5.72	9.3	8.87	9.87	10.57	6.1	5.34	8.67	8.87	7.99
ANAPC16	32.46	35.63	30.54	38.03	31.3	32.74	28.33	36.54	37.72	34.06	37.93	36.96	30.54	34.09	33.74	32.49
ANAPC2	11.28	11.82	11.54	9.21	8.44	10.7	9.71	7.26	10.29	10.66	11.21	10.04	11.54	10.74	8.72	7.58
ANAPC4	15.5	14.84	13.73	14.16	11.41	11.16	13.28	12.02	15.89	13.51	15.78	11.68	13.73	14.89	12.98	12
ANAPC5	46.57	40.32	41.45	35.34	31.12	39.11	34.88	38.85	40.53	47.23	42.73	27.32	41.45	41.47	41.14	29.66
ANAPC7	21.87	18.54	21.13	19.49	18.23	15.08	17.26	18.4	22.77	22.04	20.72	18.33	21.13	27.71	25.29	15.81
ANG	6.32	11.14	5.29	4.28	5.73	9.5	7.85	8.34	3.29	2.97	2.97	4.25	5.29	2.74	5.49	6.93
ANGEL1	9.32	11.73	10.21	9.09	7.85	8.4	10.81	8.72	9.75	10.01	8.07	8.96	10.21	7.86	6.93	8.8
ANGEL2	15.25	14.77	14.32	16.29	13.3	12.9	15.13	14.19	17.83	15.95	16.04	18.8	14.32	16.71	15.05	14.39
ANGPT1	11.76	6.62	8.13	2.64	6.21	3.98	13.08	5.53	8.62	17.35	16.93	0.65	8.13	3.42	5.45	5.51
ANGPT2	2.21	2.28	1.56	1.39	1.8	1.94	2.09	1.39	1.96	1.72	2.14	1.69	1.56	1.75	1.2	1.08
ANGPT4	0.13	0.23	0.12	0.56	0.06	0	0.28	0.16	0.27	0.09	0.14	1.84	0.12	0.62	0.46	0.86
ANGPTL1	2.81	3.65	3.26	7.38	4.29	3.03	3.26	3.16	4.86	3.06	2.93	5.67	3.26	4.48	4.86	4.43
ANGPTL2	5.42	6.18	5.81	2.58	5.36	5.18	5.98	6.33	7	6.07	9.28	2.49	5.81	2.48	5.1	2.6
ANGPTL3	0.85	1.51	1.64	1.64	2.17	2.76	1.95	1.89	1.38	0.85	0.83	2.31	1.64	1.45	1.19	3.1
ANGPTL4	9.58	14.68	10.85	4.18	8.65	6.11	9.79	7.23	5.36	10.2	12.92	3.85	10.85	8.39	18.07	9.43
ANGPTL6	0.86	1.62	0.61	0.44	0.25	4.77	0.94	0.31	0.43	0.44	0.53	0.05	0.61	0.58	1.05	0.23
ANGPTL7	0.36	1.22	1.61	0.99	1.59	1.18	1.3	0.45	0.56	1.03	0.93	2.55	1.61	1.78	0.92	0.75
ANK1	0.57	0.5	0.15	2.11	1.26	0.8	1.22	0.63	0.8	0.42	0.62	5.39	0.15	3.2	1.22	1.93
ANK2	5.57	8.05	0.92	20.13	10.35	2.31	6.3	7.16	11.66	3.03	5.75	23.87	0.92	18.7	12.67	16.06
ANK3	34.65	19.1	36.23	14.73	17.29	14.83	25.53	28.7	29.3	37.43	51.49	18.76	36.23	18.87	20.29	13.29
ANKAR	2.16	1.48	1.95	1.64	1.38	1.08	1.93	1.51	2.07	1.49	1.35	2.8	1.95	1.86	1.83	1.69
ANKDD1A	2.42	2.17	2.11	3.43	2.91	1.65	3.54	2.06	2.11	2.82	2.36	4.08	2.11	2.26	2.41	2.08
ANKEF1	2.04	3.19	1.12	4.47	2.85	1.63	2.77	3.1	2.93	1.5	2.18	3.7	1.12	3.56	3.51	2.21
ANKFY1	14.47	14.56	17.25	14	11.04	12.41	16.5	13.12	15.72	15.59	15.37	14.39	17.25	15.67	16.51	13.6
ANKH	6.24	7.64	7.61	9.98	7.58	6.11	8.7	5.84	7.26	9.64	5.49	18.95	7.61	13.48	8.52	12.13
ANKHD1	24.27	28.57	32.01	31.22	32.32	35.6	32.95	26.24	25.1	24.02	24.53	35.99	32.01	28.5	31.34	29.58
ANKHD1-EIF4EBP3	1.43	3.06	2.45	1.64	1.16	2.15	3.19	2.54	1.55	1.17	2.23	3.19	2.45	1.96	1.34	1.25
ANKIB1	18.36	16.55	17.99	18.49	22.64	23.36	20.7	16.49	19.64	20.59	17.88	19.15	17.99	22.87	21.62	20.07
ANKLE1	1.24	0.97	1.3	1.22	1.4	0.72	1.35	0.58	1.41	0.54	0.59	1.94	1.3	1.64	1.6	1.29
ANKLE2	21.04	21.51	21.61	16.24	17.94	16.24	18.31	18.69	18.25	19.84	18.65	17.29	21.61	18.95	18.36	16.56
ANKMY1	2.58	2.55	2.97	1.71	1.94	3.71	2.41	2.13	2.15	2.82	2.15	2.44	2.97	1.97	2.41	1.39
ANKMY2	18.16	17.86	15.43	18.68	17.3	20.87	16.78	19.41	17.01	14.33	16.31	18.72	15.43	16.03	15.52	18.64
ANKRA2	12.45	10.65	7.88	12.82	13.88	10.28	14.08	12.87	13.92	11.58	11.92	10.53	7.88	11.1	9.5	12.91
ANKRD1	1.04	0.37	0.51	2.67	4.95	4.11	1.59	1.45	1	3.12	1.65	0.6	0.51	2.83	2.71	1.19
ANKRD10	47.67	54.17	43.35	43.87	59	49.14	50.81	49.42	59.74	47.08	55.08	55.41	43.35	44.35	45.91	54.08
ANKRD11	15.73	14.52	23.43	13.64	16.85	13.93	21.85	11.57	16.32	14.63	17.71	20.12	23.43	17.19	14.15	14.45
ANKRD12	9.84	11.16	10.29	14.67	15.46	13.74	13.63	10.53	11.21	8.29	9.1	16.13	10.29	13.59	14.04	13.19
ANKRD13A	10.29	11.2	9.44	13.09	10.88	11.9	10.26	11.59	8.86	10.2	8.8	12.27	9.44	13.63	12.57	11.63
ANKRD13B	19.05	8	19.41	6.43	8.43	4.99	15.21	9.21	15.13	12.14	17.15	6.89	19.41	8.62	8.37	8.04
ANKRD13C	12.92	13.82	14.24	15.82	15.46	13.32	14.5	13.27	14.31	13.92	15.06	16.07	14.24	14.58	14.53	14.66
ANKRD13D	10.82	8.87	8.54	8.98	8.42	9.49	8.39	6.96	9.66	8.2	9.98	10.31	8.54	11.78	9.07	8.32
ANKRD16	6.49	7.72	6.8	6.58	5.86	8.29	7.96	6.45	7.06	5.91	5.69	8.88	6.8	8.99	6.98	6.56
ANKRD17	29.54	29.03	34.24	29.19	32.56	31.37	33.79	24.73	28.28	33.4	26.36	35.96	34.24	33.74	35.5	27.05
ANKRD18A	0.23	0.42	0.11	1.12	0.66	0.21	0.75	0.81	0.45	0.85	0.18	1.08	0.11	0.66	0.43	1.47
ANKRD18B	0.52	1.2	0.17	2.93	2.46	0.27	1.06	2.72	0.84	0.4	0.56	3.7	0.17	1.66	1	1.93
ANKRD19P	0.77	0.39	0.51	0.7	0.74	0.63	1.09	0.45	0.73	0.75	0.42	0.88	0.51	1.2	0.77	0.53
ANKRD20A11P	0.12	0	0	0	0	0.2	0	0	0	1.84	0.17	0.07	0	0	0	0
ANKRD20A4	1.53	0.65	0.53	0.65	1.36	1.29	1.72	0.53	0.2	0.17	0.26	0.25	0.53	1.59	0.48	1.7
ANKRD23	3.78	4.7	3.62	4.97	3.22	3.62	4.76	2.98	5.09	3.1	2.96	5.99	3.62	4.19	2.83	4.88
ANKRD26	10.6	9.93	8.77	16.89	13.58	10.96	13.82	11.86	14.08	7.4	8.95	15.59	8.77	12.19	11.25	13.66
ANKRD27	9.62	10.18	9.75	7.59	9.3	8.95	9	9.37	8.93	8.69	7.34	6.99	9.75	6.4	8.43	7
ANKRD28	14.88	15.22	12.51	12.84	14.47	13.55	16.31	12.39	13.16	12.84	13.49	15.55	12.51	14.71	15.53	12.29
ANKRD29	0.61	0.94	1.23	0.21	0.27	1.13	0.6	0.62	0.34	0.45	0.66	0.26	1.23	0.72	0.52	0.62
ANKRD30A	1.85	0.18	2.58	0.03	0.04	0.09	0.11	0.03	0.09	0.01	0.01	0.01	2.58	0.04	0	0.02
ANKRD30BL	12.2	9.27	23.81	16.15	19.1	8.42	21.89	7.98	10.09	14.01	11.05	15.7	23.81	12.45	12.35	13.45
ANKRD32	9.91	8.25	9.43	20.39	15.15	7.66	10.53	15.94	16.93	7.77	12.22	14.71	9.43	14.15	14.61	18.67
ANKRD33B	1.73	1.23	1.23	4.26	3.16	4.18	2.14	2.37	0.93	2.24	2.49	2.69	1.23	1.72	3.55	2.35
ANKRD34A	1.13	0.87	1.12	2.05	1.06	1.79	1.45	0.95	1.06	0.91	0.89	1.62	1.12	1.81	1.46	2.22
ANKRD35	0.23	1.21	0.05	0.66	0.5	0.14	0.32	0.51	0.4	0.05	0.28	0.83	0.05	0.91	0.17	0.51
ANKRD36	8.45	10.25	8.87	12.84	10.2	8.52	9.24	9.55	13.21	7.1	9.39	13.79	8.87	12.74	11.01	8.59
ANKRD36B	5.56	5.23	4.07	7.48	5.82	4.2	4.6	4.72	5.81	3.36	7.44	8.03	4.07	5.73	4.32	7.7
ANKRD36BP1	6.71	10.35	12.51	7.53	8.9	5.19	9.93	9.2	7.34	8.32	8.89	12.89	12.51	7.07	8.34	8.28
ANKRD36BP2	0.44	0.83	0.02	4.64	2.77	0.89	0.95	0.85	1.21	0.12	0.14	3.48	0.02	2.8	1.94	0.27
ANKRD37	6.85	0.81	1.84	13.43	4.37	2.43	10.33	10.82	3.93	0.46	1.8	3	1.84	4.19	16.47	24.38
ANKRD39	6.31	7.5	6.33	7.67	8.05	4.05	6.16	7.83	8.55	6.11	6.06	7.86	6.33	10.97	5.95	9.71
ANKRD40	22	23.65	18.57	17.34	19.33	17.89	16.6	19.62	18.16	22.08	17.95	17.11	18.57	18.69	20.63	14.62
ANKRD42	1.69	2.1	1	2.75	1.94	1.65	1.98	1.49	1.84	1.67	1.43	3.15	1	2.27	1.92	2.43
ANKRD44	4.24	3.74	2.47	1.75	3	2.67	3.84	3.53	5.5	9.15	5.42	2.41	2.47	3.78	3.31	2.68
ANKRD45	0.56	0.56	0.31	1.71	0.96	0.47	1.78	0.83	0.74	0.49	0.84	2.83	0.31	1.29	1.28	0.97
ANKRD46	19.8	24.76	19.46	23.84	23.11	28.13	21.79	21.68	21.15	22.19	18.37	26.42	19.46	32.48	26.87	26.13
ANKRD49	8.5	9.76	8.42	10.34	10.17	11.8	8.81	9.04	10.26	10.68	11.08	11.88	8.42	11.36	10.04	8.22
ANKRD50	51.07	27.53	43.75	21.62	32.1	24.95	34.69	37.26	34.77	46.84	49.11	28.26	43.75	27.4	33.66	26.22
ANKRD52	7.5	9.36	12.62	6.48	8.1	8.59	10.58	5.77	6.8	10.16	8.99	10.77	12.62	8.27	7.71	6.21
ANKRD53	0.47	0.75	0.72	0.74	0.47	1.2	0.85	0.39	0.51	0.15	0.65	1.46	0.72	0.93	0.76	0.77
ANKRD54	8.23	11.25	7.78	12.56	8.87	9.37	7.22	8.83	9.12	7.19	7.53	11.54	7.78	13.08	10.93	11.05
ANKRD6	4.2	5.61	6.96	7.09	7.43	5.39	7.59	5.25	7.04	9.47	5.29	7.43	6.96	7.78	6.2	9.71
ANKRD61	2.27	3.73	3.43	3.1	2.71	2.77	4.27	2.74	3.37	3.01	2.68	3.44	3.43	2.51	2.41	3.53
ANKRD63	0.51	0	0.55	0.3	0.54	1.14	0.54	0.92	0.44	0.2	0.58	0.32	0.55	0.61	0.69	0.97
ANKRD65	0.63	1.39	0.48	2.27	1.28	0.22	2.18	1.68	1.19	1.02	1.23	2.71	0.48	1.49	1.58	1.61
ANKRD9	18.08	16.32	20	17.13	18.44	16.26	17.5	11.38	13.86	10.14	12.97	15.02	20	12.15	13.42	11.07
ANKS1A	8.32	8	10.28	8.06	8.6	8.2	9.66	7.38	8.86	9.07	8.14	10.87	10.28	10.11	8.86	8.09
ANKS1B	2.57	2.21	3.75	3.94	1.91	1.59	2.65	2.38	2.53	2.5	3.16	4.55	3.75	4.8	2.99	4.06
ANKS3	7.6	7.92	7.16	7.24	4.94	6.18	6.51	5.17	8.21	7.78	6.99	6.87	7.16	8.76	7.24	5.89
ANKS4B	3.6	1.26	6.62	0.23	0.54	8.65	4.01	1.83	1.12	1.28	0.47	0.14	6.62	1.28	1.22	0.6
ANKS6	7.62	8.5	9.74	6.52	6.54	7.77	8.87	7.47	7.78	7.68	7.08	7.88	9.74	6.62	7.14	5.5
ANKZF1	16	13.15	16.08	20.72	18.51	17.13	17.43	16.33	16.86	11.61	12.27	18.08	16.08	12.76	16.19	20.48
ANLN	19.28	19.04	19.17	14.04	18.84	16.38	18.22	24.13	21.7	18.63	28.27	9.44	19.17	8.19	16.3	15.2
ANO1	2.44	4.22	1.5	3.3	2.13	7.71	4.38	1.98	2.76	3.58	2.06	3.7	1.5	4.83	4.25	2.43
ANO10	11.75	12.4	10.93	12.12	12.17	11.56	11.5	12.36	12.07	13.18	12.67	12.06	10.93	15.19	11.92	11
ANO4	0.62	4.56	3.66	0.54	1.71	0.58	0.99	1.51	3.56	7.31	1.24	0.88	3.66	1.08	2.47	1.17
ANO5	3.9	3.51	1.77	5.43	6	2.68	4.08	3.89	2.89	3.8	2.28	6.18	1.77	6.41	4.48	6.2
ANO6	35.4	30.68	36.96	26.17	29.95	43.54	33.73	34.11	30.25	35.24	37.3	24.08	36.96	23.48	30.85	27.41
ANO7	0.67	1.17	1.17	0.96	0.58	1.68	1.6	1.03	0.85	0.76	1.04	0.85	1.17	0.76	0.59	0.68
ANO8	6.61	7.07	5.25	7.66	7.27	2.29	8.46	4.03	8.67	5.34	8.13	10.62	5.25	10.16	5.27	7.19
ANO9	4.6	4.01	3.92	1.13	1.39	0.85	4.16	2.84	3	1.09	2.73	0.43	3.92	0.72	1.95	0.82
ANP32A	64.75	63.08	65.8	76.42	62.13	51.16	59.59	74.2	77.85	76.88	62.12	57.78	65.8	64.54	71.52	70.35
ANP32A-IT1	2.06	2.3	5.04	2.88	3.27	3.58	4.96	2.62	2.44	2.86	2.16	4.66	5.04	2.07	2.44	3.86
ANP32AP1	0.72	0.43	0.41	0.47	0.29	0.27	0.43	0.78	0.34	0.22	0.23	0.56	0.41	0.15	0.6	1.03
ANP32B	17.18	18.97	40.63	18.17	32.51	32.46	34.9	22.94	13.9	18.51	15.09	20.32	40.63	12.01	20.41	17.6
ANP32D	0.81	0	0.94	0.36	0	1.25	0.49	0.14	0.19	0.51	0.37	0	0.94	0	0	0.49
ANP32E	32.78	38.12	37.89	49.24	48.23	29.64	44.63	49.8	42.67	39.96	41.02	44.83	37.89	38.66	44.22	52.7
ANPEP	2.48	1.55	8.75	0.17	0.55	6.5	3.22	1.51	1.59	0.66	0.41	0.2	8.75	0.9	0.96	0.49
ANTXR1	14.14	14.26	22.09	13.67	13.32	11.61	23.1	13.89	18.7	23.89	22.69	19.04	22.09	17.93	16.91	17.08
ANTXR2	13.69	12.41	17.74	12.71	13.86	22.84	12.46	13.79	15.98	25.02	15.82	14.19	17.74	13.83	13.83	13.28
ANXA1	38.55	4.96	2.58	7.87	20.5	13.04	21.19	18.17	6.2	59.27	59.11	1.43	2.58	41.8	21.42	8.49
ANXA10	0.41	1.18	0.24	0.13	0.34	0.08	0.45	0.3	0	0.03	0.53	0.04	0.24	0.54	0.21	0.87
ANXA11	38.98	30.55	43.98	10.96	22.28	31.65	30.41	30.96	25.18	35.33	45.75	10.86	43.98	17.47	26.99	9.35
ANXA13	0.57	0.95	0.51	0	0	2.87	2.01	0.44	0	0.11	0.3	0.11	0.51	0.16	0.08	0.05
ANXA2	101.76	65.51	95	66.88	128.95	117.33	81.58	119.59	92.72	214.05	191.17	49.56	95	119.78	99.52	104.69
ANXA2P1	1.56	1.48	1.65	1.58	2.44	2.59	3.41	1.05	1.49	0.91	0.71	2.14	1.65	1.92	1.56	2.44
ANXA2P2	0.96	0.96	0.86	0.4	0.87	0.85	0.82	1.25	0.67	1.62	0.97	0.45	0.86	0.55	1.12	0.92
ANXA2R	1.27	2.39	0.91	0.91	1.21	3.3	1.58	2.07	0.84	0.71	1.76	1.98	0.91	0.73	0.97	1.07
ANXA3	21.66	13.67	14.13	7.06	22.48	30.9	18.88	24.78	16.92	24.32	28.83	0.62	14.13	10.29	14.82	3.69
ANXA4	23.37	17.9	41.9	3.84	9.7	46.4	23.92	20.96	14.68	16.44	9.83	1.08	41.9	9.22	18.41	4.93
ANXA5	128.9	85.42	105.1	76.77	106.21	117.72	93.3	123.69	81.93	115.06	148.38	89.4	105.1	85.74	108.54	84.75
ANXA6	70.65	59.25	53.19	28.27	34.14	41.11	43.09	53.57	52.74	75.23	84.8	27.1	53.19	38.92	48.06	35.88
ANXA7	29.91	30.02	22.56	22.12	24.41	23.86	21.23	27.58	21.88	31.42	28.99	19.08	22.56	29.14	27.18	20.65
ANXA8L2	0.39	0.2	0.08	0.02	0	0.68	0.13	1.19	0.04	0.04	1.82	0	0.08	0.02	0.1	0.02
ANXA9	1.6	1.34	1.57	0.85	1.54	3.28	2.14	1.97	1.57	1.64	1.72	0.97	1.57	0.9	1.21	1.23
AOC2	5.98	2.77	2.64	9.23	4.95	5.08	13.27	1.89	2.19	1.15	4.4	6.96	2.64	12.94	6.44	5.58
AOC3	2.56	1.57	0.63	4.37	2.78	2.28	8.38	1.5	1.68	0.22	1.25	3.02	0.63	4.36	3.45	2.74
AOX1	2.64	2.3	2.59	0.75	1.14	1.2	1.54	2.78	1.47	1.53	2.53	0.27	2.59	0.72	0.78	0.79
AP1AR	14.6	14.62	13.8	16.44	15.61	13.93	13.2	14.3	15.46	12.92	12.42	18.81	13.8	20.16	16.12	15.43
AP1B1	14.24	17.17	13.37	14.89	10.44	9.45	12.46	13.31	13.04	14.44	16.64	13.64	13.37	19.74	15.38	13.83
AP1G1	24.22	29.2	29.95	23.75	28.22	29.68	26.66	22.42	23.46	29.94	25.98	27.77	29.95	28.55	27.6	22.22
AP1G2	18.51	20.29	16.5	11.76	10.22	13.1	17.52	13.56	19.62	18.4	24.11	9.55	16.5	11.92	12.64	9.47
AP1M1	20.58	24.86	19.93	25.9	20.57	16.93	16.65	21.75	19.84	16.75	20.51	22.5	19.93	27.56	20.71	21.48
AP1M2	10.16	6.59	8.01	1.71	4.44	6.42	8.68	7.31	7.19	11.98	6.96	0	8.01	2.67	5.69	1.1
AP1S1	28.6	24.19	19.66	27.11	23.48	19.95	21.36	29.49	27.06	32.19	29.12	21.9	19.66	32.39	25.68	26.56
AP1S2	17.23	26.33	7.99	61.52	28.63	15.23	18.55	26.57	16.36	10.28	12.13	62.96	7.99	60.71	20.92	52.37
AP1S3	3.83	3.19	3.91	2.29	3.06	3.19	4.96	4.27	3.72	6.08	5.07	1.61	3.91	4.76	4.5	1.39
AP2A1	20.39	19.74	24.67	18.59	18.44	16.52	20.09	16.66	20.15	21.1	25.33	16.98	24.67	22	17.63	17.27
AP2A2	16.07	15.36	18.97	19.62	14.04	15.97	17.63	13.93	17.87	14.85	13.01	23.94	18.97	22.46	17.16	18.49
AP2B1	34.04	32.97	41.1	40.49	41.43	39.06	41.68	38.68	30.9	39.55	32.81	40.81	41.1	43.98	41.03	44.59
AP2M1	97.39	97.47	78.17	98.96	79.4	70.27	66.11	93.57	92.89	87.44	111.4	90.43	78.17	111.43	107.28	101.59
AP2S1	46.04	45.84	33.76	30.64	32.77	24.26	29.5	47.41	40.97	50.75	57.67	23.17	33.76	39.32	38.52	35.65
AP3B1	23.19	25.36	25.16	20.63	23.63	24.4	23.84	22.32	24.63	29.33	27.21	18.25	25.16	20.99	24.28	19.67
AP3B2	0.62	0.88	0.15	3.09	1.18	0.71	0.57	0.54	0.91	0.36	0.31	2.78	0.15	3.92	1.55	2.32
AP3D1	27.87	25.37	31.03	26.04	22.48	25.16	29.74	20.47	24.2	25.5	30.4	26.81	31.03	36.41	25.4	22.07
AP3M1	20.35	21.51	20.63	23.43	21.58	19.11	20.11	19.93	22.4	19.87	21.73	24.63	20.63	26.88	24.1	22.79
AP3M2	13.44	13.76	10.8	15.41	10.68	10.09	10.45	12.44	13.48	10.33	12.22	13.49	10.8	17.7	16.72	12.97
AP3S1	44.8	43.89	39.79	46.41	50.69	41.57	40.07	51.24	37.98	42.62	42.05	43.45	39.79	47.02	46.6	54.48
AP3S2	9.26	8.27	9.67	10.39	9.32	10.16	10.22	9.08	9.09	8.32	9.78	11.05	9.67	13.65	10	10.52
AP4B1	6.36	7.06	6.33	8.28	5.35	4.89	5.02	5.41	8.45	6.78	7.94	9.13	6.33	10.48	7.4	6.84
AP4B1-AS1	1.03	1.1	1.24	1.29	1.24	1.7	1.84	0.69	1.17	1.07	1.09	2.09	1.24	1.77	0.83	1.49
AP4E1	4.94	6.72	6.44	6.93	7.68	5.54	5.94	5.24	5.97	5.7	6.43	8.37	6.44	8.91	7.57	4.98
AP4M1	12.69	11.41	9.82	10.18	4.32	5.43	8.62	8.45	13.33	11.12	11.64	7.97	9.82	9.56	9.65	7.78
AP4S1	5.9	7.01	7.23	5.09	5.83	5.98	6.04	4.76	7.32	7.36	7.41	5.33	7.23	7.56	5.91	4.7
AP5B1	7.79	8.21	9.22	7.17	7.08	7.9	6.15	5.89	4.56	6.61	5.57	11.12	9.22	8.24	6.27	5.94
AP5M1	18.83	17.6	17.56	19.22	20.68	16.58	18.63	14.43	18.24	18.3	19.05	24.13	17.56	25.93	23.78	15.89
AP5S1	4.27	7.75	5.07	3.95	1.78	2.85	4.39	5.49	5.62	4.24	8.17	3.8	5.07	7.2	4.86	4.5
AP5Z1	4.48	5.71	5.51	3.57	3.8	4.41	4.74	3.31	4.65	5.28	5.21	4.67	5.51	5.77	4.59	2.62
APAF1	9.99	9.57	11.14	12.27	13.36	14.2	12.4	13.17	12.39	10.13	10.95	11.6	11.14	10	12.12	11.31
APBA1	2.39	4.68	3.09	9.42	4.33	1.56	4.66	2.85	7.35	6.18	1.91	13.66	3.09	8.56	5.96	4.83
APBA2	9.27	12.26	9.5	18.46	11.56	8.66	8.87	11.73	16.87	9.41	7.32	19.5	9.5	24.03	13.15	19.62
APBA3	7.89	4.54	6.07	7.31	6.86	7.06	6.13	6.05	7.25	7.05	5.12	7.08	6.07	6.65	5.69	6.68
APBB1	19.01	22.73	16.35	30.96	22.9	13.6	19.75	22.82	24.93	19.52	18.9	29.74	16.35	31.38	23.41	33
APBB2	7.15	9.35	5.61	18.64	8.82	5.47	9.32	10.84	10.01	8.12	7.99	18.87	5.61	11.05	9.71	14.45
APBB3	8.43	9.05	7.86	13.88	7.31	10.74	9.27	5.61	11.3	9.32	10.02	13.08	7.86	16.71	9.53	9.99
APC	9.94	12.66	10.35	12.14	13.05	10.8	12.78	9.13	12.04	14.8	10.01	16.42	10.35	20.05	15.49	13.23
APC2	2.57	3.61	2	9.75	5.24	3.31	3.96	2.02	9.16	1.48	1.99	12.81	2	19.72	5.23	8.52
APCDD1	4.49	11.72	6.19	10.3	5.35	3.11	5.79	6.76	8.53	14.45	2.67	4.37	6.19	12.53	8.38	11.49
APCDD1L	0.76	0.71	0.59	0.95	0.75	0.08	1.04	0.98	0.64	1.09	1.12	0.85	0.59	1.51	0.82	0.56
APEH	38.23	38.59	29.74	30.4	23.47	29.85	25.83	31.26	34.69	41.77	37.34	27.49	29.74	37.88	33.15	26.77
APEX1	65.9	49.83	76.31	48.12	53.49	58.69	64.04	52.59	57.18	66.13	55.72	50.79	76.31	56.29	62.56	48.39
APEX2	8.82	7.84	7	5.1	7.3	4.01	6.16	9.54	7.55	8.56	9.56	6.3	7	6.23	7.48	4.61
APH1A	79.73	81.68	58.07	58.69	55.52	59.34	57.12	67.69	74.66	80.59	79.09	48.37	58.07	67.16	70.83	63.52
APH1B	7.45	9.17	5.35	12.52	8.53	7.34	9.5	8.58	10	8.41	8.9	10.96	5.35	9.25	7.89	10.28
API5	43.32	39	39.43	44.75	40.16	35.43	35.88	39.22	39.93	41.24	40.08	44.55	39.43	52.16	45.92	38.51
APIP	20.74	22.25	14.83	16.23	18.89	22.66	21.36	18.23	18.17	18.59	16.77	21.7	14.83	20.78	23.03	17.67
APITD1	4.19	4.93	4.61	6.3	4.33	4.08	5.04	5.71	6.49	6.12	7.89	6.69	4.61	7.74	6.41	4.42
APITD1-CORT	0.91	2.41	1.2	1.2	2.03	2.17	1.01	1.59	2.27	1.76	1.08	0.7	1.2	2.3	1.69	0.66
APLF	5.49	2.84	2.35	4.4	3.56	2.52	3.61	3.99	3.24	3.27	2.53	3.43	2.35	3.55	3.54	3.3
APLN	0.88	0.57	0.27	1.44	0.19	0.54	0.7	1.38	0.44	0.28	0.45	1.01	0.27	1.01	0.85	1.4
APLNR	4.3	0.46	1.39	0.65	0.7	1.1	2.34	1.83	2.68	3.45	3.24	0.32	1.39	0.53	1.44	0.2
APLP1	19.39	17.78	20.39	23.21	21.76	5.59	24.52	18.5	23.6	15.65	23.98	24.57	20.39	36.59	22.07	25.34
APLP2	94.22	114.23	92.18	105.24	111.65	104.12	96.89	106.46	72.98	84.93	94.81	85.29	92.18	128.84	104.2	126.36
APMAP	24.51	48.36	31.8	42.1	31.82	23.34	29.88	48.64	42.78	27.05	50.88	32.52	31.8	51.79	38.31	35.76
APOA1	274.52	224.79	293.29	13.53	43.86	1035.48	248.87	143.79	81.13	143.16	22.44	0.5	293.29	61.06	151.53	22.44
APOA1BP	42.23	52.1	38.88	31.75	25.2	22.72	23.96	43.83	37.29	47.99	41.53	17.66	38.88	41.84	35.13	27.8
APOA2	261.78	26.7	352.3	1.46	19.23	1098.15	197.16	105.74	39.94	125.76	60.48	0	352.3	66.62	156.83	6.27
APOA4	3.06	0.08	4.44	0.06	0.25	8.73	9.67	0.19	0.32	0.34	0.47	0	4.44	0.44	2.54	2.64
APOB	15.04	1.07	44.11	0.14	1.93	81.39	20.49	6.91	3.5	12.27	1.61	0.15	44.11	5.23	9.34	0.62
APOBEC2	0.87	1.27	1.25	1.74	1.36	3.03	1.84	1.29	1.43	0.76	0.92	2.07	1.25	1.46	1.33	0.79
APOBEC3B	1.27	0.72	0.76	0.64	0.35	0	0.32	1.7	1.11	1.02	0.74	0.16	0.76	0.52	0.99	0.2
APOBEC3C	13.29	8.65	13.28	3.18	6.23	8.62	12.6	15.17	9.74	18.48	17.44	0.96	13.28	2.81	7.63	2.38
APOBEC3D	2.46	0.89	1.47	0.99	1.5	2.13	1.88	1.64	2.29	1.77	1.4	0.28	1.47	0.44	1.34	0.63
APOBEC3F	3.65	3.12	4.72	1.24	2.11	2.84	6.19	3.18	4.14	6.4	3.66	0.76	4.72	1.43	2.97	1.16
APOBEC3G	2.83	1.74	2.07	1.3	2.05	5.32	3.35	3.99	2.5	3.58	3.48	0.17	2.07	1.04	3.87	0.7
APOBEC4	0.56	0.79	0.26	1.27	0.6	1.19	1.15	0.68	0.85	0.67	0.41	0.83	0.26	1.42	0.66	1.56
APOC1	69.37	21.56	24.25	6.19	8.01	22.81	17.3	30.72	19.7	36.04	13.99	5.72	24.25	7.82	26.54	10.55
APOC2	0.64	0.17	0.18	0	0	2.26	0	0.1	0	0.2	0.1	0.16	0.18	0	0	0.12
APOC3	35.52	0	38.3	0.26	0.7	110.65	17.09	4.39	2.73	4.72	1.55	0	38.3	2.69	12.3	2.61
APOE	354.66	114.8	272.88	86.26	152.93	524.37	263.59	188.79	133.03	317.28	270.58	51.25	272.88	121.93	195.91	60.4
APOH	1.93	1.07	2.29	0	0	10.08	2.45	1.83	0.59	1.31	0.15	0	2.29	0.74	1.14	0.04
APOL1	1.44	1.69	0.26	0.54	1.47	1.42	1.26	2.67	0.77	0.36	4.14	0.28	0.26	1.72	1.39	1.41
APOL2	9.27	8.31	7.8	8.65	10.26	12.86	11.54	10.45	12.51	10.92	12.99	13.56	7.8	14.45	11.42	13.36
APOL3	0.82	0.63	0.19	0.18	0.64	1.15	1.01	1.31	0.45	0.15	1.84	0.31	0.19	0.71	0.76	1.02
APOL4	1.51	1.75	0.81	0.5	0.33	0.96	1.84	1.75	1.99	2.18	1.6	1.52	0.81	2.8	2.07	3.49
APOL6	3.94	3.55	3.9	1.26	2.83	6.44	3.58	4.96	1.62	1.55	4.44	0.56	3.9	3.43	4.62	1.84
APOLD1	4.72	2.98	4.19	3.36	3.22	1.72	4.18	6.59	4.99	2.42	4.92	3.09	4.19	2.45	2.76	3.01
APOM	3.55	1.75	4.82	1.5	1.22	9.5	3.03	3.32	3.32	4.56	1.75	2.27	4.82	2.37	2.96	1.55
APOO	10.02	20.55	8.04	20.74	11.3	10.69	7.15	21.63	11.46	8.85	10.31	19.29	8.04	27.31	12.59	18.05
APOOL	4.16	5.57	7.77	5.56	6.33	8.27	10.85	4.92	4.17	4.96	4.71	7.48	7.77	4.68	6.21	5.07
APOPT1	14.94	12.89	11.98	13.48	13.3	14.08	11.29	12.77	12.95	13.32	12.62	13.38	11.98	15.43	13.67	13.48
APP	135.94	144.15	173.6	120.98	147.33	118.72	147	136.78	120.59	145.61	154.26	103.57	173.6	146.38	148.66	163.27
APPBP2	26.88	24.03	27.37	24.89	24.09	27.74	26.18	23.51	27.31	30.89	29.81	23.62	27.37	27.02	26.69	22.45
APPL1	28.6	31.07	29.28	32.15	31.93	35.86	32.81	34.57	29.84	27.63	30.24	30.96	29.28	33.17	33.32	32.51
APPL2	16.65	18.43	17.16	12.58	14.66	16.3	19.17	14.18	17.89	18.6	15.97	14.42	17.16	15.57	14.74	13.45
APRT	64.4	63.41	50.57	15.09	31.08	46.72	32.81	35.93	61.24	73.88	58.79	22.63	50.57	51.52	49.77	32.34
APTX	14.44	12.44	13.58	16.5	11.81	19.22	15.5	14.53	14.64	14.27	14.87	15.09	13.58	15.97	14.95	12.69
AQP1	21.32	11.37	19.44	4.36	4.87	18.08	7.36	33.28	8.86	6.77	94.47	4.56	19.44	4.9	12.89	3.65
AQP11	4.03	6.26	5.39	4.52	3.53	3.47	4.06	3.53	4.68	3.84	3.91	7.07	5.39	5.37	3.99	3.74
AQP3	2.13	5.64	1.63	3.36	2.22	10.79	2.93	2.78	1.72	1.88	2.38	1.32	1.63	2.19	2.77	1.81
AQP4	1.04	1.01	0.94	1.93	2.4	2.15	2.06	2.07	1.01	0.52	1.17	1.98	0.94	0.81	0.82	2.86
AQP4-AS1	0.64	0.69	0.68	0.46	1.16	1.01	1.39	0.76	0.67	0.19	0.52	0.68	0.68	0.54	0.66	0.76
AQP5	0.13	2.08	0.2	1.99	8.5	0	1.29	0.86	0.34	0.28	0.41	0.71	0.2	0.39	0.35	0.72
AQP7P3	0.9	0	0.1	0.2	0	0.22	0.14	0.16	0	0	0	0.12	0.1	0.26	0.27	1.08
AQR	24.42	21.26	21.95	19.53	22.34	20	18.41	19.4	23.16	23.47	22.26	21.47	21.95	23.89	24.29	17.91
AR	1.14	2.95	0.53	2.48	2.51	1.33	2.02	1	2.26	1.81	0.72	3.49	0.53	1.98	1.54	2.35
ARAF	16.52	34.44	16.02	15.18	12.77	12.04	14.86	19.51	14.97	15.16	18.22	14.27	16.02	15.65	13.34	13.04
ARAP1	19.71	21.52	25	9.56	13.71	23.96	25.51	16.29	17.92	19.14	27.1	11	25	9.75	15.25	12.63
ARAP2	5.43	4.49	4.03	1.45	3.48	3.14	4.09	4.18	3.52	5.69	8.01	1.27	4.03	1.92	3.32	1.42
ARAP3	4.14	5.87	8.76	2.75	4.87	5.96	6.1	4.81	8.04	8.14	5.97	2.59	8.76	3.21	4.89	3.58
ARC	0.4	0.28	0.21	5.58	1.06	2.57	1.09	0.78	0.51	0.62	0.46	2.01	0.21	2.36	0.62	2.6
ARCN1	59.32	57.45	66.53	47.56	61.61	70.16	63.06	53.97	45.06	64.69	62.95	51.87	66.53	53.84	55.79	53.62
AREG	4.16	0	1.57	0.25	0.18	2.62	1.73	0.57	0.31	0.38	0.07	0	1.57	0.34	0.61	0.23
ARF1	139.05	135.07	136.11	126.45	150.36	162.68	122.16	135.9	103.34	121.98	115.92	131.69	136.11	123.84	114.06	157.13
ARF3	31.8	32.01	32.04	26.67	24.09	27.38	26.39	25.24	26.35	29.96	29.78	23.5	32.04	34.66	28.44	25.83
ARF4	145.94	120.77	143.46	136.87	200.04	205.84	130.25	125.74	98.32	153.14	143.72	150.83	143.46	206.92	159.19	135.05
ARF5	84.66	85.06	71.65	50.18	61.79	59.18	55.51	72.53	79.3	103.5	88.32	45.57	71.65	62.46	59.85	55.35
ARF6	27.47	23.09	28.14	20.73	21.37	22.61	21.08	22.23	18.59	23.47	23.16	22.06	28.14	22.16	20.93	17.82
ARFGAP1	47.17	32.82	29.19	25.64	34.72	48.69	29.2	24.73	34.16	46.92	34.95	30.74	29.19	27.71	27.9	25.97
ARFGAP2	25.66	33.89	25.94	20.67	16.9	22.25	22.94	24.38	30.53	32.23	28.81	22.48	25.94	26.49	22.3	19.72
ARFGAP3	27.78	25.65	22.28	36.2	37.43	40.38	27.45	28.78	23.7	25.2	23.25	33.43	22.28	30.62	29.08	35.08
ARFGEF1	18.15	19.15	18.77	22.53	23.73	21.54	22.06	19.25	20.62	19.36	16.35	24.09	18.77	22.67	22.79	21.31
ARFGEF2	17.96	13.94	14.86	12.68	15.44	16.98	15.34	12.83	12.44	21.35	14.97	13.93	14.86	15.23	15.73	11.12
ARFIP1	17.14	17.03	17.86	15.77	17.53	14.75	17.68	16.01	18.38	16.67	16.56	14.9	17.86	17.09	19.02	13.42
ARFIP2	12.41	11.34	11.88	8.34	10.1	10.94	10.54	8.61	9.5	12.9	10.78	10.47	11.88	10.2	10.27	7.67
ARFRP1	17.24	12.69	12.86	9.73	8.73	10.85	10.51	9.22	14.07	19.95	13.37	11.58	12.86	13.04	11.28	9.32
ARG1	0.39	0.55	0.57	0.51	0.22	0.29	0.8	0.35	0.72	0.35	0.62	1.13	0.57	0.61	0.54	0.44
ARG2	6.31	5.99	5.65	8.44	10.46	16.29	6.62	9.08	5.98	5.31	7.02	9.3	5.65	7.65	7.9	8.15
ARGFXP2	2.02	3.22	2.29	3.74	1.53	2.12	1.99	1.87	2.43	1.73	2.1	2.83	2.29	2.69	1.61	1.86
ARGLU1	121.98	136.35	119.43	140.72	132.2	87.69	120.28	136.92	160.44	105.16	102.03	107.89	119.43	96.86	99.15	130.43
ARHGAP1	10.32	11.13	17.1	6.86	8.13	12.9	11.99	10.1	8.41	12.98	13.92	9.07	17.1	10.56	10.23	6.05
ARHGAP10	10.38	5.14	15.31	3.57	6.18	10.9	8.21	8.21	8.37	11.38	15.25	3.04	15.31	5.49	8.78	3.56
ARHGAP11A	11.06	14.03	16.02	13.74	18.77	12.58	15.23	17.15	15.6	11.46	13.31	10.71	16.02	6.17	12.94	14.92
ARHGAP11B	8.85	6.44	10.13	6.88	10.34	5.48	7.91	9.11	9.69	6.73	7.22	6.99	10.13	4.01	7.58	6.99
ARHGAP12	20.9	24.98	22.05	24.85	27.62	26.76	26.82	21.95	24.46	21.28	18.49	25.09	22.05	26.85	24.92	27.72
ARHGAP17	7.11	8.95	11.65	8.1	8.47	9.62	11.61	7.06	6.99	8.38	6.75	10.21	11.65	7.85	8.36	6.9
ARHGAP18	14.79	10.69	13.65	4.05	5.27	19.76	13.39	9.7	6.92	8.84	8.89	2.41	13.65	4.49	7.97	4.34
ARHGAP19	9.65	12.97	11.02	13.45	13.06	14.67	12.93	16.47	14.67	11.74	10.35	11.3	11.02	6.21	10.16	17.39
ARHGAP19-SLIT1	0.31	0.41	0	0.46	0.45	0.31	0	0.44	0.36	0	0.05	1.12	0	0.62	0.22	0.53
ARHGAP20	3.86	9.52	4.8	3.41	4.03	2.45	3.64	1.67	5.07	5.33	5.23	8.52	4.8	6.13	4.46	4.17
ARHGAP21	28.03	29.06	25.53	29.31	25.59	20.57	23.01	25.11	26.9	17.26	20.75	41.24	25.53	31.55	27.67	34.74
ARHGAP22	8.48	2.22	8.59	0.54	1.42	1.26	4.45	4.96	4.98	3.75	10.9	0.34	8.59	0.66	2.85	0.42
ARHGAP23	9.83	5.29	14.84	4.15	5.82	6.54	9.86	5.88	4.69	5.32	13.03	5.93	14.84	5.97	6.06	4.39
ARHGAP24	4.75	3.97	3.71	2.2	3.41	3.76	5.11	5.26	4.7	3.69	10.72	3.53	3.71	3	3.85	2.54
ARHGAP26	2.62	3.57	5.27	2.88	3.25	4.48	4.72	2.71	2.86	2.02	1.15	3.15	5.27	2.66	2.58	2.17
ARHGAP27	2.55	2.36	5.43	1.38	2.04	10.1	3.62	1.63	3.17	1.84	2.74	2.44	5.43	1.6	1.94	1.22
ARHGAP28	29.64	16.24	24.12	5.62	9.63	19.95	23.52	18.65	26.02	51.92	36.32	8.3	24.12	9.07	18.42	6.73
ARHGAP29	6.57	4.12	20.27	7.06	7.5	6.62	11.95	11.3	11.58	23.32	11.04	3.09	20.27	5.04	9.74	8.17
ARHGAP30	0.66	0.48	0.55	0.86	0.97	0.58	1.48	0.84	0.79	0.94	1.05	0.68	0.55	1.01	0.82	0.81
ARHGAP31	1.66	2.03	3.77	1.09	2.01	3.99	2.17	1.86	1.74	2	1.83	1.16	3.77	2.08	2.32	2.17
ARHGAP32	6.1	8.88	8.61	9.45	7.64	6.86	10.84	8.03	9.03	7.89	5.65	12.67	8.61	8.37	7.83	9.61
ARHGAP33	4.22	8.66	5.7	9.5	6.04	4.67	9.71	5.79	8.93	5.49	4.62	9.31	5.7	6.27	5.37	5.78
ARHGAP35	21.03	22	27.1	23.08	18.29	26.34	24.01	18.71	21.53	21.67	18.33	25.62	27.1	25.14	21.13	22.67
ARHGAP39	4.53	4.49	4.23	6.33	4.18	3.2	5.75	3.29	5.39	3.27	3.56	5.49	4.23	6.57	4.61	4.14
ARHGAP4	2.47	4.75	2.36	3.37	2.65	1.81	3.87	2.42	3.54	2.17	4.42	3.28	2.36	3.78	3.6	2.42
ARHGAP42	10.65	11.39	12.2	9.83	13.76	12.89	12.56	10.08	8.58	8.63	12.16	8.65	12.2	8.92	10.86	8.73
ARHGAP44	4.75	4.55	4.97	4.59	3.81	3.53	5.84	4.83	4.83	5.1	5.03	6.31	4.97	5.06	3.08	3.83
ARHGAP5	60.18	59.55	66.66	71.01	84.95	74.05	74.7	65.26	54.79	65.73	63.98	77.41	66.66	58.57	65.33	71.58
ARHGAP5-AS1	4.3	3.24	2.61	3.08	3.77	4.39	3.25	4.81	1.97	4.9	6.27	2.73	2.61	2.85	2.71	2.7
ARHGAP6	6.19	6.94	8.11	4.26	2.9	3.73	5.6	10.17	5.26	4.02	10.52	7.22	8.11	3.77	3.65	3.02
ARHGAP8	14.45	15.5	22.21	4.96	12.11	19.86	22.57	13.49	18.29	26.87	13.8	0.94	22.22	4.85	14.13	5.35
ARHGAP9	0.56	0.34	0.18	0.27	0.18	1.28	1.13	0.55	0.58	0.46	0.44	0.19	0.18	0.81	0.91	0.2
ARHGDIA	28.66	27.65	41.64	19.51	26.09	34.48	32.34	21.12	19.18	28.83	30.73	26.21	41.64	31.27	24.29	18.25
ARHGDIB	5.67	3.37	1.97	8.19	6.72	3.29	3.38	8.04	2.62	3.59	9.34	4.8	1.97	12.12	5.56	12.67
ARHGDIG	8.71	3.86	6.88	6.59	4.7	5.55	4.71	2.22	5.76	4.6	1.53	7.97	6.88	7.54	6.29	6.37
ARHGEF1	7.61	8.36	9.2	4.52	6.04	7.84	7.04	5.98	6.47	6.78	7.55	4.15	9.2	5.97	6	4.12
ARHGEF10	10.95	7.97	10.3	8.74	11.23	8.71	11.92	10.47	11.18	10.31	11.82	9.61	10.3	8.75	9.25	10.46
ARHGEF10L	10.77	13.99	12.01	13.82	9.17	10.32	12.38	10.75	15.82	7.5	15.31	13.82	12.01	14.28	10.26	12.09
ARHGEF11	11.62	13.77	12.89	11.13	9.67	8.77	12.79	10.42	12.98	12.36	10.59	13.25	12.89	12.16	10.47	10.98
ARHGEF12	31.23	33.39	32.25	30.14	32.64	28.67	31.59	28.95	30.87	32.12	32.02	31.67	32.25	38.75	34.05	33.89
ARHGEF16	7.68	7.29	9.74	4.65	7.79	6.12	6.43	6.41	6.94	8.48	7.97	5.38	9.74	4.68	5.18	3.8
ARHGEF17	20.74	18.11	29.01	16.69	17.73	22.6	25.83	16.25	23.03	20.11	23.32	20.14	29.01	13.66	17.35	17.17
ARHGEF18	11.92	12.06	12.95	11.04	10.03	10.21	10.89	9.33	12.2	11.45	11.01	11.89	12.95	12.17	9.73	8.72
ARHGEF19	5.37	6.02	4.59	2.66	3.74	2.11	6.81	4.44	6.72	8.71	5.37	3.15	4.59	2.77	4.54	1.96
ARHGEF2	18.31	12.1	20.81	11.79	15.38	21.76	16.41	14.87	18.85	14.92	17.71	15.14	20.81	12.83	15.61	13.78
ARHGEF25	11.16	9.61	10.08	11.52	7.68	6.91	9.84	9.7	14.01	11	11.24	9.87	10.08	10.63	9.59	9.05
ARHGEF26	5.75	6.39	6.55	15.77	9.92	5.34	9.22	9.13	10.01	7.08	5.84	14.54	6.55	9.17	11.25	9.76
ARHGEF26-AS1	0.49	0.44	0.31	2.82	0.92	0.55	0.64	1.13	1.14	0.12	0.44	2.15	0.31	0.95	1.01	1.42
ARHGEF28	1.18	4.53	0.82	2.35	2.08	1.33	2.23	1.62	1.81	2.24	0.9	1.87	0.82	2.29	2.12	1.74
ARHGEF3	19.61	9.37	13.04	8.55	13.6	11.28	20.92	20.78	19.58	23.24	31.65	5.98	13.04	10.45	13.49	8.01
ARHGEF33	0.61	0.52	0.5	0.96	0.68	0.95	0.92	0.53	0.7	0.45	0.68	1.24	0.5	0.76	0.6	0.7
ARHGEF35	1.02	0.89	1.14	0.22	0.38	0.88	1.61	0.51	0.59	0.65	0.7	0.24	1.14	0.62	1.07	0.44
ARHGEF37	1.73	1.48	1.2	1.12	0.8	0.75	1.37	1.51	1.44	1.15	1.65	0.72	1.2	1.3	1.61	0.86
ARHGEF38	1.09	1.1	0.09	1.06	2.2	1.83	2.77	2.7	0.92	0.44	0.84	0.12	0.09	0.41	1.11	0.76
ARHGEF38-IT1	0.15	0	0	0	0	1.59	0.41	0	0	0	0.29	0	0	0	0	0
ARHGEF39	3.06	3.35	3.68	3.38	3.1	3.44	3.92	4.9	4.62	3.13	4.13	3.25	3.68	2.08	3.66	3.65
ARHGEF4	4.16	5.41	3.36	7.26	3.63	2.75	4.54	5.32	3.28	2.09	3.06	7.05	3.36	8.16	4.19	7.08
ARHGEF40	19.99	22.32	19.68	19.88	17.18	13.09	18.81	17.73	25.67	22.82	20.15	17.65	19.68	25.55	21.57	17.61
ARHGEF5	1.34	1.53	1.84	0.52	0.83	2.35	1.82	1.35	1.04	1.47	2.09	0.41	1.84	0.56	0.86	0.61
ARHGEF6	0.55	0.73	0.19	1.75	1.22	1.12	1.1	0.89	0.71	0.48	0.51	3.88	0.19	3.07	0.89	4.03
ARHGEF7	17.79	19.61	19.81	24.82	27.02	17.75	24.42	18.72	22.18	18.27	15.99	33.88	19.81	27.37	20.96	32.58
ARHGEF9	8.93	10.83	9.87	12.59	10.83	13.13	11.37	11.87	11.6	9.1	9.95	13.51	9.87	13.14	12.21	15.02
ARID1A	15.52	20.17	32.92	22.4	22.07	20.34	33.5	16.11	18.75	19.22	18	34	32.92	20.72	21.38	21.49
ARID1B	14.83	16.52	23.19	16.82	15.81	13.11	25.83	16.21	18.57	17.79	16.31	20.78	23.19	15.86	17.43	17.29
ARID2	22.21	22.85	23.68	30.39	31.45	20.07	29.38	25.27	27.25	23.01	19.58	31.35	23.68	23.67	26.35	31.2
ARID3A	17.29	16.78	19.91	19.73	17.59	25.33	23.36	19.34	15.54	15	11.74	16.97	19.91	12.32	14.87	12.82
ARID3B	7.04	6.65	7.09	12.32	11.17	8.84	8.44	8.51	8.31	6.48	5.13	13.24	7.09	8.8	9.5	10.2
ARID4A	8.03	7.84	10.01	9.58	12.24	9.34	9.78	7.59	9.15	7.93	7.24	10.23	10.01	8.97	8.54	8.66
ARID4B	22.36	20.16	21.99	24.37	25.85	18.24	23.03	20.69	25.36	20.26	20.6	23.76	21.99	20.86	20.99	24.76
ARID5A	2.15	3.38	2.04	3.17	4.36	1.48	2.59	2.11	1.57	1.49	2.06	4.4	2.04	4.41	2.26	3.53
ARID5B	13.14	10.1	14.17	3.64	5.65	8.47	13.26	10.49	9.22	12.59	14.37	2.52	14.17	4.17	7.39	5.87
ARIH1	35.34	31.89	36.89	42.25	47.63	38.23	40.35	31.92	33.02	31.67	32.37	50.52	36.89	38.38	37.68	39.24
ARIH2	27.41	25.91	26.64	25.98	25.83	26.7	22.43	22.86	25.09	28.21	24.97	28.56	26.64	27.41	27.22	24.73
ARIH2OS	3.25	2.27	2.87	4.06	3.67	2.83	2.15	2.59	2.62	2.18	2.58	2.91	2.87	2.44	2.26	3.94
ARL1	44.02	39.85	40.48	40.2	48.39	59.34	43.76	42.14	35.1	45.81	42.03	38.37	40.48	43.93	43.72	43.77
ARL10	5.84	5.3	10.06	6.33	7.56	7.12	11.4	5.6	6.55	6.64	5.41	13.55	10.06	7.27	9.13	8.75
ARL13B	9.18	8.12	7.3	9.87	11.02	7.04	6.49	7.39	8.12	8.18	8.66	9.44	7.3	9.74	9.78	8.35
ARL14	0.56	1.32	0.39	0.17	0.6	0.37	0.94	0.33	0.17	0.58	0.16	0	0.39	0.18	0.28	0.22
ARL14EP	22.38	20.95	17.68	22.27	19.52	20.12	19.53	19.94	23.04	19.47	20.96	22.1	17.68	26.12	21.29	18.98
ARL15	5.56	6.19	8.55	7.43	9.52	9.99	9.8	6.83	7.2	9.63	6.91	9.19	8.55	7.36	8.21	8.65
ARL16	18.86	18.21	15.58	16.39	14.96	15.22	15.54	15.49	18.96	18.17	23.39	20.45	15.58	20.61	17.54	18.52
ARL17A	5.78	5.56	4.45	2.16	4.1	3.07	10.15	2.76	2.85	4.77	2.39	4.26	4.45	2.84	3.49	3.33
ARL2	40.26	36.04	23.24	27.19	29.13	20.45	27.67	33.48	32.89	38.55	47.31	18.61	23.24	37.37	34.53	25.14
ARL2BP	32.76	37.29	26.55	40.98	29.65	25.8	23.59	36.65	32.1	32.95	38.9	37.22	26.55	45.6	34.9	36.32
ARL3	7.82	8.14	5.57	11.41	9.07	9.86	8.64	9.36	8.5	7.12	8.01	12.7	5.57	11.65	8.05	10.61
ARL4A	20.33	25.94	11.6	28.33	22.52	18.16	24.88	17.18	19.06	22.15	20.59	34.59	11.6	74.41	34.72	33.59
ARL4C	12.03	16.37	6.27	64.75	24.89	11.99	23.2	24.72	23.47	12.81	10.54	61.66	6.27	60.85	33.52	46.76
ARL4D	8.53	6.75	4.28	22.19	10.65	11.66	7.41	9.89	8.78	7.34	5.31	21.4	4.28	13.18	9.01	16.8
ARL5A	39.54	41.24	45.54	43.38	52.12	50.69	43.7	46.48	45.69	41.78	38	39.64	45.54	40.69	44.67	46.81
ARL5B	53.88	52.45	63.38	60.75	86.24	73.75	63.9	57.51	54.25	61.53	54.48	65.26	63.38	53.4	56.57	63.99
ARL5C	0.06	0	0	0.16	0	1.66	0.09	0	0	0	0	0.06	0	0.09	0	0.32
ARL6	5.04	5.1	3.21	10.36	5.43	7.24	4.44	4.67	6.87	4.86	4.7	7.43	3.21	10.01	8.39	7.44
ARL6IP1	137.76	127.85	152.08	165.01	170.7	150.02	131.28	175.68	158.78	132.24	115.96	167.5	152.08	129.99	150.57	188.74
ARL6IP4	60.63	63.16	47.96	54.15	50.47	42.75	45.69	61.64	56.5	58.31	55.45	45.01	47.96	62.71	56.12	54.37
ARL6IP5	30	34.24	23.76	49.32	40.1	32.23	38.19	37.11	29.03	32.02	35.91	41.16	23.76	46.43	32.53	47.74
ARL6IP6	18.14	19.98	15.58	24.68	23.12	13.12	19.91	27.18	22.24	15.81	23.66	19.03	15.58	19.75	23.11	16.83
ARL8A	15.05	14.73	13.48	13.03	16.12	15.34	13.47	12.59	13.5	17.56	14.45	15.51	13.48	16.57	15.39	19.12
ARL8B	32.47	34.02	32.13	33.84	39.71	30.82	34.75	32	30.35	33.64	34.67	33.46	32.13	42.63	35.04	31.98
ARL9	0.62	0.15	0.26	0.69	0.67	0.2	0.98	0.56	0.78	0.6	0.43	1.12	0.26	1.03	1.15	1.41
ARMC1	25.33	24.14	21.94	25.85	27.18	22.64	24.08	25.09	26.28	24.99	27.36	25.62	21.94	29.94	28.31	24.61
ARMC10	22.25	16.46	15.99	24.27	22.95	21.59	21.55	20.77	26.73	21.85	22.8	22.68	15.99	21.47	26.86	21.59
ARMC12	1.51	0.72	1.14	1.09	1.62	1.74	1.05	0.57	1.3	0.79	0.97	0.95	1.14	0.93	1.22	1.43
ARMC2	2.13	2.54	1.44	3.51	2.78	2.72	2.98	1.92	1.95	1.81	1.64	3.19	1.44	3.01	2.38	2.79
ARMC3	0.65	2.14	0.13	2.83	2.51	1.5	2.59	1.84	1.12	0.21	1.06	0.32	0.13	0.74	1.7	0.94
ARMC4	0.8	1.74	1.52	2.96	1.07	0.53	1.36	2.05	1.89	0.68	1.66	2.26	1.52	1.82	1.54	1.99
ARMC5	6.23	7.89	8.73	7.46	7.58	7.14	6.88	4.88	7.76	6.16	7.96	9.18	8.73	10.3	6.22	6.09
ARMC6	14.22	16.62	12.05	10.66	8.08	9.25	10.59	10.42	15.05	12.96	14.64	8.84	12.05	16.46	13.54	9.9
ARMC7	4.61	5.87	5.16	5.18	3.93	4.88	4.49	3.99	5.57	5.04	4.6	5.75	5.16	5.32	4.94	4.01
ARMC8	19.73	24.59	20.06	26.21	22.05	21.25	22.09	20.33	21.72	19.88	19.75	25.87	20.06	25.26	24.22	25.11
ARMC9	14.32	8.8	8.19	10.69	8.98	6.57	11.3	11.48	13.27	15.88	15.2	10.75	8.19	10.37	11.95	9.43
ARMCX1	15.11	15.5	13.67	26.65	21.13	23.67	19.13	19.1	18.73	14.76	18.68	26.76	13.67	26.02	18.63	27.92
ARMCX2	30.39	31.89	23.92	23.86	26.19	26.46	22.99	27.33	29.67	28.44	31.32	25.62	23.92	31.09	28.09	22.07
ARMCX3	37.14	43.41	32.71	43.09	44.83	38.48	33.28	39.58	33.56	35.17	31.76	42.3	32.71	41.76	34.43	45.17
ARMCX4	7.26	9.26	8.59	13.22	10.24	11.49	10.37	7.65	11.81	5.74	5.12	18.38	8.59	7.22	6.81	9.9
ARMCX5	11.95	11.38	10.33	9.6	9.57	10.13	11.47	10.59	12.53	12	12.34	10.53	10.33	10.83	9.46	11.34
ARMCX5-GPRASP2	2.52	3.67	2.58	1.33	0.85	1.78	2.09	2.04	2.87	2.47	1.87	2.09	2.58	2.25	2.09	2.19
ARMCX6	9.43	11.33	8.65	8.55	8.97	10.85	9.61	10.78	10.2	10.44	9.69	7.6	8.65	9.03	8.76	8.67
ARMS2	0.07	0	0.26	0.06	0.17	0	1.11	0	0.12	0.06	0.12	0.07	0.26	0	0	0.11
ARNT	20.29	18.97	21.45	19.53	17.61	19.42	22.46	18.88	20.72	22.7	21.6	18.46	21.45	14.42	17.74	19.62
ARNT2	5.7	7.02	6.21	11.84	7.26	3.19	11	7.77	8.09	5.21	6.24	12.42	6.21	13.02	9.47	8.63
ARNTL	1.75	1.98	0.97	3.74	1.72	1.47	1.43	1.54	1.55	1.85	1.99	2.26	0.97	3.22	2.34	1.54
ARNTL2	2.23	2.41	0.99	1.28	1.73	1.28	1.63	2.66	1.87	1.8	1.88	1.14	0.99	2.2	2.83	1.08
ARPC1A	45.86	52.89	44.56	53.13	44.36	48.62	45.65	58.55	47.4	49.37	56.81	42.38	44.56	56.16	49.79	48.61
ARPC1B	31.12	22.66	18.97	13.64	18.49	12.97	13.15	26.51	15.2	22.14	33.23	9.15	18.97	22.54	20.24	13.16
ARPC2	87.46	66.57	75.18	60.1	76.75	91.26	63.88	76.59	63.3	94.15	89.91	47.16	75.18	84.54	82.27	51.06
ARPC3	107.27	90.12	92.11	91.77	99.33	108.02	90.45	102.52	85.37	116	117.36	69.09	92.11	112.99	99.69	92.28
ARPC4	62.99	59.54	51.44	39.06	37.7	34.01	35.86	46.15	50.53	71.69	65.47	33.88	51.44	64.75	53.76	39.35
ARPC4-TTLL3	1.2	2.52	2.42	1.66	0.91	2.18	2.3	1.64	1.85	1.51	2.02	2.71	2.42	1.6	1.68	1.47
ARPC5	59.51	55.29	45.49	41.35	52.44	36.62	38.25	59.97	44.91	56.96	80.53	38.57	45.49	57.4	53.21	45.68
ARPC5L	25.41	27.14	23.56	16.26	22.57	23.07	16.96	17.14	16.89	24.44	24.51	20.6	23.56	22.36	21.36	14.64
ARPP19	78.88	75.95	73.35	91.33	96.63	70.03	77.89	85.92	73.42	76.87	73.77	98.1	73.35	83.34	82.63	94.93
ARPP21	0.43	1.12	0.3	1.31	0.86	0.53	0.53	0.43	0.61	1.04	0.61	1.03	0.3	3.44	1.14	1.15
ARR3	0.11	0.16	0.04	0.92	0.27	0	0	0.06	0.07	0.13	0	0.41	0.04	0.18	1.02	0.21
ARRB1	6.36	10.92	9.43	2.76	5.01	13.11	6.4	5.68	6.02	6.48	7.8	2.74	9.43	4.29	6.77	3.24
ARRB2	12.14	8.46	8.39	9.98	9.39	9.39	10.84	12.19	11.78	8.67	8.67	10.4	8.39	10.82	9.59	9.93
ARRDC1	11.15	11.94	7.67	11.7	7.37	8.1	8.77	8.61	10.66	8.56	10.07	10.43	7.67	11.69	8.31	7.18
ARRDC2	2.25	2.06	2.36	3.36	2.34	2.04	2.41	2.58	1.9	1.68	1.75	1.84	2.36	1.46	2.82	7.16
ARRDC3	41.65	21.92	16.61	93.75	49.75	30.91	44.24	72.73	58.11	37.39	33.21	30.84	16.61	42.19	64.67	99.58
ARRDC3-AS1	1.58	2.37	1.71	2.82	2.34	3.48	2.6	2.51	2.69	2.27	2.35	3.51	1.71	2.87	2.35	3.15
ARRDC4	49.51	38.82	36.26	28.75	25.66	35.95	30.89	28.08	36.29	37.18	33.41	30.39	36.26	35.77	31.6	33.81
ARSA	3.51	4.87	3.75	4.48	3.25	2.38	4.31	3.48	4.74	3.75	6.66	3.66	3.75	4.91	2.83	3.86
ARSB	8.27	13.61	11.5	11.17	9.89	6.65	10.6	11.44	11.29	13.29	14.92	9.74	11.5	12.5	11.59	10.13
ARSD	4.74	13.5	4.84	9.17	3.02	7.13	5.41	8.93	4.67	4.17	5.83	11.92	4.84	11.54	4.42	7.89
ARSE	9.26	20.74	11.21	3.98	2.87	21.47	7.25	14.39	6.18	4.39	1.65	0.26	11.21	3.2	3.43	2.65
ARSG	2.72	2.56	1.63	7.83	3.88	2.34	2.98	3.53	3.71	3.82	2.49	6.74	1.63	6.31	3.71	5.38
ARSI	10.96	15.24	17.42	1.9	6.66	19.9	8.69	13.86	13.04	10.74	17.62	0.95	17.42	5.22	9.66	1.94
ARSJ	0.7	1.09	0.63	1.39	1.26	1.94	1.43	0.71	0.94	1.99	0.81	0.34	0.63	1.58	1.31	1.28
ARSK	5.93	4.53	4.8	6.78	5.06	6.25	8.78	6.63	6.46	5.06	5.43	3.57	4.8	3.97	5.86	7.23
ART3	0.18	0.75	0.56	0.46	0.47	0.86	0.67	0.23	0.27	0.2	0.26	0.04	0.56	1.09	0.14	0.97
ART5	5.14	5.2	3.46	5.84	4.09	4.24	3.71	5.64	5.87	5.3	2.44	4.87	3.46	2.88	3.04	2.88
ARTN	0.14	0.31	0.11	0.31	0.5	1.2	1.16	0.56	0.39	0.17	0.31	0.62	0.11	0.45	0.42	0.69
ARV1	11.22	11.42	9.18	8.32	10.8	12.1	11.03	10.1	11.9	12.23	11.74	9.6	9.18	12.05	11.55	6.74
ARVCF	6.73	9.58	4.52	18.44	7.31	6.2	8.04	7.08	11.28	4.74	6.63	15.9	4.52	15.17	6.96	12.68
ARX	0.49	0.44	0.03	0.55	0.35	0.62	1.66	0.32	0.22	0.05	0.05	1.08	0.03	1.64	1.45	2.81
AS3MT	7.87	7.07	7.25	9.86	9.15	5.7	7.23	9.69	11.48	7.68	10.75	12.1	7.25	7.29	7.87	8.27
ASAH1	47.17	41.5	29.36	41.15	52.49	40.65	55.14	37.49	30.62	41.21	49.05	42.28	29.36	52.6	40.79	28.31
ASAH2	0.17	0.25	0.48	0.41	0.04	1.51	0.37	0.11	0.15	0.05	0.02	0.17	0.48	0.48	0.22	0.14
ASAP1	8.22	10	13.62	8.29	12.3	10.58	15.69	9.34	8.38	11.07	7.1	10.69	13.62	9.95	9.59	10.85
ASAP1-IT1	3.57	5.62	6.78	2.82	5.16	5.62	5	3.23	3.91	4.36	3.03	4	6.78	3.98	3.99	4.77
ASAP2	13.35	12.81	11.59	19.99	19.88	12.09	18.29	13.58	16.71	13.49	11.29	25.28	11.59	22.44	18.62	15.23
ASAP3	21	19.63	20.3	19.52	18.21	16.68	16.74	19.86	26.93	23.12	21.31	16.04	20.3	15.58	16.7	17.91
ASB1	11.98	15.06	13.1	11.22	11.36	13.7	11.89	9.91	11.79	11.97	10.99	15.91	13.1	12.13	10.93	13.54
ASB12	0.27	0.19	0.17	0.58	0.22	1.42	0.8	0.68	0.86	0.32	0.48	0.58	0.17	0.5	0.5	0.64
ASB13	10.35	11.63	9.17	6.3	5.87	11.97	8.95	7.68	9.52	12.01	8.23	6.97	9.17	12.65	11	6.14
ASB14	2.73	4.34	3.59	4.61	4.37	4.3	4.7	3.58	4.16	2.47	3.07	3.13	3.59	3.44	2.8	4.54
ASB16	2	2.65	2.2	2.03	1.45	2.35	1.56	1.03	1.63	1.86	1.6	3.4	2.2	2.31	0.79	1.53
ASB16-AS1	7.28	7.71	5.93	6.53	5.74	5.67	5.33	5.12	6.94	7.16	6.58	7.23	5.93	8.61	4.78	4.86
ASB3	22.02	18.84	20.04	29.36	24.91	21.81	25.52	23.24	25.93	23.93	21.1	25.4	20.04	20.55	25.08	28.26
ASB6	8.28	8	8.6	7.6	8.55	7.71	7.01	5.85	8.24	8.58	7.8	11.13	8.6	11.05	7.81	6.82
ASB7	9.7	8.24	10.4	10.75	8.21	7.13	9.12	8.44	10.13	8.77	8.1	10.3	10.4	10.17	8.65	9.57
ASB8	8.79	11.77	7.89	11.72	8.82	7.29	8.9	9.78	9.36	9.38	9.42	11.65	7.89	12.58	10.2	10.83
ASB9	0.26	1.07	0.35	0.23	0.24	0.99	0.18	0.18	0.22	0.15	0.17	0.07	0.35	0.36	0.1	0.8
ASCC1	12.44	12.21	11.05	16.92	14.77	9.87	12.61	13.83	13.64	12.46	12.77	12.44	11.05	14.63	14.06	14.65
ASCC2	8.26	8.52	9.31	7.6	7.22	6.84	8.08	7.18	7.69	8.14	9.41	8.74	9.31	11.67	9.14	7.81
ASCC3	28.46	25.92	23.61	31.8	32.9	31.38	24.55	28.83	21.12	24.34	30.89	26.41	23.61	32.12	30.11	28.93
ASCL1	2.24	2.71	0.22	15.67	8.15	1.18	2.15	11.26	9.21	0.46	0.66	7.28	0.22	9.04	9.2	19.08
ASCL2	7.05	5	7.5	0.21	0.41	0.23	0.96	1.38	1.94	1.1	0.25	0.33	7.5	0.49	1.42	0.6
ASCL5	0.57	1.1	0.06	1.88	0.16	3.52	2.93	1.06	1.17	1.23	0.23	1.24	0.06	1.13	0.53	2.21
ASF1A	19.18	21.08	19.51	19.55	18.49	22.04	18.83	19.69	22.9	21.11	22.37	22.35	19.51	21.62	20.28	19.02
ASF1B	13.48	18.51	12.33	11.27	10.6	9.07	11.57	16.61	15.36	15.14	22.52	9.97	12.33	13.96	13.36	8.9
ASGR1	4.6	1.63	2.56	3.11	3.44	11.35	3.25	3.76	3.61	2.67	2.24	3.21	2.56	3.08	2.46	4.42
ASGR2	6.66	0.29	4.37	0	0.47	21.72	5.68	2.53	0.65	3.53	0.21	0	4.37	0.38	1.6	0.15
ASH1L	21.74	25.99	33.69	22.36	27.49	28.5	29.53	23.36	23.8	30.4	22.98	28.66	33.69	22.1	25.8	23.93
ASH1L-AS1	5.15	5.44	6.7	4.72	5.83	8.79	7.98	4.83	5.59	5.55	5.11	6.65	6.7	5.31	5.4	4.3
ASH2L	30.19	20.47	31.02	13.05	15.63	23.2	24.15	25.8	20.91	24.02	44.83	12.19	31.02	14.46	19.84	10.62
ASIC1	1.4	1.64	3.15	2.73	1.93	1.34	1.86	1.77	1.67	1.2	0.93	2.67	3.15	1.92	1.93	2.8
ASIC2	1.7	0.79	0.85	1.25	0.7	1.03	1.15	0.92	0.58	1.63	1.18	0.95	0.85	2.48	1.22	0.71
ASIC3	0.71	1.23	1.17	2.58	2.08	0.5	1.82	0.7	1.16	1.82	1.45	2.92	1.17	2.92	1.84	1.66
ASIC4	1.02	1.58	1.21	6.33	1.83	2.36	1.02	1.66	2.26	0.55	1.23	4.77	1.21	6.55	3.11	3.6
ASIP	2.12	0.76	1.28	0.98	1.28	0	1.34	1.09	0.75	0.79	1.55	3.61	1.28	1.85	0.78	0.95
ASL	7.56	6.08	6.66	2.6	2.46	10.58	5.02	5.26	5.28	6.94	5.86	2.38	6.66	5.87	4.17	3.22
ASNA1	21.86	25.13	15.37	15.12	14.55	12.39	12.52	17.57	19.66	26.48	27.04	12.14	15.37	21.86	19.42	12.85
ASNS	35.34	24.37	19.07	32.5	42.28	27.91	25.67	32.72	26.54	19.07	42.12	32.77	19.07	31.83	32.41	26.35
ASNSD1	28.53	31.17	26.2	27.49	29.18	26.74	23.18	25.98	28.94	31.23	30.36	31.89	26.2	35.05	30.82	26.39
ASPA	0	0.29	0.6	0	0	4.34	0.39	0.26	0.04	0.04	0.19	0	0.6	0.31	0.53	0.07
ASPDH	0.53	0.78	0.68	0.51	0.36	0	0.98	0.27	0.38	0.43	0.7	1	0.68	0.45	0.61	0.7
ASPG	1.71	1.17	2.95	0.29	0.44	0.48	0.23	1.55	1.01	0.78	0.84	0.07	2.95	0.25	0.78	0.08
ASPH	57.56	54	56.67	53.97	68.82	64.41	64.58	58.35	47.18	44.64	74.41	59.56	56.67	60.11	57.45	62.47
ASPHD1	10.27	3.95	11.63	1.36	4.07	2.75	5.11	5.29	5.54	6.49	8.02	1.87	11.63	3.61	4.61	1.79
ASPHD2	2.06	1.51	1.02	3.55	2.15	0.98	2.07	1.77	2.23	1.84	1.75	3.07	1.02	3.62	2.13	2.47
ASPM	17.8	21.2	23.49	18.89	26.31	19.52	25.15	26.09	29.71	20.53	22.71	19.62	23.49	9.32	22.39	14.57
ASPN	8.82	11.2	1.63	1.23	2.42	4.06	3.77	3.63	4.6	9.74	7.17	1.33	1.63	1.77	2.89	1.53
ASPRV1	1.41	0.87	1.75	1.68	1.39	1.33	2.58	1.11	2.49	1.21	1.94	2	1.75	2.79	1.23	1.38
ASPSCR1	13.84	15.47	12.87	14.79	11.94	10.68	9.89	11.22	14.46	14.23	16.62	11.71	12.87	17.16	11.42	10.09
ASRGL1	6.8	9.25	3.14	7.96	5.6	3.78	4.3	7.74	8.32	4.49	3.3	6.44	3.14	10.3	6.79	8.69
ASS1	35	13.5	32.55	7.65	13.67	23.62	21.35	29	28.38	20.87	46.45	11.42	32.55	14.78	11.81	9.1
ASTE1	4.63	5.85	6.12	6.54	4.95	5.81	6.09	5.33	6.72	4.93	6.48	5.05	6.12	7.19	7	3.03
ASTN1	3.97	7.7	2.18	15.63	6.9	1.63	11.05	5.44	8.95	5.07	3.88	24.45	2.18	14.47	8.09	15.77
ASTN2	3.83	5.58	3.36	5.01	4.91	3.73	4.83	4.11	4.51	3.6	4.11	4.61	3.36	5.49	4.9	4.33
ASUN	12.69	7.67	10.45	11.44	9.48	9.74	10.9	11.11	10.99	8.88	9.77	7.49	10.45	11.74	11.68	10.07
ASXL1	39.64	42.61	37.95	27.47	39.13	30.2	52.53	30.54	32.14	49.18	32.1	37.15	37.95	22.21	28.35	23.59
ASXL2	6.56	5.62	8.26	4.97	6.83	6.53	8.28	5.39	5.06	7.51	6.01	5.49	8.26	5.5	6.72	4.62
ASXL3	3.26	3.33	5.36	2.72	3.62	3.3	7.27	3.06	4.3	4.32	4.79	4.6	5.36	4.41	4	4.67
ATAD1	34.78	30.51	31.27	43.23	50.61	46.43	34.87	33.4	33.89	30.42	34.11	42.19	31.27	38.47	37.32	44.11
ATAD2	17.4	19.69	17.31	21.4	20.9	16.46	18.96	26.44	22.9	18.07	31.39	13.69	17.31	14.03	20.64	16.93
ATAD2B	13.44	14.33	13.85	17.17	17.93	14.25	13.25	13.58	17.07	12.31	12.19	17.82	13.85	15.36	14.48	18.06
ATAD3A	13.33	13.33	10.19	11.04	8.78	11.51	8.05	7.98	9.79	11.27	11.08	7.44	10.19	15.98	10.9	7.32
ATAD3B	8.9	10.49	9.92	8.74	7.09	7.78	6.81	4.67	9.38	7.21	7.71	7.77	9.92	12.67	10.08	6.08
ATAD3C	0.22	0.22	0.23	1.18	0.46	0.83	0.7	0.25	0.2	0.13	0.25	0.46	0.23	0.85	0.53	0.46
ATAD5	7.79	10.84	9.06	10.84	11.37	8	10.93	10.8	11.09	7.94	10.93	13.34	9.06	8.05	10.17	8.77
ATAT1	8.4	8.81	8.22	9.54	12.58	7.96	8.68	5.62	9.67	8	4.16	16.24	8.22	16.25	10.23	13.59
ATCAY	1.86	2.22	0.2	5.78	4.18	0.81	2.49	1	2.57	0.3	0.4	9.43	0.2	12.86	4.52	8.01
ATE1	25.19	26.45	21.23	33.05	31.18	28.83	29.95	23.85	23.89	18.36	19.12	29.11	21.23	30.2	29.22	29.85
ATF1	12.95	12.88	12.15	12.83	13.73	13.29	13.73	13.4	12.41	14.26	14.51	11.99	12.15	13.34	14.17	11.17
ATF2	34.94	34.35	34.16	48.09	46.55	35.5	45.4	47.5	45.24	34.66	31.89	40.61	34.16	34.66	40.5	57.29
ATF3	7.72	4.76	7.71	13.37	23.86	12.63	9.29	9.09	4.07	8.74	9.02	16.56	7.71	9.14	6.4	9.48
ATF4	185.97	155.27	238.06	157.77	251.53	230.19	147.1	167.39	147.25	189.56	176.43	178.11	238.06	155.17	201.89	180.81
ATF5	8.81	6.63	5.59	5.07	13.42	10.78	6.04	6.15	3.89	6.55	6.6	6.14	5.59	6.09	4.45	4.72
ATF6	15.95	17.83	16.71	15.63	19.53	14.26	17.11	13.96	18.05	18.53	19.08	18.5	16.71	17.71	18.16	13.98
ATF6B	15.15	18.36	16.79	17.4	12.53	11.83	17.7	17.45	19.06	17.71	17.86	17.38	16.79	15.81	15.4	15.37
ATF7	4.66	5.59	10.14	7.47	8.65	6.75	11.59	5.55	5.91	6.76	5.52	7.98	10.14	5.69	6.17	6.72
ATF7IP	32.35	30.17	34.63	44.42	39.01	26.26	38.55	37.15	40.32	36.48	32.85	35.43	34.63	29.48	33.41	42.69
ATF7IP2	7.88	7.26	6.08	5.01	5.56	6.35	7.71	7.2	7.1	5.09	5.79	4.06	6.08	4	5.7	4.2
ATG10	3.37	6.06	3.22	1.96	3.52	2.34	2.98	3.87	3.85	4.48	5.23	1.98	3.22	2.57	2.85	1.84
ATG12	19.31	21.62	17.91	21.11	24.34	19.52	20.3	18.73	20.68	18.97	19.54	22.04	17.91	21.66	21.61	20.98
ATG13	10.31	10.05	11.16	10.86	9.29	10.79	10.45	9.4	9.05	11.78	10.36	13.49	11.16	11.64	9.61	10.91
ATG14	10.21	9.75	11.41	10.23	11.12	10.07	12.44	8.31	11.43	12.14	10.44	10.36	11.41	8.65	10.09	7.74
ATG16L1	9.83	9.67	9.76	8.88	10.39	11.18	7.9	7.38	9.22	9.98	9.47	8.98	9.76	11.93	11.31	7.97
ATG16L2	5.69	9.18	4.17	5.48	5.28	4.89	6.94	6.17	5.04	4.89	6.07	4.77	4.17	3.37	2.93	4.07
ATG2A	5.88	5.48	6.25	5.26	4.11	5.16	5.31	3.06	5.94	4.51	5.41	6.76	6.25	6.61	4.03	4.82
ATG2B	10.64	13.16	12.44	12.76	11.51	10.2	13.28	11.87	12.48	10.26	11.72	14.25	12.44	11.64	11.19	13.78
ATG3	13.35	13.05	11.37	16.8	16.96	14.66	12.59	13.86	12.68	13.6	16.56	13.89	11.37	22.77	15.55	13.78
ATG4A	4.28	7.94	1.72	6.85	3.11	3.35	2.08	4.16	2.52	3.12	3.42	5.97	1.72	11.39	4.01	6.1
ATG4B	27.78	23.27	25.01	21.4	23.92	22.9	22.28	19.95	25.28	26.06	19.49	27.38	25.01	29.14	21.96	20.53
ATG4C	6.14	5.22	5.14	10.03	8.08	7.43	9.83	8.72	9.43	6.92	6.65	8.22	5.14	9.94	8.64	9.09
ATG4D	9.81	12.22	9.1	12.14	9.79	9.78	8.16	8.06	9.99	6.72	8.72	15.45	9.1	12.47	9.28	11.94
ATG5	17.27	18.37	15.46	16.51	19.66	18.78	15.09	15.57	16.7	17.17	16.23	18.55	15.46	18.57	18.77	15.28
ATG7	7.12	7.96	7.09	6.16	5.04	5.43	7.22	6.61	7.6	8	7.24	6.79	7.09	6.97	7.49	5.44
ATG9A	12.66	14.38	13.77	13.95	12.59	11.08	13.12	12.15	13.39	10.83	14.52	14.62	13.77	13.51	13.06	13.46
ATG9B	1.1	0.74	0.9	1.08	1.18	2.12	1.73	1.01	1.36	2.37	1.17	0.87	0.9	1.28	1.59	1.03
ATHL1	16.7	18.09	9.72	24.31	13.95	11.76	14.15	15.01	16.25	11.98	11.45	10.94	9.72	13.81	9.67	11.62
ATIC	9.21	8.67	19.89	8.3	8.76	13.13	15.46	9	7.82	13.35	9.91	9.98	19.89	6.19	6.41	9.03
ATL1	2.07	3.04	0.85	7.66	3.08	1.24	1.62	3.45	4.45	1.03	1.46	7.41	0.85	10.22	4.93	7.57
ATL2	29.19	23.83	25.72	33.05	35.68	33.66	30.36	34.51	27.13	25.22	26.63	31.28	25.72	24.07	25.37	32.36
ATL3	10.52	14.81	9.56	8.2	10.99	9.93	9.66	12.79	10.01	11.05	12.23	7.86	9.56	9.02	9.48	8.92
ATM	22.26	20.86	24.53	29.24	26.27	26.24	28.47	23.85	29.52	22.77	23.25	25.76	24.53	23.1	24.69	26.66
ATMIN	21.49	23.78	21.32	19.79	19.55	18.23	17.94	16.35	20.8	24.75	21.37	23.29	21.32	26	22.34	17.54
ATN1	10.12	9.86	18.63	11.52	14.26	14.96	22.19	8.05	9.24	10.02	9.25	22.59	18.63	8.08	9.84	14.08
ATOH1	0.56	0	0	0.14	0	0	0	0.06	0.12	0	0.2	0	0	1.16	0.13	0.16
ATOH7	3.34	7.71	1	68.77	10.56	5.26	2.79	52.02	19.35	1.38	0.85	44.51	1	55.46	41.89	12.77
ATOH8	1.51	1.86	1.23	6.66	3.71	2.37	1.78	2.68	2.53	1.73	1.92	8.32	1.23	9.01	5.71	4
ATOX1	57.83	55.44	46.32	39.8	41.72	44.34	36.59	48.42	56.53	67.6	61.95	38.51	46.32	63.44	54.29	40.76
ATP10A	0.24	0.21	0.1	0.18	0.1	0.07	0.24	0.14	0.18	0.19	0.35	1.42	0.1	1.88	0.85	2.38
ATP10D	11.32	7.48	7.85	8.1	9.29	8	9.27	8.56	11.36	14.55	13.46	5.23	7.85	8.34	8.61	11.4
ATP11A	7.2	7.25	15.85	3.85	5.6	9.81	8.58	6.04	5.08	7.93	7.8	4.59	15.85	4.76	6.08	4.81
ATP11B	22.87	38.79	24.07	24.93	35.82	29.25	25.95	31.85	26.86	21.41	20.61	20.19	24.07	18.12	21.77	21.89
ATP11C	10.97	25.35	13.72	17.65	13.76	9.79	10.16	24.56	12.87	11.17	11.84	28.37	13.72	22.29	13.19	25.29
ATP12A	0.05	0.55	0.08	0.14	0.3	0.15	0.18	1.5	0.29	0.21	0.07	0.03	0.08	0.06	0.13	0.03
ATP13A1	12.43	11.59	16.05	9.84	9.37	10.56	12.22	7.37	10.71	11.79	12.92	10.25	16.05	12.53	10.32	7.66
ATP13A2	11.46	10.61	10.72	11.37	9.12	6.96	10.26	8.12	13.3	10.07	14.12	10.65	10.72	20.47	11.72	10.36
ATP13A3	41.66	39.61	39.45	33.67	48.7	42.86	42.83	39.56	29.2	36.81	30.63	34.77	39.45	33.34	38.19	35.4
ATP13A4	0.91	0.77	0.17	0.62	0.75	0.65	1.08	0.93	0.86	0.19	0.25	0.38	0.17	0.52	0.5	0.52
ATP1A1	64.31	44.39	87.76	35.91	45.51	84.91	59.69	55.53	33.45	54.86	42.46	31.84	87.76	43.31	46.29	36.62
ATP1A1OS	6.2	3.13	4.46	5.32	3.33	5.39	6.19	4.87	7	3.93	6.27	5.48	4.46	4.95	5.9	4.76
ATP1A2	0.16	0.94	0.18	1.65	0.34	0.29	1.1	0.58	1.05	0.12	0.23	2.03	0.18	5.04	0.42	3.24
ATP1A3	1.52	2.65	0.18	10.49	6.23	1.39	2.39	1.96	3.9	0.32	0.32	14.32	0.18	13.78	8.52	11.68
ATP1B1	94.95	82.61	100.78	83.99	83.45	119.67	79.05	99.56	61.55	64.56	67.58	74.33	100.78	70.69	74.14	85.17
ATP1B2	3.6	3.77	5.34	7.94	8.44	8.3	9.83	3.65	3.62	3.36	3.12	16.9	5.34	7.38	6.81	11.9
ATP1B3	57.39	48.44	44.83	61.03	43.83	39.33	44.06	55	49.56	45.64	83.48	65.37	44.83	77.7	52.37	63.5
ATP2A1	0.24	0.52	0.43	0.87	0.52	0.2	0.76	0.27	0.31	0.36	0.38	1.81	0.43	0.95	0.72	0.58
ATP2A2	34.75	38	46.86	39.27	39.79	38.42	47	34.68	30.34	33.07	39.49	49.5	46.86	43.29	39.3	43.73
ATP2A3	0.85	1.58	0.61	0.95	1.76	0.9	1.54	1.13	1.17	0.69	1.21	0.87	0.61	0.47	0.86	0.66
ATP2B1	39.07	29.91	32.98	33.72	31.62	23.64	32.36	33.46	44.71	48.35	41.59	27.97	32.98	42.8	38.78	31.76
ATP2B4	29.58	32.43	85.57	34.97	33.6	21.66	43.6	41.9	43.83	42.9	60.04	35.06	85.57	24.94	35.49	44.71
ATP2C1	37.61	27.39	40.68	33.4	34.73	32.21	38.91	34.77	37.31	38.75	38.75	31.4	40.68	36.77	37.52	38.55
ATP2C2	1.32	1.73	0.36	0.65	1.16	0.36	1.34	1.16	0.67	1.84	1.25	0.49	0.36	0.43	0.79	0.21
ATP5A1	267.39	271.88	244.55	231.26	204.15	259.36	228.51	257.7	270.46	282.47	249.55	179.03	244.55	259.61	254.09	237.71
ATP5B	256.63	234.69	212.32	236.87	209.33	234.29	185.28	227.04	219.99	236.13	217.22	215.15	212.32	289.44	260.18	240.12
ATP5C1	109.08	101.4	89.35	95.27	94.47	104.91	82.43	102.62	98.84	95.77	96.5	75.73	89.35	115.03	106.64	93.36
ATP5D	48.87	47.79	51.57	38.16	44.35	46.91	43	36.95	41.02	48.08	46.17	36.79	51.57	51.26	41.5	35.15
ATP5E	514.64	447.06	277.51	350.05	356.24	321.42	259.43	402.43	401.13	602.84	499.25	244.51	277.51	440.78	356.03	365.33
ATP5EP2	7.68	3.45	1.65	3.58	1.85	1.26	1.72	4.13	1.43	3.17	1.43	3	1.65	2.73	3.97	3.02
ATP5F1	80.69	70.32	65.85	58.44	60.52	66.69	58.37	64.03	67.71	71.43	70.71	54.03	65.85	79.04	69.96	61.82
ATP5G1	62.64	76.79	57.96	52.18	32.33	53.42	37.61	60.29	59.14	74.37	87.97	37.08	57.96	98.14	73.25	41.8
ATP5G2	276.83	276.56	206.64	256.37	237.77	294.87	212	292.21	276.24	243.99	227.74	218.27	206.64	216.85	260.99	303.21
ATP5G3	50.73	49.63	42.66	37.77	36.04	37.28	33.55	44.09	39.67	46.06	45.57	38.05	42.66	50.67	46.78	41.34
ATP5H	119.84	119.65	111.22	98.45	91.94	93.16	88.77	108.07	113.09	121.35	144.68	72.53	111.22	133.06	109.77	93.89
ATP5I	337.37	331.86	266.36	292.3	239.8	402.32	238.76	308.4	281.83	329.31	340.79	241.61	266.36	365.48	320.18	294.34
ATP5J	67.3	57.84	60.94	59.91	71.95	77.47	56.24	63.9	60.1	73.33	68.09	54.84	60.94	79.01	66.58	56.06
ATP5J2	153	156.2	122.62	144.64	115.97	138.59	109.81	164.82	119.78	160.21	159.36	106.27	122.62	184.25	162.65	127.51
ATP5L	97.84	94.11	71.61	81.06	83.53	73.79	66.54	86.46	77.43	79.88	83.15	76.55	71.61	93.58	80.35	94.32
ATP5L2	0.56	0.51	1.55	0.35	0.37	1.18	1.07	1.26	0.91	0.4	0.35	0.68	1.55	0.74	0.64	1.42
ATP5O	150.07	135.59	130.83	145.38	125.16	121.89	102.04	143.37	142.96	146.43	147.58	116.17	130.83	156.37	136.36	120.48
ATP5S	6.54	7.6	5.78	6.7	4.29	6.75	5.6	5.2	6.15	7.19	6.69	7.39	5.78	7.6	5.89	5.9
ATP5SL	21.31	19.82	19.78	22.71	24.32	18.19	21.68	22.98	24.8	23.49	22.15	20.1	19.78	21.13	22.74	17.97
ATP6AP1	37.01	40.51	31.85	40.21	28.56	31.93	33.83	37.97	34.43	38.74	38.92	39.79	31.85	42.92	37.81	42.81
ATP6AP1L	4.92	7.05	3.12	5.59	4.6	4.78	6.33	3.82	4.71	3.08	3.04	7.21	3.12	4.21	4.9	2.91
ATP6AP2	49	126.11	41.34	67.2	48.8	39.33	40.94	93	50.71	60.33	64.45	67.86	41.34	58.58	46.82	51.24
ATP6V0A1	13.41	13.68	14.37	21.17	14.81	12.43	14.93	11.95	14.74	14.08	14.5	22	14.37	20.29	14.42	19.35
ATP6V0A2	10.35	10.87	11.01	8.67	9.31	11.27	8.24	7.51	9.49	10.83	10.5	11.34	11.01	13.01	13.26	7.47
ATP6V0B	57.88	59.72	45.17	59.86	54.35	40.12	36.31	48.95	51.3	54.4	61.25	61.65	45.17	90.71	66.82	58.82
ATP6V0C	48.98	38.7	48.12	41.64	44.01	45.08	49.86	34.28	32.79	42.88	45.34	40.29	48.12	50.37	37.9	38.55
ATP6V0D1	24.57	30.17	19.95	23.58	20.51	16.14	17.48	21.25	21.05	28.92	32.59	25.76	19.95	38.96	30.06	20.94
ATP6V0E1	90.24	98.55	77.92	68.1	84.52	96.11	77.55	83.25	67.57	94.06	107.63	71.72	77.92	94.14	79.24	72.56
ATP6V0E2	11.33	14.18	3.38	21.14	13.7	5.34	10.56	13.16	15.15	12.89	14.96	21.17	3.38	25.82	13.09	22.55
ATP6V0E2-AS1	2.35	2.55	1.11	4.01	1.7	2.3	1.73	2.84	4.18	2.59	2.65	4.35	1.11	5.43	4.02	3.22
ATP6V1A	33.5	36.44	26.62	38.51	33.32	28.28	29.92	31.28	30.37	28.24	32.94	32.29	26.62	44.22	35.39	38.41
ATP6V1B1	0.41	10.34	0.41	10.28	1.67	1.35	9.6	2.38	5.82	0.42	0.55	16.34	0.41	28.44	2.54	9.82
ATP6V1B2	32.24	31.33	36.24	34.09	27.62	64.89	36.31	30.7	28.62	31.27	25.64	36.44	36.24	41.06	39.65	32.11
ATP6V1C1	14.53	12.82	13.88	14.26	14.74	12.25	13.75	12.61	13.25	14.57	14.92	14.63	13.88	16.1	15.34	11.72
ATP6V1C2	3.89	4.14	1.85	2.31	3.79	2.62	8.54	2.41	1.58	1.16	3.73	1.94	1.85	16.28	9.79	4.74
ATP6V1D	24.82	23.33	18.91	32.02	29.23	24.47	20.39	27.08	23.5	25.78	33.91	31.59	18.91	40.44	33.81	25.52
ATP6V1E1	40.02	34.97	29.02	32.03	38.81	27.16	26.65	36.21	27.27	37.34	39.18	31.81	29.02	42.1	36.82	32.93
ATP6V1F	60.49	69.46	48.3	62.43	64	65.42	55.95	65.52	50.89	65.49	60.96	63.67	48.3	78.42	68.9	69.66
ATP6V1G1	83.68	83.14	64.86	85.39	93.52	81.5	75.78	83.52	74.26	87.65	92.12	94.5	64.86	95.74	88.73	90.85
ATP6V1G2	3.1	2.07	0.89	7.57	5.51	1.24	3.19	2.6	2.25	1.44	0.34	5.21	0.89	7.91	3.02	10.85
ATP6V1G2-DDX39B	0.73	0	0	0.42	0	2.62	1.29	1.1	0	0.23	0	0.13	0	0	1.24	0
ATP6V1H	21.11	20.39	17.91	21.22	19.79	18.55	17.33	21.92	18.98	23.69	22.46	17.82	17.91	24.09	21.19	21.89
ATP7A	12.07	8.6	10.3	8.1	9.8	10.73	10.73	11.57	9.91	11.95	10.36	8.08	10.3	7.72	11.35	7.93
ATP7B	17.5	10.99	26.06	5.37	5.77	12.86	15.78	19.69	13.11	9.91	47.66	7.54	26.06	5.12	9.21	6.47
ATP8A1	8.33	10.05	7.76	13.23	11.16	8.85	10.65	11.72	15.31	6.99	9.41	13.99	7.76	11.9	9.68	10.24
ATP8A2	7.01	4.86	2.01	3.62	4.63	8.66	3.35	1.87	5.86	9.56	4.89	4.34	2.01	9.09	5.35	4.65
ATP8B1	6.66	4.68	6.34	1.72	4.65	7.18	7.86	5.75	4.1	8.6	5.56	0.65	6.34	1.98	3.82	2.18
ATP8B2	15.31	13.18	13.31	15.31	12.55	11.71	13.06	11.58	13.43	15.95	14.88	14.67	13.31	15.41	12.42	12.94
ATP8B3	0.65	0.7	0.38	1.24	0.94	0.51	0.44	1.58	0.68	0.26	0.3	1.21	0.38	0.61	0.48	1.13
ATP8B4	0.5	1.01	0.62	0.14	0.32	0.29	0.5	1.42	1.72	1.35	1.19	0.14	0.62	0.29	0.73	0.2
ATP9A	27.44	39.43	21.7	21.7	26.29	21.19	29.96	22.07	26.36	28.01	16.38	22.89	21.7	27.87	20.23	24.52
ATP9B	10.35	11.23	11.76	11.88	9.73	10.64	11.72	10.37	13.14	11.4	11.26	12.53	11.76	13.22	12.36	9.78
ATPAF1	19.95	21.43	18.85	25.06	16.16	18.26	18.38	22.33	22.64	22.03	23.89	23.94	18.85	28.72	23.09	22.68
ATPAF2	5.93	6.77	6.56	6.71	6.46	4.58	6.23	6.89	6.3	7.84	5.65	8.13	6.56	6.07	5.05	6.12
ATPBD4	6.93	8.49	5.87	9.27	6.78	9.59	8.63	7.48	7.68	7.36	7.49	7.02	5.87	9.57	7.71	8.35
ATPIF1	115.63	110.44	114.28	95.65	102.52	134.39	98.83	106.06	89.99	96.91	119.31	77.9	114.28	128.52	117.2	88.95
ATR	11.56	10.35	9.82	12.65	11.01	10.7	10.1	9.75	12.8	10.6	10.64	11.26	9.82	13.01	11.46	10.88
ATRAID	86.03	86.3	61.04	68.82	60.89	67.03	59.21	74.94	75.87	79.64	87.57	47.1	61.04	78.53	75.44	64.26
ATRIP	5.51	5.97	5.11	5.07	2.77	3.25	4.46	5.04	6.69	5.03	6	4.95	5.11	6.18	5.61	3.46
ATRN	13.58	22.73	24.53	23.42	18.99	24.25	22.67	22.41	18.63	12.21	21.91	23.05	24.53	22.24	22.72	20.34
ATRNL1	36.31	37.53	18.52	72.74	64.5	32.85	40.09	43.99	42.95	34.45	42.16	101.3	18.52	87.98	51.25	74.77
ATRX	29.94	28.54	31.08	27.54	32.16	28.65	33.37	29.22	34.82	33.4	29.26	26.49	31.08	26.58	28.62	27.33
ATXN1	6.23	10.66	13.08	4.8	8.74	14	10.49	6.66	8.24	6.87	7.02	5.48	13.08	5.27	7.89	5.85
ATXN10	45.08	46.95	54.51	49.41	44.97	43.8	46.12	45.83	47.7	51.43	50.9	48.2	54.51	54.54	51.03	48.39
ATXN1L	11.88	15.37	15.68	9.73	14.13	14.29	14	9.59	11.14	14.29	12.25	14.97	15.68	11.12	11.57	10.35
ATXN2	18.76	19.28	26.78	19.96	26.5	27.92	31.75	17.04	19.96	20.45	19.04	27.1	26.78	19.52	20.12	19.54
ATXN2L	18.38	17.44	34.18	19.8	26.15	24.43	31.63	17.42	15.42	16.27	20.54	30.29	34.18	17.86	18.09	19.46
ATXN3	12	9.42	11.61	13.27	12.98	12.93	12.06	10.76	12.87	10.85	9.78	15.05	11.61	11.12	11.08	13.14
ATXN7	8.27	11	10.79	9.09	11.25	12.36	10.71	8.7	9.33	9.27	9.7	12.61	10.79	9.42	9.73	10.36
ATXN7L1	2.83	4.99	5.45	4.37	3.61	5.39	6.72	3.55	5.14	4.67	4.32	6.11	5.45	4.52	3.91	3.37
ATXN7L2	4.37	3.26	3.09	4.97	3.96	5.53	5.39	2.68	6.13	3.74	3.34	4.89	3.09	4.73	4.09	3.6
ATXN7L3	31	28.06	29.97	19.09	19.59	23.26	20.8	18.66	25.97	27.45	28.73	23.28	29.97	28.23	24.76	16.95
ATXN7L3B	85.71	103.9	81.85	88.08	72.27	70.6	80.04	79.39	95.42	93.09	90.86	92.65	81.85	97.46	91.92	85.38
AUH	14.89	13.06	12.21	15.49	16.6	17.9	17.36	14.49	16.03	11.36	9.69	14.77	12.21	10.67	10.83	16.86
AUNIP	3.99	3.81	4.97	2.41	3.11	4.53	3.74	2.48	3.93	4.44	4.54	2.8	4.97	2.97	4.09	2.33
AUP1	46.54	53.46	40.21	41.12	39.29	41.55	38.79	39.62	45.43	43.83	46.03	37.18	40.21	54.07	42.63	34.84
AURKA	19.37	13.74	16.97	15.03	20.23	17.38	14.92	23.56	18.99	22.87	14.67	10.76	16.97	7.32	15.69	15.81
AURKAIP1	46.99	48.45	39.26	40.92	49.51	50.66	35.99	37.16	35.57	48.45	37.29	37.16	39.26	66.02	44.93	36.87
AURKAPS1	1.82	4.39	5.07	4.79	2.94	4.37	4.85	3.49	3.46	3.72	3.77	5.85	5.07	4.76	3.44	5.45
AURKB	19.9	24.21	20.72	18	19.08	18.99	20.11	29.46	26.85	22.22	21.24	15.46	20.72	8.59	18.14	19.77
AURKC	0.48	0.31	0.49	0.18	0.58	0.26	0.7	0.72	0.25	0.36	0.62	1.66	0.49	0.19	0.37	0.76
AUTS2	17.27	26.65	15.05	22.95	21.35	10.5	24.92	17.79	22.08	23.79	13.64	30.12	15.05	21.03	16.6	23.72
AVEN	8.56	7.42	5.51	7.35	4.65	5.51	4.72	8.18	5.92	7.95	7.13	4	5.51	9.04	8.1	4.87
AVIL	0.54	0.84	0.91	1.15	1.02	0.48	0.73	0.4	0.43	0.58	1.16	1.84	0.91	2.58	1.41	0.61
AVL9	16.56	17.11	17.25	19.02	18.12	18.08	18.77	16.38	16.72	17.49	15.12	18.92	17.25	20.37	18.63	17.38
AVP	0	0	0.34	0	0	1.82	0.96	0	0	0	0	0	0.34	0.16	0	0
AVPI1	3.94	4.92	7.21	3.29	4.09	7.9	5.59	4.14	2.47	5.14	5.24	4.81	7.21	5.07	4.74	4.46
AVPR1A	1.79	4.02	0.93	1.19	1.88	1.04	1.87	2.38	0.64	0.52	0.27	0.96	0.93	1.16	0.83	1.95
AVPR2	0.47	0.42	0.54	0.75	0.57	1.14	0.63	0.36	0.57	0.21	0.83	1.09	0.54	0.82	0.31	0.56
AXIN1	15.49	13.93	14.48	11.74	13.95	14.21	11.69	10.35	12.39	10.26	11.27	11.1	14.48	11.91	11.12	12.04
AXIN2	13.61	14.97	22.9	10.48	7.68	11.18	12.47	10.18	12.58	21.45	12.45	10.58	22.9	17.28	12.28	13.64
AXL	18.22	13.59	23.42	12.8	14.19	12.3	19.47	16.88	21.48	18.71	19.76	13.41	23.42	11.09	14.01	14.43
AZI1	6.96	7.55	6.15	12.43	6.9	3.96	9.64	9.41	10.85	6.45	7.76	10.67	6.15	7.79	5.78	9.97
AZI2	22.72	21.18	22.38	25.03	23.99	23.09	21.58	23.61	23.47	25.06	23.06	20.33	22.38	22.95	23.5	24.01
AZIN1	75.03	77.67	67.35	97.54	84.1	78.55	70.9	74.95	73.68	67.53	62.14	94.51	67.35	103.81	91.18	84.88
AZU1	1.65	2.07	2.22	4.09	2.8	0.38	2.9	1.63	2.6	1.34	1.75	1.5	2.22	2.02	1.73	2.14
B2M	271.29	279.54	224.14	160.23	242.63	290.56	225.36	353.42	133.38	172.43	310.96	75.57	224.14	239.72	314.52	231.08
B3GALNT1	11.44	14.01	6.35	27.85	14.67	9.82	10.37	15.43	11.73	6.17	11.89	27.22	6.35	23.03	18.39	21.04
B3GALNT2	14.41	14.58	13.63	12.99	12.12	10.56	12.46	12	14.67	13.1	11.36	12.95	13.63	15.08	15.6	12.4
B3GALT1	2.7	6.33	0.46	4.96	2.91	0.67	3.42	1.54	2.25	1	1.28	1.88	0.46	8.29	6.86	2.21
B3GALT2	6.15	6.63	4.9	5.35	7.4	5.95	7.35	6.4	5.71	4.98	8.46	5.2	4.9	7.3	4.17	8.06
B3GALT4	2.54	2.13	1.1	3.31	3.86	1.83	2.97	2.32	2.09	2.06	2.62	4.42	1.1	3.62	2.34	2.64
B3GALT5	0.8	0.68	1.79	0.99	0.71	2.29	2.01	0.81	1.68	2.53	1.06	2.95	1.79	1.27	1.86	2.56
B3GALT6	22.68	24.92	21.07	19.05	14.82	10.1	17.79	17.05	25.22	24.02	22.65	19.8	21.07	30.54	20.81	11.82
B3GALTL	23.97	36.63	28.92	10.32	12.06	11.1	19.81	23.76	35.33	40.75	30.67	13.2	28.92	11.56	21.81	9.11
B3GAT1	1.97	3.52	0.7	9.12	3.19	1.6	2.38	2.17	5.11	0.79	0.66	8.53	0.7	9.58	3.63	8.28
B3GAT2	0.71	0.1	0.73	1.58	0.7	0.62	0.4	0.82	1.03	1.72	0.29	0.81	0.73	1.29	0.77	0.54
B3GAT3	20.53	18.83	16.72	18.71	16.04	14.79	15.95	17.76	19.86	19.03	22.24	16.02	16.72	26.5	18.26	18.09
B3GNT1	30.97	40.27	22.9	36.4	26.33	27.66	27.46	28.1	36.59	31.64	33.71	29.96	22.9	40.03	33.72	36.78
B3GNT2	11.36	11.19	12.95	4.39	8.12	11.27	7.28	7.4	9.55	18.84	12.69	4.57	12.95	5.77	7.74	5.01
B3GNT3	0.61	1.58	0.76	0.23	0.56	0.07	0.31	0.21	0.13	0.31	0.66	0.02	0.76	0.08	0.2	0.02
B3GNT4	1.02	0.86	1.58	1.5	2.01	1.95	1.99	1.43	0.84	0.99	1.04	1.96	1.58	1.51	0.71	1.74
B3GNT5	11.09	15.09	16.32	12.99	13.28	15.45	13.47	15.19	14.54	12.01	10	14.76	16.32	12.48	12.14	18.21
B3GNT7	1.51	1.86	1.21	1.15	1.7	1.98	1.91	1.55	1.25	1.2	1.08	0.76	1.21	1.17	1.16	0.77
B3GNT8	0.81	1.94	1.75	1.79	1.64	0.51	2.25	1.51	2.33	2.21	1.61	1.78	1.75	2.34	1.13	1.92
B3GNT9	8.71	9.82	8.45	4.22	7.67	9.61	7.98	8.62	7.84	10.36	16.52	4.02	8.45	6.01	6.94	7.67
B3GNTL1	5.84	4.88	4.15	4.17	3.42	2.91	4.23	3.6	5.35	4.41	5.18	4.13	4.15	5.11	3.98	4.25
B4GALNT1	0.5	0.27	0.28	2.48	0.98	0.26	0.46	0.78	1.13	0.38	0.7	1.92	0.28	3.63	1.19	2.18
B4GALNT3	2.33	1.32	1.43	1.46	1.12	0.68	1.34	1.25	2.17	1.57	1.32	1.57	1.43	2.58	1.34	1.58
B4GALNT4	41.94	38.46	39.69	37.08	25.79	19.76	34.39	26.04	54.3	37.8	44.92	36.96	39.69	39.02	26.8	31.87
B4GALT1	13.98	14.99	28.31	6.68	15.81	38.27	27.33	17.17	12.12	21.55	16.44	7.91	28.31	6.4	15.87	8.56
B4GALT2	26.23	30.45	25.16	23.83	22.98	21.91	18.21	24.86	29.47	26.67	25.51	20.27	25.16	26.69	27.57	21.21
B4GALT3	15.46	13.43	13.79	11.43	13.07	11.77	11.95	12.63	13.6	14.34	14.89	13.13	13.79	14.32	12.22	13.08
B4GALT4	14.04	13.7	13.88	11.87	14.57	22.56	12.44	15.92	11.44	11.39	11.93	9.08	13.88	11.08	12.74	10.94
B4GALT5	35.55	25.71	24.54	16.39	22.8	25.75	21.01	23.55	21.27	33.27	22.87	17.64	24.54	25.58	22.04	17.45
B4GALT6	11.55	11.36	8.63	10.84	12.71	13.1	13.95	12.67	10.02	11.58	12.08	14.17	8.63	11.02	11.32	9.68
B4GALT7	13.27	17.05	13.04	9.67	7.84	7.51	10.46	11.45	13.38	13.65	16.68	10.63	13.04	15.74	11.82	9.82
B9D1	10.93	13.84	10.31	11.41	8	7.2	9.89	12.12	13.26	15.69	14.85	10.78	10.31	13.08	11.14	10.07
B9D2	5.83	8.14	4.09	5.26	3.72	3.02	4.46	4.93	6.44	5.29	6.29	6.74	4.09	5.69	4.49	5.32
BAALC	2.32	6.49	0.89	18.93	5.1	3.36	4.78	5.24	5.89	0.7	1.75	23.28	0.89	31.28	12.61	24.1
BABAM1	33.3	31.55	31.19	27.27	26.45	24.06	25.17	29.79	34.82	39.23	39.08	22.61	31.19	30.55	27.71	23.61
BACE1	14.73	17.51	16.91	19.52	14.8	14.89	19.08	14.3	14.8	12.25	14.37	23.28	16.91	20.64	20.39	16.2
BACE1-AS	5.97	6.99	6.94	5.36	6.14	3.33	8.51	4.55	6.97	5.42	5.66	8.59	6.94	5.94	5.97	4.95
BACE2	8.57	2.01	11.58	8.1	8.03	13.01	13.7	11.75	10.44	9.11	13.67	9.52	11.58	12.2	10.68	10.66
BACH1	29.94	32.27	29	38.12	41.32	35.66	34.92	31.37	32.57	32.7	29.85	39.1	29	41.16	38.17	36.22
BACH2	5.84	7.1	19.27	3.87	5.5	5.88	8.23	4.94	8.36	10.42	6.74	6.35	19.27	5.19	7.71	4.28
BAD	37.77	42.83	29.45	37.18	41.53	26.97	27.33	39.24	31.78	37.12	38.32	34.45	29.45	42.09	40.84	36.66
BAG1	8.78	9.05	8.12	8.98	6.89	7.66	7.57	7.99	7.63	7.53	7.2	8.15	8.12	10.65	8.78	8.98
BAG2	12.53	10.05	10.1	12.77	9.07	11.42	10.95	12.75	13.44	8.66	16.42	10.25	10.1	11.71	11.18	11.63
BAG3	9.43	7.62	10.42	12	11.8	15.01	7.85	9.1	7.09	7.96	8.67	15.01	10.42	10.8	8.06	12.5
BAG4	16.52	13.65	19.11	16	17.55	18.62	17.53	18.05	16.06	17.49	14.34	15.51	19.11	14.62	17.15	16.43
BAG5	17.49	17.67	18.03	20.26	20.97	20.36	15.02	13.97	15.23	16.91	16.85	24.65	18.03	21.93	19.14	17.42
BAG6	42.06	39.76	48.04	47.56	44.96	38.9	44.9	36.28	45.04	35.53	24.02	52.04	48.04	52.77	41.08	51.75
BAGE	0.27	0.14	0.25	0	0.74	0.83	1.63	0.12	0	0.12	0.83	0	0.25	0.12	0.2	0.14
BAGE4	0.16	0	0.12	0.36	0.27	0.07	1.13	0.33	0.02	0.09	0.01	0.36	0.12	0.26	0.04	0.51
BAHCC1	2.88	3.99	7.97	5.85	4.21	5.93	8	4.24	6.26	3.04	3.71	6.75	7.97	4.6	3.89	6.24
BAHD1	8.64	10.89	14.5	10.46	8.6	10.13	9.79	8.54	9.41	8.16	10.27	13.24	14.5	10.58	8.66	9.13
BAI1	1.47	1.75	1.91	1.2	2.22	0.93	3.1	1.31	1.58	1.02	0.63	1.21	1.91	1.94	0.83	2.02
BAI2	4.57	7.19	8.51	7.99	7.6	5.92	5.99	6.34	6.42	6.34	7.36	9.79	8.51	9.57	5.73	9.64
BAI3	10.7	13.15	10.78	11.39	13.06	18.05	14.43	13.87	18.17	16.67	18.62	12.4	10.78	10.32	13.16	15.13
BAIAP2	10.21	9.65	9.12	13.67	11.16	7.45	11.77	7.41	9.38	7.31	9.04	13.47	9.12	12.46	9.68	13.15
BAIAP2-AS1	9.81	10.11	11.39	10.56	7.91	8.12	8.63	7.89	11.21	9.84	9.78	9.04	11.39	11.46	8.89	8.42
BAIAP2L1	10.99	10.46	13.48	6.69	10.95	11.55	12.09	11.72	9.02	9.76	10.32	6.85	13.48	5.96	8.04	6.05
BAIAP2L2	0.39	0.46	0.66	0.6	0.15	1.08	0.85	0.31	0.6	0.22	0.42	0.59	0.66	0.61	0.27	0.5
BAIAP3	3.07	2.23	0.94	7.16	2.75	3.1	4.21	1.78	2.13	1	0.91	8.7	0.94	7.47	3.01	6.2
BAK1	9.32	9.65	6.4	7.55	6.13	7.71	5.9	7.79	7.95	8.82	8.07	9.25	6.4	9.07	7.19	6.79
BAMBI	66.01	67.89	146.2	49.77	69.75	91.68	57.13	84.5	91.56	222.51	97.92	37.55	146.2	40.94	96.27	56.28
BANF1	39.2	41.12	26.89	42.65	30.32	20.27	24.53	43.67	35.96	38.45	43.98	29.39	26.89	51.68	35.82	37.9
BANP	8.3	4.71	6.19	10.02	8.96	8.22	9.06	8.84	10.72	7.57	7.56	7.09	6.19	9.85	8.79	8.68
BAP1	23.78	23.33	20.93	21.39	16.68	17.82	19.47	16.78	22.29	20.7	25.79	19.92	20.93	24.36	20.78	19.51
BARD1	12.18	18.12	11.19	16.46	19.19	15.14	16.12	18.99	19.95	15.82	14.82	18.31	11.19	14.26	15.46	17.91
BARHL1	0.64	0.1	0.12	0.13	0.11	0	0.73	0	0.16	0.13	0.34	0.28	0.12	2.88	0.21	0.44
BARHL2	0.21	0	0.11	0.78	0.49	0.48	1.44	0.16	0.18	0.04	0.23	1.87	0.11	1.15	0.99	2.81
BARX1	0.48	0.13	0.73	0.17	2.45	0.71	0.19	0.66	0	0.16	0.11	0.12	0.73	1.01	0.77	4.04
BARX2	2.37	2.03	1.37	1.81	3.53	2.9	8.2	4.02	5.7	10.73	4.59	0.14	1.37	0.71	3.51	0.38
BASP1	48.92	39.73	33.97	93.39	76.58	36.08	44	37.44	45.19	38.08	52.61	100	33.97	127.43	66.39	83.91
BASP1P1	0.74	0.11	0.35	0.41	0.45	1.1	1.05	0.62	0.69	0.39	0.36	0.86	0.35	1.09	1.68	2.84
BATF2	1.2	1.46	1.08	0.76	0.57	2.8	1.16	1.39	1.17	0.57	1.47	0.97	1.08	1.28	1.62	1.45
[truncated: 15,794 more rows]
