# Supplementary material for: Retinoblastoma from human stem cell-derived retinal organoids
Source: Nat Commun. 2021 Jul 27;12:4535. doi: 10.1038/s41467-021-24781-7 (PMC8316454; doi:10.1038/s41467-021-24781-7)
Supplement: Supplementary file 6 — Supplemental Data 3 [file 41467_2021_24781_MOESM6_ESM.xlsx]

## Sheet: SNVs
Supplementary Data 3. Single nucleotide variants identified from whole genome sequence analysis of iPSC clones and patient germline.
gene	iPSC number	St. Jude ID	chromosome	position	class	AA Change	iPSC variant reads	iPSC total reads	germline variant reads	germline total reads	reference	variant
CD2	SJRB-iPSC-1	SJRB055474_C9_G1	chr1	117311512	UTR_3	E5_UTR_3	11	29	0	32	A	T
CSMD2	SJRB-iPSC-1	SJRB055474_C9_G1	chr1	34102114	missense	K1565N	10	29	0	29	C	A
MED8	SJRB-iPSC-1	SJRB055474_C9_G1	chr1	43851903	splice_region	G164_E6splice_region	13	31	0	39	G	T
PKP1	SJRB-iPSC-1	SJRB055474_C9_G1	chr1	201263125	silent	S86S	18	30	0	28	C	T
PTPN14	SJRB-iPSC-1	SJRB055474_C9_G1	chr1	214557678	missense	S507I	26	53	0	26	C	A
RNF220	SJRB-iPSC-1	SJRB055474_C9_G1	chr1	44878127	missense	F120L	30	42	0	36	T	C
TACC2	SJRB-iPSC-1	SJRB055474_C9_G1	chr10	123847999	missense	S1822R	16	34	0	20	C	A
GUCY1A2	SJRB-iPSC-1	SJRB055474_C9_G1	chr11	106681186	missense	Q409K	9	26	0	31	G	T
HRASLS5	SJRB-iPSC-1	SJRB055474_C9_G1	chr11	63229550	UTR_3	E6_UTR_3	25	40	0	32	G	T
PDE2A	SJRB-iPSC-1	SJRB055474_C9_G1	chr11	72288444	missense	S937T	13	46	0	36	C	G
UBAC2	SJRB-iPSC-1	SJRB055474_C9_G1	chr13	100038220	UTR_3	E9_UTR_3	21	50	0	32	G	T
C14orf104	SJRB-iPSC-1	SJRB055474_C9_G1	chr14	50101730	silent	P46P	27	47	0	27	C	T
MYEF2	SJRB-iPSC-1	SJRB055474_C9_G1	chr15	48434010	UTR_3	E16_UTR_3	20	32	0	27	G	A
ACE	SJRB-iPSC-1	SJRB055474_C9_G1	chr17	61574740	UTR_3	E25_UTR_3	11	29	0	28	G	A
FMNL1	SJRB-iPSC-1	SJRB055474_C9_G1	chr17	43321367	missense	P808L	29	59	0	27	C	T
LILRA6	SJRB-iPSC-1	SJRB055474_C9_G1	chr19	54745931	missense	P109R	24	96	0	44	G	C
ZNF793	SJRB-iPSC-1	SJRB055474_C9_G1	chr19	38033806	UTR_3	E8_UTR_3	22	36	0	42	G	T
BANF2	SJRB-iPSC-1	SJRB055474_C9_G1	chr20	17674360	splice_region	E7_E1splice_region	18	34	0	30	G	T
RIPK4	SJRB-iPSC-1	SJRB055474_C9_G1	chr21	43176766	missense	F131L	21	36	0	28	G	C
NPY1R	SJRB-iPSC-1	SJRB055474_C9_G1	chr4	164246694	missense	H306Y	14	30	0	39	G	A
UGT2A3	SJRB-iPSC-1	SJRB055474_C9_G1	chr4	69817318	missense	T54I	14	24	0	34	G	A
SUB1	SJRB-iPSC-1	SJRB055474_C9_G1	chr5	32601206	UTR_3	E5_UTR_3	20	44	0	42	A	T
ZNF879	SJRB-iPSC-1	SJRB055474_C9_G1	chr5	178454577	missense	N46S	13	23	0	30	A	G
ASCC3	SJRB-iPSC-1	SJRB055474_C9_G1	chr6	100960743	nonsense	K2043*	19	33	0	36	T	A
ASCC3	SJRB-iPSC-1	SJRB055474_C9_G1	chr6	100960744	silent	V2042V	20	34	0	36	A	C
HIVEP1	SJRB-iPSC-1	SJRB055474_C9_G1	chr6	12122290	missense	D754E	12	38	0	29	C	A
ABCA13	SJRB-iPSC-1	SJRB055474_C9_G1	chr7	48312899	missense	L1212F	12	30	0	40	G	T
DOCK4	SJRB-iPSC-1	SJRB055474_C9_G1	chr7	111430549	missense	M1093I	22	36	0	39	C	G
HOOK3	SJRB-iPSC-1	SJRB055474_C9_G1	chr8	42882619	UTR_3	E22_UTR_3	17	34	0	35	C	G
MAGEA5	SJRB-iPSC-1	SJRB055474_C9_G1	chrX	151283445	UTR_3	E3_UTR_3	15	15	0	15	C	A
ATP6V0A2	SJRB-iPSC-2	SJRB055475_C2_SJRB055476_G1	chr12	124246122	UTR_3	E20_UTR_3	27	58	0	32	A	C
COG6	SJRB-iPSC-2	SJRB055475_C2_SJRB055476_G1	chr13	40229828	UTR_5	E1_UTR_5	16	46	0	27	G	A
HCN4	SJRB-iPSC-2	SJRB055475_C2_SJRB055476_G1	chr15	73636126	missense	L270P	35	59	0	27	A	G
RPLP1	SJRB-iPSC-2	SJRB055475_C2_SJRB055476_G1	chr15	69747851	UTR_3	E4_UTR_3	24	42	0	28	C	G
MEFV	SJRB-iPSC-2	SJRB055475_C2_SJRB055476_G1	chr16	3292513	UTR_3	E10_UTR_3	22	39	0	29	A	C
MYH3	SJRB-iPSC-2	SJRB055475_C2_SJRB055476_G1	chr17	10549118	silent	G349G	16	25	0	29	C	T
HSD11B1L	SJRB-iPSC-2	SJRB055475_C2_SJRB055476_G1	chr19	5687923	silent	R195R	33	56	0	20	C	G
FAIM3	SJRB-iPSC-2	SJRB055475_C2_SJRB055476_G1	chr1	207077646	UTR_3	E8_UTR_3	13	29	0	29	T	C
HSPG2	SJRB-iPSC-2	SJRB055475_C2_SJRB055476_G1	chr1	22204953	nonsense	Q864*	18	39	0	23	G	A
WDR47	SJRB-iPSC-2	SJRB055475_C2_SJRB055476_G1	chr1	109525331	silent	S730S	16	32	0	25	G	A
PTPRT	SJRB-iPSC-2	SJRB055475_C2_SJRB055476_G1	chr20	40703239	UTR_3	E32_UTR_3	15	28	0	25	C	A
KRTAP6-1	SJRB-iPSC-2	SJRB055475_C2_SJRB055476_G1	chr21	31986061	missense	S55P	10	20	0	20	A	G
PUS10	SJRB-iPSC-2	SJRB055475_C2_SJRB055476_G1	chr2	61167704	UTR_3	E18_UTR_3	15	32	0	45	C	T
SPRED2	SJRB-iPSC-2	SJRB055475_C2_SJRB055476_G1	chr2	65538972	UTR_3	E6_UTR_3	22	47	0	28	C	T
KLHL6	SJRB-iPSC-2	SJRB055475_C2_SJRB055476_G1	chr3	183226045	silent	E237E	10	25	0	25	C	T
LARP1B	SJRB-iPSC-2	SJRB055475_C2_SJRB055476_G1	chr4	129131078	missense	H872R	15	32	0	25	A	G
TMEM156	SJRB-iPSC-2	SJRB055475_C2_SJRB055476_G1	chr4	39033887	missense	T16K	14	35	0	25	G	T
DMXL1	SJRB-iPSC-2	SJRB055475_C2_SJRB055476_G1	chr5	118506230	missense	R1915K	10	25	0	39	G	A
OR2V2	SJRB-iPSC-2	SJRB055475_C2_SJRB055476_G1	chr5	180582852	nonsense	K304*	20	40	0	20	A	T
LOC100131199	SJRB-iPSC-2	SJRB055475_C2_SJRB055476_G1	chr7	140774354	missense	A82S	33	56	0	24	G	T
LOC154822	SJRB-iPSC-2	SJRB055475_C2_SJRB055476_G1	chr7	158814450	exon	E4_exon	30	51	0	23	A	G
SLC12A9	SJRB-iPSC-2	SJRB055475_C2_SJRB055476_G1	chr7	100463809	missense	E776V	28	53	0	24	A	T
FAM135B	SJRB-iPSC-2	SJRB055475_C2_SJRB055476_G1	chr8	139158278	missense	L1155H	12	20	0	29	A	T
FAM135B	SJRB-iPSC-2	SJRB055475_C2_SJRB055476_G1	chr8	139158302	splice_region	G1150_E15splice_region	13	21	0	44	G	T
APOO	SJRB-iPSC-2	SJRB055475_C2_SJRB055476_G1	chrX	23925866	UTR_5	E1_UTR_5	26	49	0	15	C	T
PRAF2	SJRB-iPSC-2	SJRB055475_C2_SJRB055476_G1	chrX	48930194	missense	P99S	22	46	0	24	G	A
TSIX	SJRB-iPSC-2	SJRB055475_C2_SJRB055476_G1	chrX	73021663	exon	E1_exon	16	36	0	24	C	A
SLC29A3	SJRB-iPSC-3	SJRB055476_C2_SJRB055475_G1	chr10	73082752	nonsense	K81*	22	44	0	26	A	T
PTPRO	SJRB-iPSC-3	SJRB055476_C2_SJRB055475_G1	chr12	15699437	UTR_5	UTR_5	23	45	0	41	A	G
SLC38A1	SJRB-iPSC-3	SJRB055476_C2_SJRB055475_G1	chr12	46580209	UTR_3	E17_UTR_3	14	32	0	28	G	T
TRIM9	SJRB-iPSC-3	SJRB055476_C2_SJRB055475_G1	chr14	51464909	splice	R488_E7splice	14	35	0	29	G	T
CCDC113	SJRB-iPSC-3	SJRB055476_C2_SJRB055475_G1	chr16	58316150	UTR_3	E9_UTR_3	9	20	0	24	C	A
AIPL1	SJRB-iPSC-3	SJRB055476_C2_SJRB055475_G1	chr17	6328129	UTR_3	E6_UTR_3	21	38	0	26	C	T
METT10D	SJRB-iPSC-3	SJRB055476_C2_SJRB055475_G1	chr17	2321395	UTR_3	E10_UTR_3	11	24	0	24	G	T
PCTP	SJRB-iPSC-3	SJRB055476_C2_SJRB055475_G1	chr17	53852216	missense	A192D	8	21	0	21	C	A
LMX1A	SJRB-iPSC-3	SJRB055476_C2_SJRB055475_G1	chr1	165324757	missense	A14P	12	39	0	24	C	G
CYP20A1	SJRB-iPSC-3	SJRB055476_C2_SJRB055475_G1	chr2	204162025	UTR_3	E13_UTR_3	25	41	0	36	C	T
TMEM33	SJRB-iPSC-3	SJRB055476_C2_SJRB055475_G1	chr4	41960860	UTR_3	E7_UTR_3	16	28	0	23	A	G
ELOVL7	SJRB-iPSC-3	SJRB055476_C2_SJRB055475_G1	chr5	60062408	missense	L129S	17	37	0	45	A	G
FER	SJRB-iPSC-3	SJRB055476_C2_SJRB055475_G1	chr5	108103945	splice_region	UTR_5_E2splice_region	29	44	0	34	A	C
SYT7	SJRB-iPSC-4	SJRB055488_C2_SJRB055478_G1	chr11	61290683	missense	T324M	14	30	0	26	G	A
GPHN	SJRB-iPSC-4	SJRB055488_C2_SJRB055478_G1	chr14	67389664	splice_region	K243_E7splice_region	13	25	0	33	G	A
FBN3	SJRB-iPSC-4	SJRB055488_C2_SJRB055478_G1	chr19	8130934	silent	R2767R	21	36	0	24	G	T
IGFL2	SJRB-iPSC-4	SJRB055488_C2_SJRB055478_G1	chr19	46664432	UTR_3	E5_UTR_3	12	26	0	30	G	T
ILDR2	SJRB-iPSC-4	SJRB055488_C2_SJRB055478_G1	chr1	166892003	missense	D346E	21	55	0	24	G	C
PHC2	SJRB-iPSC-4	SJRB055488_C2_SJRB055478_G1	chr1	33815448	UTR_5	E1_UTR_5	9	12	0	19	C	G
ZDBF2	SJRB-iPSC-4	SJRB055488_C2_SJRB055478_G1	chr2	207174270	missense	S1673Y	12	21	0	26	C	A
THEMIS	SJRB-iPSC-4	SJRB055488_C2_SJRB055478_G1	chr6	128029437	UTR_3	E7_UTR_3	14	23	0	27	C	A
ABCA13	SJRB-iPSC-4	SJRB055488_C2_SJRB055478_G1	chr7	48563977	missense	R4729C	10	18	0	36	C	T
PKD1L1	SJRB-iPSC-4	SJRB055488_C2_SJRB055478_G1	chr7	47894618	missense	T1574M	16	27	0	32	G	A
HEATR7A	SJRB-iPSC-4	SJRB055488_C2_SJRB055478_G1	chr8	145268332	UTR_3	E12_UTR_3	28	43	0	24	C	A
SLC27A4	SJRB-iPSC-4	SJRB055488_C2_SJRB055478_G1	chr9	131123517	UTR_3	E13_UTR_3	12	30	0	25	C	T
XG	SJRB-iPSC-4	SJRB055488_C2_SJRB055478_G1	chrX	2733575	UTR_3	E10_UTR_3	14	33	0	24	A	T
PLXNC1	SJRB-iPSC-5	SJRB055489_C2_SJRB055477_G1	chr12	94543324	missense	R193C	12	28	0	25	C	T
SLC38A4	SJRB-iPSC-5	SJRB055489_C2_SJRB055477_G1	chr12	47159274	UTR_3	E17_UTR_3	26	48	0	20	A	T
SLC38A4	SJRB-iPSC-5	SJRB055489_C2_SJRB055477_G1	chr12	47159275	UTR_3	E17_UTR_3	25	47	0	19	G	T
GPR139	SJRB-iPSC-5	SJRB055489_C2_SJRB055477_G1	chr16	20043241	missense	R293H	18	34	0	29	C	T
TRIM72	SJRB-iPSC-5	SJRB055489_C2_SJRB055477_G1	chr16	31236236	UTR_3	E7_UTR_3	8	20	0	26	G	T
FAM129C	SJRB-iPSC-5	SJRB055489_C2_SJRB055477_G1	chr19	17664485	UTR_3	E16_UTR_3	17	37	0	26	G	C
NOTCH3	SJRB-iPSC-5	SJRB055489_C2_SJRB055477_G1	chr19	15299126	missense	D471G	15	35	0	27	T	C
NES	SJRB-iPSC-5	SJRB055489_C2_SJRB055477_G1	chr1	156647018	nonsense	W13*	12	22	0	20	C	T
PTPRT	SJRB-iPSC-5	SJRB055489_C2_SJRB055477_G1	chr20	40709414	UTR_3	E32_UTR_3	16	27	0	21	C	A
NF2	SJRB-iPSC-5	SJRB055489_C2_SJRB055477_G1	chr22	30093162	UTR_3	E17_UTR_3	21	39	1	25	A	G
GPR1	SJRB-iPSC-5	SJRB055489_C2_SJRB055477_G1	chr2	207040721	UTR_3	E3_UTR_3	28	54	0	27	G	T
GREB1	SJRB-iPSC-5	SJRB055489_C2_SJRB055477_G1	chr2	11782368	UTR_3	E33_UTR_3	10	33	0	20	C	T
BCL6	SJRB-iPSC-5	SJRB055489_C2_SJRB055477_G1	chr3	187463504	UTR_5	E1_UTR_5	11	30	0	22	A	G
CACNA1D	SJRB-iPSC-5	SJRB055489_C2_SJRB055477_G1	chr3	53806892	missense	M1379I	20	28	0	21	G	T
NAT6	SJRB-iPSC-5	SJRB055489_C2_SJRB055477_G1	chr3	50334881	missense	L27P	13	30	0	24	A	G
DNAJC18	SJRB-iPSC-5	SJRB055489_C2_SJRB055477_G1	chr5	138749135	UTR_3	E8_UTR_3	20	34	0	23	C	A
BTN3A3	SJRB-iPSC-5	SJRB055489_C2_SJRB055477_G1	chr6	26452349	missense	A489T	11	23	0	24	G	A
LRFN2	SJRB-iPSC-5	SJRB055489_C2_SJRB055477_G1	chr6	40400234	missense	N207D	9	27	0	23	T	C
GABRE	SJRB-iPSC-5	SJRB055489_C2_SJRB055477_G1	chrX	151123498	missense	R399H	13	13	0	10	C	T
SLAMF8	SJRB-iPSC-6	SJRB055490_C2_SJRB055479_G1	chr1	159806408	UTR_3	E5_UTR_3	7	32	0	32	C	A
LOC400550	SJRB-iPSC-6	SJRB055490_C2_SJRB055479_G1	chr16	86510164	exon	E4_exon	7	46	0	40	C	A
SDF2	SJRB-iPSC-6	SJRB055490_C2_SJRB055479_G1	chr17	26976249	missense	D132N	31	60	0	33	C	T
SLC26A11	SJRB-iPSC-6	SJRB055490_C2_SJRB055479_G1	chr17	78201741	missense	V240F	17	43	0	29	G	T
MEGF8	SJRB-iPSC-6	SJRB055490_C2_SJRB055479_G1	chr19	42857122	silent	P1064P	16	39	0	33	G	A
GREB1	SJRB-iPSC-6	SJRB055490_C2_SJRB055479_G1	chr2	11727640	UTR_3	E10_UTR_3	12	41	0	34	C	A
LOC440910	SJRB-iPSC-6	SJRB055490_C2_SJRB055479_G1	chr2	132054568	exon	E4_exon	14	38	0	28	G	A
C22orf30	SJRB-iPSC-6	SJRB055490_C2_SJRB055479_G1	chr22	32077644	UTR_3	E9_UTR_3	22	59	0	32	G	A
MCAT	SJRB-iPSC-6	SJRB055490_C2_SJRB055479_G1	chr22	43528949	UTR_3	E4_UTR_3	13	28	0	25	C	T
IMPG2	SJRB-iPSC-6	SJRB055490_C2_SJRB055479_G1	chr3	100962487	silent	S896S	6	20	0	34	T	G
PHYHIP	SJRB-iPSC-6	SJRB055490_C2_SJRB055479_G1	chr8	22089669	UTR_5	E1_UTR_5	11	32	0	31	T	C
EDA	SJRB-iPSC-6	SJRB055490_C2_SJRB055479_G1	chrX	69255464	UTR_3	E8_UTR_3	17	28	0	29	C	T
OR4A16	SJRB-iPSC-7	SJRB055491_C2_SJRB055480_G1	chr11	55110966	missense	G97D	15	30	0	38	G	A
SIDT2	SJRB-iPSC-7	SJRB055491_C2_SJRB055480_G1	chr11	117067766	UTR_3	E26_UTR_3	19	38	0	39	C	T
ATP7B	SJRB-iPSC-7	SJRB055491_C2_SJRB055480_G1	chr13	52548859	missense	R166Q	14	27	0	31	C	T
RFC3	SJRB-iPSC-7	SJRB055491_C2_SJRB055480_G1	chr13	34392209	UTR_5	E1_UTR_5	15	33	0	28	G	C
2018-09-01	SJRB-iPSC-7	SJRB055491_C2_SJRB055480_G1	chr16	30392526	missense	H160Q	14	43	0	21	G	T
EHHADH	SJRB-iPSC-7	SJRB055491_C2_SJRB055480_G1	chr3	184971825	UTR_5	E1_UTR_5	14	37	0	23	C	A
SCN11A	SJRB-iPSC-7	SJRB055491_C2_SJRB055480_G1	chr3	38888942	missense	S1540N	18	34	0	38	C	T
TSC22D2	SJRB-iPSC-7	SJRB055491_C2_SJRB055480_G1	chr3	150127977	silent	P280P	22	43	0	24	C	T
VILL	SJRB-iPSC-7	SJRB055491_C2_SJRB055480_G1	chr3	38040466	missense	E336K	14	33	0	23	G	A
PPP3CA	SJRB-iPSC-7	SJRB055491_C2_SJRB055480_G1	chr4	101945523	UTR_3	E14_UTR_3	16	24	0	44	G	C
SLC10A7	SJRB-iPSC-7	SJRB055491_C2_SJRB055480_G1	chr4	147176703	UTR_3	E12_UTR_3	15	30	0	30	G	T
MRPS18A	SJRB-iPSC-7	SJRB055491_C2_SJRB055480_G1	chr6	43643243	missense	A122T	23	40	0	22	C	T
NCOA2	SJRB-iPSC-7	SJRB055491_C2_SJRB055480_G1	chr8	71033563	missense	I1453V	17	32	0	35	T	C
DBC1	SJRB-iPSC-7	SJRB055491_C2_SJRB055480_G1	chr9	121930087	missense	R521C	20	39	0	23	G	A
DCST1	SJRB-iPSC-8	SJRB055492_C2_SJRB055481_G1	chr1	155014011	missense	A224T	17	33	0	30	G	A
USH2A	SJRB-iPSC-8	SJRB055492_C2_SJRB055481_G1	chr1	215955489	silent	R3545R	22	33	0	28	C	T
ANKLE2	SJRB-iPSC-8	SJRB055492_C2_SJRB055481_G1	chr12	133306866	splice_region	G631_E11splice_region	12	29	0	25	C	A
KRT80	SJRB-iPSC-8	SJRB055492_C2_SJRB055481_G1	chr12	52563535	UTR_3	E9_UTR_3	25	46	0	24	G	A
SLC25A47	SJRB-iPSC-8	SJRB055492_C2_SJRB055481_G1	chr14	100796330	UTR_3	E6_UTR_3	27	45	0	24	T	A
ZDHHC22	SJRB-iPSC-8	SJRB055492_C2_SJRB055481_G1	chr14	77598410	UTR_3	E3_UTR_3	15	42	0	25	G	A
CGNL1	SJRB-iPSC-8	SJRB055492_C2_SJRB055481_G1	chr15	57840043	UTR_3	E19_UTR_3	18	48	0	34	G	A
MESDC2	SJRB-iPSC-8	SJRB055492_C2_SJRB055481_G1	chr15	81268682	UTR_3	E3_UTR_3	15	42	0	33	C	T
SV2B	SJRB-iPSC-8	SJRB055492_C2_SJRB055481_G1	chr15	91840199	UTR_3	E14_UTR_3	6	21	0	16	C	G
SYT4	SJRB-iPSC-8	SJRB055492_C2_SJRB055481_G1	chr18	40848255	UTR_3	E4_UTR_3	16	35	0	29	C	A
CD209	SJRB-iPSC-8	SJRB055492_C2_SJRB055481_G1	chr19	7805730	UTR_3	E7_UTR_3	19	48	0	28	G	T
POLRMT	SJRB-iPSC-8	SJRB055492_C2_SJRB055481_G1	chr19	621114	missense	A862T	17	37	0	26	C	T
LOC150568	SJRB-iPSC-8	SJRB055492_C2_SJRB055481_G1	chr2	105129154	exon	E4_exon	22	44	0	40	C	A
LRP1B	SJRB-iPSC-8	SJRB055492_C2_SJRB055481_G1	chr2	141259426	missense	S2894P	13	28	0	40	A	G
SLC19A3	SJRB-iPSC-8	SJRB055492_C2_SJRB055481_G1	chr2	228563568	missense	A288V	17	33	0	29	G	A
TRAK2	SJRB-iPSC-8	SJRB055492_C2_SJRB055481_G1	chr2	202262942	missense	G206W	16	33	0	36	C	A
WNT6	SJRB-iPSC-8	SJRB055492_C2_SJRB055481_G1	chr2	219736247	silent	A114A	13	36	0	25	C	T
ITSN1	SJRB-iPSC-8	SJRB055492_C2_SJRB055481_G1	chr21	35229153	missense	V1259F	12	29	0	21	G	T
PCNT	SJRB-iPSC-8	SJRB055492_C2_SJRB055481_G1	chr21	47848472	missense	G2553E	16	41	0	42	G	A
PBRM1	SJRB-iPSC-8	SJRB055492_C2_SJRB055481_G1	chr3	52581362	UTR_3	E28_UTR_3	22	52	0	28	G	C
ELOVL7	SJRB-iPSC-8	SJRB055492_C2_SJRB055481_G1	chr5	60050300	UTR_3	E9_UTR_3	23	46	0	36	G	A
NR2F1	SJRB-iPSC-8	SJRB055492_C2_SJRB055481_G1	chr5	92920776	missense	A16D	12	27	0	21	C	A
NR2F1	SJRB-iPSC-8	SJRB055492_C2_SJRB055481_G1	chr5	92920783	silent	G18G	11	24	0	19	C	A
TMEM173	SJRB-iPSC-8	SJRB055492_C2_SJRB055481_G1	chr5	138861140	silent	H50H	20	38	0	27	G	A
C6orf154	SJRB-iPSC-8	SJRB055492_C2_SJRB055481_G1	chr6	43474945	UTR_3	E6_UTR_3	20	42	0	27	G	C
PKHD1	SJRB-iPSC-8	SJRB055492_C2_SJRB055481_G1	chr6	51482172	UTR_3	E67_UTR_3	20	37	0	20	C	T
PCLO	SJRB-iPSC-8	SJRB055492_C2_SJRB055481_G1	chr7	82784629	missense	Q443L	12	32	0	27	T	A
SAMD9	SJRB-iPSC-8	SJRB055492_C2_SJRB055481_G1	chr7	92733668	silent	H581H	19	27	0	28	G	A
HR	SJRB-iPSC-8	SJRB055492_C2_SJRB055481_G1	chr8	21985072	missense	A295P	11	30	0	23	C	G
POU5F1B	SJRB-iPSC-8	SJRB055492_C2_SJRB055481_G1	chr8	128428108	UTR_5	E1_UTR_5	16	33	0	15	C	A
RNF5P1	SJRB-iPSC-8	SJRB055492_C2_SJRB055481_G1	chr8	38457869	exon	E1_exon	24	44	0	28	C	A
PCYT1B	SJRB-iPSC-8	SJRB055492_C2_SJRB055481_G1	chrX	24580551	missense	S323R	17	36	0	27	G	T
PHKA1	SJRB-iPSC-8	SJRB055492_C2_SJRB055481_G1	chrX	71800521	UTR_3	E32_UTR_3	17	47	0	33	T	C
DMBT1	SJRB-iPSC-9	SJRB055493_C2_SJRB055482_G1	chr10	124377526	splice_region	G874_E37splice_region	16	42	0	30	C	T
VWF	SJRB-iPSC-9	SJRB055493_C2_SJRB055482_G1	chr12	6105370	missense	S1954F	23	48	0	30	G	A
C14orf2	SJRB-iPSC-9	SJRB055493_C2_SJRB055482_G1	chr14	104387856	UTR_5	E1_UTR_5	14	43	0	25	T	A
VPS13C	SJRB-iPSC-9	SJRB055493_C2_SJRB055482_G1	chr15	62223292	nonsense	S1969*	16	28	1	28	G	T
CFB	SJRB-iPSC-9	SJRB055493_C2_SJRB055482_G1	chr6	31914952	missense	A156V	25	43	0	26	C	T
IL20RA	SJRB-iPSC-9	SJRB055493_C2_SJRB055482_G1	chr6	137329882	splice	T193_E5splice	16	41	0	30	T	A
RREB1	SJRB-iPSC-9	SJRB055493_C2_SJRB055482_G1	chr6	7250715	UTR_3	E13_UTR_3	15	37	0	26	G	A
DCX	SJRB-iPSC-9	SJRB055493_C2_SJRB055482_G1	chrX	110540564	UTR_3	E7_UTR_3	3	7	0	9	G	T
NOTCH2	SJRB-iPSC-11	SJRB055484_C2_G1	chr1	120458762	missense	A2195T	21	35	0	33	C	T
TPP2	SJRB-iPSC-11	SJRB055484_C2_G1	chr13	103317180	silent	A1079A	4	10	0	34	G	T
HS3ST4	SJRB-iPSC-11	SJRB055484_C2_G1	chr16	26146944	missense	P249L	8	20	0	38	C	T
ANKRD27	SJRB-iPSC-11	SJRB055484_C2_G1	chr19	33134375	nonsense	Q201*	23	44	0	35	G	A
PSG8	SJRB-iPSC-11	SJRB055484_C2_G1	chr19	43258388	UTR_3	E5_UTR_3	21	34	0	27	C	T
INPP4B	SJRB-iPSC-11	SJRB055484_C2_G1	chr4	143326485	splice_region	A46_E7splice_region	5	16	0	37	C	A
HIST1H3B	SJRB-iPSC-11	SJRB055484_C2_G1	chr6	26032181	silent	V36V	20	44	0	27	C	T
ACP2	SJRB-iPSC-12	SJRB055485_C2_G1	chr11	47264609	missense	A308T	13	22	0	28	C	T
DNAJC22	SJRB-iPSC-12	SJRB055485_C2_G1	chr12	49745275	missense	S339F	14	25	0	29	C	T
FAM186A	SJRB-iPSC-12	SJRB055485_C2_G1	chr12	50756992	silent	Y116Y	13	23	0	22	G	A
GRIN2B	SJRB-iPSC-12	SJRB055485_C2_G1	chr12	13906675	missense	G196S	13	19	0	21	C	T
WIZ	SJRB-iPSC-12	SJRB055485_C2_G1	chr19	15535783	missense	S557N	24	48	0	29	C	T
ZSWIM4	SJRB-iPSC-12	SJRB055485_C2_G1	chr19	13942737	UTR_3	E13_UTR_3	16	36	0	28	T	C
HDAC4	SJRB-iPSC-12	SJRB055485_C2_G1	chr2	239975175	missense	V1066M	12	27	0	28	C	T
UTS2D	SJRB-iPSC-12	SJRB055485_C2_G1	chr3	190985378	UTR_3	E9_UTR_3	17	29	0	39	C	T
HIST1H3E	SJRB-iPSC-12	SJRB055485_C2_G1	chr6	26225825	UTR_3	E1_UTR_3	13	21	0	29	G	A
PIM1	SJRB-iPSC-12	SJRB055485_C2_G1	chr6	37139270	splice	G203_E4splice	16	39	0	28	G	T
ZBTB2	SJRB-iPSC-12	SJRB055485_C2_G1	chr6	151694712	missense	G21S	13	30	0	28	C	T
BMP8A	SJRB-iPSC-13	SJRB055495_C2_SJRB049186_G2	chr1	39995452	UTR_3	E7_UTR_3	29	55	0	34	C	A
LAMC2	SJRB-iPSC-13	SJRB055495_C2_SJRB049186_G2	chr1	183212380	missense	S1143P	21	35	0	32	T	C
GUCY2GP	SJRB-iPSC-13	SJRB055495_C2_SJRB049186_G2	chr10	114069014	exon	E18_exon	13	21	0	33	C	A
LOC100101938	SJRB-iPSC-13	SJRB055495_C2_SJRB049186_G2	chr13	19867077	exon	E14_exon	11	24	0	33	C	T
NTRK3	SJRB-iPSC-13	SJRB055495_C2_SJRB049186_G2	chr15	88679261	missense	N259S	14	29	0	38	T	C
MYH1	SJRB-iPSC-13	SJRB055495_C2_SJRB049186_G2	chr17	10398499	splice_region	D1765_E36splice_region	19	30	1	48	C	A
UBB	SJRB-iPSC-13	SJRB055495_C2_SJRB049186_G2	chr17	16284369	UTR_5	E1_UTR_5	16	37	0	29	C	T
FAM59A	SJRB-iPSC-13	SJRB055495_C2_SJRB049186_G2	chr18	29867930	missense	S210R	21	33	0	25	G	T
ATF5	SJRB-iPSC-13	SJRB055495_C2_SJRB049186_G2	chr19	50432139	UTR_5	E1_UTR_5	23	48	0	27	C	T
PNKP	SJRB-iPSC-13	SJRB055495_C2_SJRB049186_G2	chr19	50370420	missense	S14R	22	49	0	35	G	T
SFRS15	SJRB-iPSC-13	SJRB055495_C2_SJRB049186_G2	chr21	33104313	UTR_5	E1_UTR_5	23	39	0	28	C	T
LEPREL1	SJRB-iPSC-13	SJRB055495_C2_SJRB049186_G2	chr3	189675290	UTR_3	E15_UTR_3	12	31	0	23	G	T
NPHP3	SJRB-iPSC-13	SJRB055495_C2_SJRB049186_G2	chr3	132435717	missense	A236G	20	42	0	33	G	C
TMIE	SJRB-iPSC-13	SJRB055495_C2_SJRB049186_G2	chr3	46751331	UTR_3	E4_UTR_3	12	34	0	23	G	A
SH3BP2	SJRB-iPSC-13	SJRB055495_C2_SJRB049186_G2	chr4	2838163	UTR_3	E13_UTR_3	23	39	0	35	T	A
COL10A1	SJRB-iPSC-13	SJRB055495_C2_SJRB049186_G2	chr6	116446620	silent	S12S	11	30	0	36	G	T
GSTA5	SJRB-iPSC-13	SJRB055495_C2_SJRB049186_G2	chr6	52701163	missense	G48E	14	23	0	23	C	T
PTPRK	SJRB-iPSC-13	SJRB055495_C2_SJRB049186_G2	chr6	128841434	missense	L24M	28	52	0	27	G	T
EGFR	SJRB-iPSC-13	SJRB055495_C2_SJRB049186_G2	chr7	55273615	UTR_3	E28_UTR_3	8	21	0	26	G	A
BNC2	SJRB-iPSC-13	SJRB055495_C2_SJRB049186_G2	chr9	16416743	UTR_3	E7_UTR_3	14	31	0	34	G	C
GFI1B	SJRB-iPSC-13	SJRB055495_C2_SJRB049186_G2	chr9	135864488	missense	R184H	15	40	0	21	G	A
ANKRD26	SJRB-iPSC-14	SJRB055486_C2_G1	chr10	27326231	missense	A861T	21	38	0	26	C	T
NCRNA00200	SJRB-iPSC-14	SJRB055486_C2_G1	chr10	1208530	exon	E4_exon	21	51	0	29	C	T
CAPN5	SJRB-iPSC-14	SJRB055486_C2_G1	chr11	76836027	UTR_3	E13_UTR_3	13	28	0	19	A	G
RNASEH2C	SJRB-iPSC-14	SJRB055486_C2_G1	chr11	65485520	UTR_3	E4_UTR_3	16	33	0	37	A	G
BHLHE41	SJRB-iPSC-14	SJRB055486_C2_G1	chr12	26277116	splice	K42_E3splice	21	47	0	19	A	T
GPR133	SJRB-iPSC-14	SJRB055486_C2_G1	chr12	131438944	UTR_5	E1_UTR_5	7	17	0	25	A	G
BRCA2	SJRB-iPSC-14	SJRB055486_C2_G1	chr13	32911115	missense	V875I	9	22	0	42	G	A
ATG2B	SJRB-iPSC-14	SJRB055486_C2_G1	chr14	96747646	UTR_3	E42_UTR_3	22	36	0	41	A	G
NYNRIN	SJRB-iPSC-14	SJRB055486_C2_G1	chr14	24887921	UTR_3	E9_UTR_3	19	36	0	43	G	T
PTPN21	SJRB-iPSC-14	SJRB055486_C2_G1	chr14	88934323	UTR_3	E19_UTR_3	26	44	0	24	C	T
FBF1	SJRB-iPSC-14	SJRB055486_C2_G1	chr17	73922844	missense	D183G	15	29	0	36	T	C
ASH1L	SJRB-iPSC-14	SJRB055486_C2_G1	chr1	155451894	missense	K256R	9	31	0	37	T	C
HNRNPR	SJRB-iPSC-14	SJRB055486_C2_G1	chr1	23637219	missense	G547S	7	16	0	21	C	T
ZNF281	SJRB-iPSC-14	SJRB055486_C2_G1	chr1	200376488	missense	Q782H	27	56	0	43	C	G
DSCR4	SJRB-iPSC-14	SJRB055486_C2_G1	chr21	39426962	missense	S115N	14	24	0	32	C	T
CNTNAP5	SJRB-iPSC-14	SJRB055486_C2_G1	chr2	125672595	UTR_3	E24_UTR_3	10	16	0	33	G	T
EIF5B	SJRB-iPSC-14	SJRB055486_C2_G1	chr2	99978119	missense	K252R	18	28	0	49	A	G
SCTR	SJRB-iPSC-14	SJRB055486_C2_G1	chr2	120206276	silent	V334V	9	24	0	26	G	A
SLC34A2	SJRB-iPSC-14	SJRB055486_C2_G1	chr4	25669520	missense	A181V	21	43	0	29	C	T
FUT9	SJRB-iPSC-14	SJRB055486_C2_G1	chr6	96656219	UTR_3	E3_UTR_3	14	25	0	27	C	T
KLHL38	SJRB-iPSC-14	SJRB055486_C2_G1	chr8	124664156	silent	L337L	15	32	0	45	C	G
RAD23B	SJRB-iPSC-14	SJRB055486_C2_G1	chr9	110086289	silent	Q312Q	17	37	0	41	A	G
FOXP3	SJRB-iPSC-14	SJRB055486_C2_G1	chrX	49113393	silent	P177P	14	29	0	37	G	C
SUV39H1	SJRB-iPSC-14	SJRB055486_C2_G1	chrX	48559027	silent	V237V	15	39	0	19	A	G
TEX11	SJRB-iPSC-14	SJRB055486_C2_G1	chrX	70128519	UTR_5	E1_UTR_5	7	24	0	29	C	G
KIRREL3	SJRB-iPSC-15	SJRB055487_C2_G1	chr11	126301339	silent	A557A	21	38	3	38	C	T
ZNF831	SJRB-iPSC-15	SJRB055487_C2_G1	chr20	57768224	missense	R717K	17	39	0	28	G	A
ADAMTS5	SJRB-iPSC-15	SJRB055487_C2_G1	chr21	28339363	UTR_5	E1_UTR_5	32	53	0	28	T	C
LOC100287216	SJRB-iPSC-15	SJRB055487_C2_G1	chr2	109746023	exon	E1_exon	20	36	0	24	C	G
OR2F2	SJRB-iPSC-15	SJRB055487_C2_G1	chr7	143632744	missense	L140Q	14	35	0	48	T	A

## Sheet: SVs
Supplementary Data 3. Structural variants identified from whole genome sequence analysis of iPSC clones and patient germline.
iPSC number	St. Jude ID	chromosome A	position A	orientation A	reads A	chromosome B	position B	orientation B	reads B	class	region	fusion	gene A	gene B
SJRB-iPSC-1	SJRB055474_C8_G1	2	45814134	+	3	2	45814047	+	7	INS	INTRONIC		SRBD1	SRBD1
SJRB-iPSC-1	SJRB055474_C8_G1	5	80000994	+	4	5	80029674	+	10	DEL	GENIC	MSH3_MSH3	MSH3
SJRB-iPSC-1	SJRB055474_C9_G1	5	80000994	+	4	5	80029674	+	8	DEL	GENIC	MSH3_MSH3	MSH3
SJRB-iPSC-2	SJRB055475_C2_SJRB055476_G1	1	89459235	+	8	1	89545056	+	8	DEL	INTERGENIC		GBP3,GBP1
SJRB-iPSC-2	SJRB055475_C2_SJRB055476_G1	4	39046218	+	6	4	39231051	+	2	DEL	TRUNCATING	WDR19,MIR1273H	KLHL5,WDR19,MIR1273H
SJRB-iPSC-2	SJRB055475_C2_SJRB055476_G1	X	87313934	+	7	X	87342829	+	9	DEL	INTERGENIC
SJRB-iPSC-12	SJRB055485_C2_G1	15	51105485	+	4	15	51142806	-	8	ITX	INTERGENIC
SJRB-iPSC-7	SJRB055491_C2_SJRB055480_G1	17	11892915	+	9	17	11892867	+	5	INS	INTRONIC		ZNF18	ZNF18
SJRB-iPSC-7	SJRB055491_C2_SJRB055480_G1	1	162240523	+	4	1	162631268	+	3	DEL	GENIC	NOS1AP_DDR2	NOS1AP,MIR556,C1orf111,C1orf226,SH2D1B,UHMK1,UAP1,DDR2
SJRB-iPSC-7	SJRB055491_C2_SJRB055480_G1	1	225641870	+	4	1	172475134	+	4	INS	INTERGENIC
SJRB-iPSC-1	SJRB055474_C8_G1	19	18654579	+	1	19	18654538	+	3	INS	INTERGENIC
SJRB-iPSC-11	SJRB055484_C2_G1	13	111465899	+	1	13	111465948	+	6	DEL	INTERGENIC
SJRB-iPSC-11	SJRB055484_C2_G1	6	30314310	+	7	6	31880719	+	2	DEL	GENIC	TRIM39-RPP21_C2	RPP21,TRIM39-RPP21,HLA-E,GNL1,PRR3,MIR877,ABCF1,PPP1R10,MRPS18B,ATAT1,DHX16,C6orf136,PPP1R18,NRM,MDC1,TUBB,FLOT1,IER3,DDR1,MIR4640,GTF2H4,VARS2,SFTA2,DPCR1,MUC21,MUC22,HCG22,C6orf15,PSORS1C1,CDSN,PSORS1C2,CCHCR1,TCF19,POU5F1,PSORS1C3,HCG27,HLA-C,HLA-B,MIR6891_locB,MICA,HCP5,HCG26,MICB,MCCD1,SNORD117,ATP6V1G2-DDX39B,SNORD84,DDX39B,ATP6V1G2,NFKBIL1,LTA,TNF,LTB,LST1,NCR3,AIF1,PRRC2A,SNORA38,MIR6832,…
SJRB-iPSC-11	SJRB055484_C2_G1	6	30463417	+	4	6	31890012	+	2	DEL	TRUNCATING	C2	GNL1,PRR3,MIR877,ABCF1,PPP1R10,MRPS18B,ATAT1,DHX16,C6orf136,PPP1R18,NRM,MDC1,TUBB,FLOT1,IER3,DDR1,MIR4640,GTF2H4,VARS2,SFTA2,DPCR1,MUC21,MUC22,HCG22,C6orf15,PSORS1C1,CDSN,PSORS1C2,CCHCR1,TCF19,POU5F1,PSORS1C3,HCG27,HLA-C,HLA-B,MIR6891_locB,MICA,HCP5,HCG26,MICB,MCCD1,SNORD117,ATP6V1G2-DDX39B,SNORD84,DDX39B,ATP6V1G2,NFKBIL1,LTA,TNF,LTB,LST1,NCR3,AIF1,PRRC2A,SNORA38,MIR6832,BAG6,APOM,C6orf47,GPANK1,…
SJRB-iPSC-12	SJRB055485_C2_G1	13	47380468	+	11	5	108679075	-	1	CTX	GENE_PROX	PJA2_ESD		PJA2
SJRB-iPSC-9	SJRB055493_C2_SJRB055482_G1	3	63928719	+	2	3	63930212	+	6	DEL	INTRONIC		ATXN7

## Sheet: indels
Supplementary Data 3. Indels identified from whole genome sequence analysis of iPSC clones and patient germline.
gene	iPSC number	St. Jude ID	chromosome	position	class	AA Change	ProteinGI	mRNA_acc	iPSC variant reads	iPSC total reads	germline variant reads	germline total reads	reference	variant
ZFHX3	SJRB-iPSC-11	SJRB055484_C2_G1	chr16	72991714	proteinDel	V777del	118498345	NM_006885	10	105	0	30	CAC	-
ZIC2	SJRB-iPSC-7	SJRB055491_C2_SJRB055480_G1	chr13	100637729	proteinDel	A464_A469>A	22547197	NM_007129	29	67	0	18	TGCGGCGGCGGCGGC	-
ITGAL	SJRB-iPSC-8	SJRB055492_C2_SJRB055481_G1	chr16	30495474	proteinDel	L299_H300>H	167466215	NM_002209	25	48	0	31	TCC	-
