# Supplementary material for: Retinoblastoma from human stem cell-derived retinal organoids
Source: Nat Commun. 2021 Jul 27;12:4535. doi: 10.1038/s41467-021-24781-7 (PMC8316454; doi:10.1038/s41467-021-24781-7)
Supplement: Supplementary file 8 — Supplemental Data 5 [file 41467_2021_24781_MOESM8_ESM.xlsx]

## Sheet: Item #2
Supplementary Data 5. Differential DNA methylation between retinal organoids and retinoblastoma.
nearest gene	region	distance.to.TSS	chromosome	start	end	average organoid beta	average tumor beta	difference (organoid-tumor_	P.Value	FDR	SJRB-iPSC-4CR-T-E	SJRB-iPSC-6CR-T-A	SJRB-iPSC-4CR-T-D	SJRB-iPSC-4CR-T-D	SJRB-iPSC-8-T-B	SJRB-iPSC-8-T-C	SJRB-iPSC-1CR-T-A	SJRB-iPSC-8CR-T-A	H9CR-C	H9CR-D	SJRB-iPSC-8-T-D
SCRN1	promoter-TSS	-10	chr7	30029743	30029744	0.74	0.126	0.614	1.9e-183	3.34e-181	0.954	0.217	0.899	0.227	0.256	0.08	0.857	0.957	0.817	0.956	0.294
MRVI1	promoter-TSS	-101	chr11	10715221	10715222	0.735	0.174	0.561	2.1e-232	6.77e-230	0.055	0.308	0.355	0.962	0.94	0.947	0.268	0.508	0.068	0.052	0.709
RASSF1	promoter-TSS	-666	chr3	50379032	50379033	0.636	0.081	0.555	1.2e-180	2.02e-178	0.022	0.241	0.075	0.227	0.256	0.265	0.954	0.706	0.875	0.84	0.857
FAAP100	promoter-TSS	-775	chr17	79520203	79520204	0.809	0.255	0.554	1.63e-114	9.47e-113	0.874	0.22	0.613	0.241	0.256	0.268	0.967	0.95	0.931	0.633	0.956
ESPNL	promoter-TSS	36	chr2	239008986	239008987	0.744	0.235	0.509	1.34e-231	4.23e-229	0.963	0.209	0.553	0.228	0.257	0.267	0.956	0.95	0.961	0.955	0.957
ELMO1	promoter-TSS	-23	chr7	37488577	37488578	0.671	0.172	0.499	1.86e-119	1.18e-117	0.324	0.213	0.386	0.225	0.259	0.266	0.057	0.376	0.471	0.629	0.711
ZBTB18	exon	2031	chr1	244218537	244218538	0.647	0.154	0.493	6.38e-219	1.73e-216	0.503	0.254	0.445	0.227	0.257	0.267	0.563	0.507	0.15	0.77	0.369
GNAS	promoter-TSS	-233	chr20	57414539	57414540	0.651	0.161	0.49	1.23e-126	8.98e-125	0.825	0.185	0.782	0.169	0.113	0.108	0.048	0.953	0.826	0.951	0.556
HOXA5	TTS	-1152	chr7	27184438	27184439	0.645	0.165	0.48	1.71e-234	5.64e-232	0.695	0.532	0.565	0.229	0.26	0.268	0.824	0.805	0.807	0.533	0.791
PCCB	intron	815	chr3	135969981	135969982	0.558	0.084	0.474	9.83e-158	1.22e-155	0.582	0.506	0.758	0.255	0.245	0.267	0.861	0.882	0.889	0.849	0.063
TEF	5'UTR	176	chr22	41763512	41763513	0.652	0.183	0.469	5.75e-176	8.97e-174	0.515	0.219	0.346	0.141	0.257	0.266	0.28	0.119	0.158	0.183	0.828
TMEM128	promoter-TSS	-778	chr4	4250746	4250747	0.628	0.162	0.466	5.48e-152	6.3e-150	0.566	0.342	0.435	0.225	0.251	0.266	0.625	0.364	0.372	0.478	0.271
NXN	intron	20335	chr17	747015	747016	0.624	0.162	0.462	1.22e-200	2.67e-198	0.032	0.373	0.107	0.226	0.256	0.264	0.296	0.063	0.036	0.078	0.822
NR4A2	exon	2965	chr2	157186321	157186322	0.625	0.168	0.457	8.36e-316	7.529e-313	0.106	0.116	0.152	0.135	0.122	0.13	0.246	0.092	0.03	0.028	0.897
TULP4	5'UTR	394	chr6	158734085	158734086	0.663	0.207	0.456	0	0	0.184	0.222	0.696	0.227	0.256	0.265	0.436	0.279	0.088	0.146	0.85
MEG3	Intergenic	-1727	chr14	101290717	101290718	0.727	0.271	0.456	9.79e-178	1.56e-175	0.466	0.221	0.598	0.225	0.257	0.268	0.928	0.673	0.399	0.309	0.573
MIR4740	intron	-6008	chr17	79380585	79380586	0.702	0.252	0.45	9.6e-195	1.96e-192	0.453	0.234	0.648	0.224	0.253	0.261	0.635	0.467	0.548	0.692	0.795
RAB1B	3'UTR	-1220	chr11	66034835	66034836	0.561	0.114	0.447	4.72e-195	9.68e-193	0.041	0.227	0.155	0.186	0.255	0.264	0.363	0.05	0.039	0.058	0.571
LGI2	Intergenic	-58078	chr4	25090491	25090492	0.611	0.164	0.447	8.9e-235	2.95e-232	0.356	0.162	0.183	0.224	0.256	0.265	0.347	0.603	0.088	0.725	0.667
RIN2	promoter-TSS	-421	chr20	19866743	19866744	0.584	0.14	0.444	1.17e-133	9.77e-132	0.06	0.233	0.325	0.143	0.134	0.129	0.029	0.044	0.042	0.067	0.605
MIR375	promoter-TSS	-8	chr2	219866437	219866438	0.56	0.125	0.435	6.28e-315	5.60e-312	0.045	0.222	0.379	0.228	0.262	0.267	0.03	0.054	0.035	0.049	0.037
HIC1	promoter-TSS	-537	chr17	1959066	1959067	0.635	0.2	0.435	1.45e-230	4.54e-228	0.286	0.209	0.268	0.225	0.257	0.114	0.354	0.278	0.233	0.245	0.831
C1QL2	TTS	3163	chr2	119913307	119913308	0.595	0.16	0.435	2.99e-125	2.12e-123	0.095	0.124	0.11	0.125	0.089	0.122	0.154	0.035	0.1	0.05	0.91
MIR9-3HG	Intergenic	33387	chr15	89954659	89954660	0.642	0.208	0.434	3.8e-139	3.47e-137	0.876	0.363	0.951	0.227	0.255	0.265	0.889	0.864	0.866	0.854	0.058
LOC100506858	Intergenic	200130	chr5	2112184	2112185	0.686	0.253	0.433	1.06e-217	2.84e-215	0.9	0.211	0.49	0.226	0.256	0.269	0.52	0.912	0.912	0.898	0.668
SKAP1	promoter-TSS	-170	chr17	46507763	46507764	0.776	0.346	0.43	7.49e-125	5.28e-123	0.896	0.209	0.531	0.226	0.123	0.089	0.772	0.899	0.865	0.914	0.858
NA	intron	1092	chr11	2322050	2322051	0.58	0.151	0.429	1.02e-134	8.66e-133	0.067	0.214	0.325	0.169	0.257	0.089	0.247	0.128	0.075	0.112	0.784
DHX16	intron	-6031	chr6	30646860	30646861	0.585	0.156	0.429	3.18e-211	7.83e-209	0.148	0.102	0.232	0.12	0.134	0.111	0.338	0.106	0.097	0.094	0.859
ADPGK-AS1	promoter-TSS	-172	chr15	73075003	73075004	0.568	0.14	0.428	7.66e-154	9.08e-152	0.847	0.135	0.913	0.136	0.115	0.106	0.316	0.58	0.945	0.945	0.029
REPIN1	promoter-TSS	-708	chr7	150065170	150065171	0.602	0.18	0.422	9.83e-246	3.78e-243	0.062	0.208	0.142	0.151	0.134	0.094	0.348	0.144	0.127	0.113	0.752
PCBP4	promoter-TSS	-585	chr3	51997492	51997493	0.56	0.139	0.421	3.2e-191	6.25e-189	0.458	0.217	0.621	0.226	0.256	0.263	0.023	0.778	0.69	0.497	0.087
GSE1	intron	29465	chr16	85676306	85676307	0.738	0.317	0.421	5.52e-233	1.79e-230	0.565	0.223	0.511	0.227	0.257	0.266	0.745	0.898	0.403	0.453	0.941
SKAP1	promoter-TSS	-184	chr17	46507777	46507778	0.619	0.199	0.42	2.34e-124	1.64e-122	0.581	0.218	0.525	0.126	0.258	0.098	0.874	0.595	0.938	0.928	0.037
TRIM40	intron	9502	chr6	30114011	30114012	0.729	0.309	0.42	5.62e-114	3.22e-112	0.783	0.133	0.347	0.138	0.118	0.115	0.274	0.918	0.786	0.924	0.043
CYGB	promoter-TSS	10	chr17	74533976	74533977	0.56	0.142	0.418	6.52e-272	3.45e-269	0.63	0.214	0.633	0.226	0.257	0.267	0.183	0.625	0.935	0.781	0.083
SH3D19	promoter-TSS	-585	chr4	152097288	152097289	0.717	0.299	0.418	1.4e-123	9.68e-122	0.528	0.17	0.339	0.26	0.311	0.267	0.524	0.736	0.51	0.779	0.853
C6orf136	intron	1325	chr6	30616140	30616141	0.641	0.225	0.416	2.06e-302	1.6e-299	0.142	0.217	0.234	0.116	0.097	0.108	0.242	0.115	0.175	0.168	0.898
RCVRN	intron	4111	chr17	9804572	9804573	0.605	0.189	0.416	3.63e-164	4.9e-162	0.102	0.21	0.1	0.153	0.107	0.118	0.32	0.09	0.113	0.117	0.061
WHAMM	promoter-TSS	-464	chr15	83477915	83477916	0.552	0.137	0.415	1.85e-125	1.32e-123	0.819	0.227	0.64	0.013	0.08	0.011	0.238	0.379	0.763	0.753	0.357
B3GALT4	TTS	979	chr6	33245895	33245896	0.534	0.12	0.414	0	0	0.037	0.227	0.155	0.134	0.256	0.103	0.299	0.075	0.034	0.05	0.769
WDR89	3'UTR	44032	chr14	64064608	64064609	0.542	0.129	0.413	1.25e-114	7.27e-113	0.04	0.172	0.101	0.225	0.258	0.267	0.021	0.022	0.025	0.034	0.304
T	Intergenic	-1070	chr6	166583226	166583227	0.612	0.199	0.413	3.36e-174	5.1e-172	0.887	0.209	0.381	0.225	0.257	0.266	0.314	0.761	0.849	0.608	0.209
FZD7	3'UTR	2161	chr2	202901470	202901471	0.565	0.154	0.411	1.66e-257	7.33e-255	0.044	0.218	0.106	0.144	0.114	0.265	0.316	0.061	0.045	0.051	0.833
ACOT7	promoter-TSS	-739	chr1	6421502	6421503	0.538	0.13	0.408	3.43e-148	3.66e-146	0.024	0.243	0.15	0.226	0.255	0.084	0.043	0.023	0.034	0.028	0.502
TSSC4	5'UTR	451	chr11	2422698	2422699	0.597	0.191	0.406	2.37e-256	1.04e-253	0.337	0.244	0.161	0.228	0.11	0.267	0.94	0.492	0.308	0.548	0.386
DLG2	intron	-195163	chr11	84829627	84829628	0.504	0.099	0.405	7.21e-126	5.21e-124	0.036	0.44	0.269	0.228	0.255	0.267	0.08	0.033	0.032	0.031	0.554
ARPP21	promoter-TSS	6	chr3	35721284	35721285	0.667	0.262	0.405	1.03e-127	7.7e-126	0.164	0.22	0.34	0.226	0.257	0.268	0.695	0.283	0.205	0.373	0.864
DAD1	Intergenic	87068	chr14	22971074	22971075	0.622	0.218	0.404	1.34e-190	2.59e-188	0.143	0.229	0.331	0.226	0.258	0.264	0.181	0.203	0.06	0.039	0.822
LIN28A	intron	212	chr1	26737470	26737471	0.603	0.202	0.401	0	0	0.056	0.219	0.113	0.228	0.313	0.266	0.418	0.056	0.039	0.064	0.692
SMDT1	promoter-TSS	-575	chr22	42475119	42475120	0.563	0.164	0.399	4.5e-134	3.8e-132	0.433	0.211	0.342	0.225	0.256	0.266	0.615	0.113	0.051	0.068	0.141
RBP3	exon	2703	chr10	48388287	48388288	0.642	0.244	0.398	1.55e-119	9.9e-118	0.614	0.211	0.564	0.225	0.256	0.266	0.041	0.894	0.923	0.891	0.169
B3GALT4	exon	888	chr6	33245804	33245805	0.783	0.386	0.397	0	0	0.967	0.138	0.928	0.137	0.116	0.118	0.958	0.964	0.969	0.958	0.016
SCARB2	intron	1634	chr4	77133417	77133418	0.542	0.146	0.396	4.66e-164	6.29e-162	0.265	0.519	0.363	0.231	0.257	0.269	0.387	0.193	0.256	0.214	0.206
GPSM3	promoter-TSS	-965	chr6	32164264	32164265	0.732	0.336	0.396	7.04e-158	8.76e-156	0.903	0.212	0.544	0.226	0.256	0.266	0.874	0.913	0.918	0.895	0.85
RPL19	promoter-TSS	-553	chr17	37355982	37355983	0.617	0.226	0.391	2.17e-123	1.5e-121	0.285	0.189	0.696	0.145	0.279	0.107	0.037	0.27	0.213	0.324	0.117
LRTM2	exon	11186	chr12	1940618	1940619	0.588	0.199	0.389	1.9e-153	2.24e-151	0.448	0.144	0.311	0.149	0.136	0.116	0.286	0.335	0.301	0.442	0.836
HVCN1	promoter-TSS	270	chr12	111127346	111127347	0.529	0.142	0.387	1.54e-132	1.26e-130	0.083	0.262	0.239	0.228	0.26	0.266	0.153	0.066	0.059	0.096	0.386
NUDT17	promoter-TSS	-349	chr1	145589783	145589784	0.608	0.223	0.385	5.4e-138	4.85e-136	0.896	0.441	0.915	0.079	0.056	0.044	0.739	0.885	0.935	0.964	0.891
LINC00652	promoter-TSS	-322	chr20	18775549	18775550	0.764	0.38	0.384	9.7e-165	1.32e-162	0.876	0.209	0.449	0.225	0.256	0.265	0.916	0.909	0.794	0.764	0.474
GABRR2	intron	474	chr6	90024543	90024544	0.528	0.144	0.384	1.5e-211	3.72e-209	0.097	0.228	0.322	0.161	0.257	0.089	0.401	0.103	0.346	0.47	0.062
NR4A2	intron	5531	chr2	157183755	157183756	0.493	0.11	0.383	5.25e-141	4.96e-139	0.026	0.133	0.38	0.225	0.257	0.266	0.025	0.074	0.03	0.043	0.484
KBTBD11-OT1	exon	-14219	chr8	1905343	1905344	0.508	0.125	0.383	1.4e-146	1.45e-144	0.036	0.213	0.324	0.227	0.255	0.267	0.023	0.043	0.05	0.048	0.153
WDR47	promoter-TSS	-182	chr1	109585031	109585032	0.754	0.372	0.382	4.09e-141	3.87e-139	0.911	0.413	0.656	0.225	0.256	0.265	0.709	0.946	0.687	0.808	0.93
LINC00461	Intergenic	-4242	chr5	87984861	87984862	0.616	0.236	0.38	1.12e-161	1.47e-159	0.532	0.553	0.504	0.226	0.256	0.257	0.71	0.364	0.573	0.547	0.435
CACNA1H	intron	3604	chr16	1206844	1206845	0.573	0.193	0.38	0	0	0.078	0.346	0.039	0.151	0.119	0.112	0.049	0.066	0.067	0.089	0.283
SOX15	promoter-TSS	-664	chr17	7494151	7494152	0.621	0.242	0.379	1.2e-122	8.14e-121	0.187	0.208	0.556	0.257	0.257	0.083	0.738	0.144	0.274	0.387	0.081
VARS2	promoter-TSS	-668	chr6	30881316	30881317	0.6	0.226	0.374	2.34e-293	1.68e-290	0.033	0.225	0.345	0.227	0.257	0.265	0.088	0.41	0.029	0.069	0.949
STMN1	promoter-TSS	-88	chr1	26232731	26232732	0.582	0.21	0.372	5.66e-125	4e-123	0.546	0.265	0.349	0.132	0.11	0.265	0.713	0.474	0.602	0.612	0.584
ERICH1	intron	36377	chr8	644861	644862	0.719	0.348	0.371	8.66e-141	8.16e-139	0.798	0.212	0.387	0.225	0.115	0.324	0.544	0.807	0.838	0.819	0.783
MIR375	promoter-TSS	-83	chr2	219866512	219866513	0.578	0.208	0.37	1.01000011936436e-317	9.47999999825444e-315	0.533	0.121	0.4	0.225	0.09	0.23	0.778	0.6	0.59	0.615	0.61
MIR1253	Intergenic	-7830	chr17	2659305	2659306	0.503	0.134	0.369	3.71e-124	2.59e-122	0.268	0.121	0.411	0.137	0.095	0.105	0.077	0.139	0.121	0.243	0.228
NAGLU	5'UTR	291	chr17	40688241	40688242	0.595	0.229	0.366	8.09e-160	1.03e-157	0.242	0.222	0.346	0.229	0.257	0.266	0.273	0.248	0.186	0.228	0.478
C2	5'UTR	313	chr6	31869088	31869089	0.545	0.181	0.364	8.04e-129	6.15e-127	0.71	0.245	0.407	0.132	0.256	0.265	0.23	0.554	0.75	0.714	0.448
GANAB	intron	913	chr11	62413284	62413285	0.632	0.268	0.364	3.53e-121	2.32e-119	0.735	0.074	0.448	0.135	0.115	0.145	0.284	0.708	0.755	0.714	0.66
SCRN1	promoter-TSS	-24	chr7	30029757	30029758	0.654	0.291	0.363	1.28e-183	2.25e-181	0.11	0.22	0.347	0.122	0.092	0.265	0.348	0.384	0.288	0.404	0.821
PRKAR1B	intron	-41337	chr7	808649	808650	0.664	0.303	0.361	1.82e-162	2.42e-160	0.845	0.229	0.647	0.226	0.26	0.266	0.965	0.916	0.883	0.9	0.883
STK19	promoter-TSS	-178	chr6	31938773	31938774	0.531	0.172	0.359	0	0	0.122	0.371	0.247	0.225	0.247	0.265	0.306	0.149	0.137	0.207	0.117
PTK2B	promoter-TSS	-86	chr8	27182909	27182910	0.584	0.225	0.359	5.21e-162	6.85e-160	0.042	0.269	0.111	0.227	0.257	0.123	0.116	0.035	0.14	0.17	0.043
ALG14	intron	660	chr1	95537846	95537847	0.529	0.171	0.358	1.24e-120	8.05e-119	0.239	0.219	0.378	0.229	0.257	0.264	0.438	0.072	0.056	0.098	0.137
GSE1	Intergenic	-36804	chr16	85608224	85608225	0.658	0.301	0.357	2.97e-149	3.24e-147	0.597	0.213	0.365	0.229	0.27	0.274	0.483	0.66	0.484	0.789	0.762
CORO1B	promoter-TSS	-146	chr11	67211128	67211129	0.624	0.267	0.357	3.97e-141	3.76e-139	0.428	0.224	0.408	0.229	0.257	0.266	0.378	0.725	0.444	0.619	0.791
CEP63	intron	-1166	chr3	134203408	134203409	0.728	0.372	0.356	7.64e-204	1.75e-201	0.857	0.207	0.379	0.138	0.119	0.107	0.426	0.834	0.901	0.856	0.823
MIR96	promoter-TSS	-86	chr7	129414694	129414695	0.484	0.129	0.355	2.67e-150	2.99e-148	0.522	0.124	0.555	0.116	0.256	0.087	0.032	0.88	0.053	0.125	0.041
LINC00682	Intergenic	9021	chr4	41875606	41875607	0.543	0.189	0.354	2.36e-214	6.07e-212	0.08	0.221	0.351	0.229	0.258	0.269	0.027	0.074	0.1	0.229	0.614
CACNA1H	intron	14412	chr16	1217652	1217653	0.712	0.358	0.354	1.69e-132	1.38e-130	0.865	0.208	0.347	0.12	0.257	0.083	0.446	0.787	0.843	0.808	0.815
PLAGL1	Intergenic	-1389	chr6	144387124	144387125	0.579	0.225	0.354	1.66e-167	2.33e-165	0.522	0.217	0.351	0.132	0.256	0.106	0.346	0.654	0.689	0.728	0.678
ARSI	5'UTR	167	chr5	149682357	149682358	0.484	0.131	0.353	1.18e-247	4.67e-245	0.026	0.221	0.178	0.225	0.258	0.125	0.13	0.034	0.071	0.036	0.225
EVC2	promoter-TSS	-79	chr4	5710372	5710373	0.656	0.304	0.352	3.96e-113	2.23e-111	0.371	0.17	0.094	0.205	0.309	0.265	0.376	0.144	0.299	0.385	0.762
SIX3-AS1	Intergenic	8392	chr2	45160253	45160254	0.655	0.305	0.35	3.22e-302	2.49e-299	0.058	0.211	0.177	0.225	0.256	0.108	0.035	0.077	0.311	0.336	0.687
VGLL4	promoter-TSS	-159	chr3	11624023	11624024	0.77	0.421	0.349	1.97e-126	1.44e-124	0.652	0.213	0.688	0.227	0.257	0.266	0.299	0.76	0.714	0.737	0.557
STK19	promoter-TSS	329	chr6	31939280	31939281	0.643	0.294	0.349	0	0	0.65	0.162	0.464	0.135	0.117	0.106	0.444	0.652	0.638	0.667	0.701
NR2E1	intron	1669	chr6	108490895	108490896	0.529	0.18	0.349	1.02e-112	5.73e-111	0.104	0.164	0.339	0.205	0.092	0.266	0.275	0.172	0.06	0.091	0.877
ZBTB38	intron	76487	chr3	141119541	141119542	0.418	0.069	0.349	2.37e-112	1.32e-110	0.019	0.201	0.349	0.224	0.098	0.265	0.016	0.023	0.018	0.024	0.116
AKAP8L	promoter-TSS	-939	chr19	15530870	15530871	0.692	0.343	0.349	1.09e-281	6.43e-279	0.786	0.121	0.43	0.152	0.11	0.083	0.542	0.783	0.824	0.835	0.789
TUBB	intron	1113	chr6	30690438	30690439	0.66	0.312	0.348	0	0	0.234	0.211	0.389	0.138	0.12	0.332	0.186	0.319	0.285	0.438	0.697
FRMD8	promoter-TSS	-280	chr11	65153760	65153761	0.712	0.364	0.348	5.48e-157	6.76e-155	0.899	0.164	0.624	0.225	0.256	0.086	0.734	0.935	0.916	0.925	0.749
ARAP1	promoter-TSS	-149	chr11	72433551	72433552	0.555	0.208	0.347	1.07e-187	1.98e-185	0.059	0.207	0.341	0.225	0.255	0.265	0.09	0.069	0.066	0.081	0.785
FRMD8	promoter-TSS	-122	chr11	65153918	65153919	0.588	0.241	0.347	2.61e-151	2.96e-149	0.55	0.22	0.639	0.233	0.257	0.268	0.933	0.49	0.406	0.477	0.119
WBP1L	5'UTR	103	chr10	104535990	104535991	0.532	0.186	0.346	1.61e-168	2.29e-166	0.125	0.232	0.346	0.228	0.257	0.266	0.138	0.121	0.094	0.105	0.722
SPINT1	promoter-TSS	-345	chr15	41135900	41135901	0.441	0.096	0.345	1.57e-114	9.12e-113	0.693	0.22	0.768	0.134	0.248	0.112	0.049	0.902	0.941	0.936	0.054
CCDC105	promoter-TSS	58	chr19	15121596	15121597	0.754	0.41	0.344	2.76e-176	4.33e-174	0.926	0.21	0.484	0.225	0.256	0.265	0.429	0.878	0.934	0.906	0.174
KCTD2	intron	12826	chr17	73056104	73056105	0.575	0.232	0.343	0	0	0.518	0.282	0.397	0.227	0.26	0.269	0.35	0.742	0.566	0.432	0.114
NODAL	promoter-TSS	-204	chr10	72201668	72201669	0.843	0.503	0.34	1.42e-176	2.22e-174	0.931	0.214	0.51	0.329	0.555	0.885	0.953	0.615	0.921	0.931	0.871
LINC00942	promoter-TSS	-166	chr12	1609490	1609491	0.64	0.301	0.339	2.94e-152	3.4e-150	0.212	0.16	0.244	0.155	0.127	0.266	0.243	0.329	0.209	0.268	0.898
PRCD	promoter-TSS	-52	chr17	74536068	74536069	0.66	0.321	0.339	5.56e-215	1.45e-212	0.4	0.164	0.289	0.117	0.113	0.107	0.365	0.759	0.515	0.603	0.873
AHNAK	promoter-TSS	-176	chr11	62314507	62314508	0.738	0.399	0.339	5.02e-168	7.1e-166	0.927	0.241	0.427	0.138	0.089	0.133	0.433	0.89	0.93	0.901	0.806
LINC01163	Intergenic	255079	chr10	130339292	130339293	0.468	0.13	0.338	2.74e-211	6.75e-209	0.094	0.318	0.218	0.227	0.256	0.267	0.03	0.279	0.03	0.038	0.483
GNA12	intron	2337	chr7	2800436	2800437	0.752	0.415	0.337	4.36e-127	3.22e-125	0.918	0.224	0.678	0.196	0.257	0.265	0.831	0.907	0.88	0.565	0.912
HLX-AS1	intron	-2483	chr1	221055964	221055965	0.675	0.339	0.336	5.41e-166	7.47e-164	0.658	0.339	0.629	0.226	0.256	0.267	0.724	0.659	0.34	0.649	0.688
BHMT	promoter-TSS	-94	chr5	78407509	78407510	0.742	0.406	0.336	2.35e-126	1.71e-124	0.855	0.387	0.391	0.225	0.254	0.266	0.722	0.78	0.873	0.841	0.77
CORO1B	promoter-TSS	-75	chr11	67211057	67211058	0.736	0.405	0.331	2.06e-126	1.5e-124	0.904	0.21	0.569	0.225	0.256	0.265	0.882	0.917	0.869	0.85	0.835
MIR9-3HG	promoter-TSS	-14	chr15	89921258	89921259	0.663	0.333	0.33	2.34e-142	2.26e-140	0.484	0.221	0.386	0.15	0.257	0.09	0.921	0.19	0.141	0.339	0.876
SNORD142	intron	-7575	chr10	3168776	3168777	0.592	0.262	0.33	9.8e-121	6.38e-119	0.668	0.271	0.537	0.226	0.256	0.265	0.883	0.176	0.652	0.815	0.057
AVIL	Intergenic	-1342	chr12	58211193	58211194	0.486	0.156	0.33	7.96e-176	1.24e-173	0.306	0.328	0.09	0.059	0.093	0.074	0.077	0.312	0.204	0.429	0.73
DDR1	promoter-TSS	487	chr6	30850876	30850877	0.725	0.396	0.329	2.84e-113	1.61e-111	0.824	0.211	0.379	0.165	0.132	0.106	0.78	0.846	0.816	0.846	0.753
GPSM3	exon	-1901	chr6	32165200	32165201	0.45	0.124	0.326	0	0	0.332	0.146	0.445	0.146	0.256	0.308	0.027	0.499	0.037	0.072	0.043
LINC00942	promoter-TSS	-119	chr12	1609537	1609538	0.608	0.283	0.325	8.34e-152	9.56e-150	0.666	0.217	0.492	0.225	0.257	0.266	0.476	0.652	0.712	0.699	0.575
ESRG	intron	39714	chr3	54634169	54634170	0.805	0.481	0.324	2.13e-116	1.29e-114	0.975	0.473	0.884	0.141	0.117	0.113	0.469	0.958	0.98	0.972	0.807
LINC01537	intron	20225	chr11	72301924	72301925	0.549	0.226	0.323	1.93e-117	1.19e-115	0.743	0.427	0.728	0.051	0.059	0.035	0.646	0.842	0.82	0.895	0.656
LOC101928530	promoter-TSS	506	chr12	133464933	133464934	0.533	0.21	0.323	7.86e-113	4.41e-111	0.08	0.186	0.34	0.225	0.309	0.333	0.039	0.172	0.176	0.285	0.039
MEG3	promoter-TSS	-316	chr14	101292128	101292129	0.526	0.203	0.323	9.87e-270	4.98e-267	0.741	0.211	0.485	0.225	0.256	0.265	0.736	0.456	0.534	0.743	0.445
CS	promoter-TSS	-758	chr12	56694932	56694933	0.677	0.355	0.322	3.19e-148	3.41e-146	0.25	0.083	0.362	0.125	0.255	0.089	0.297	0.279	0.421	0.431	0.871
ZBTB9	promoter-TSS	-253	chr6	33422102	33422103	0.551	0.229	0.322	1.36e-117	8.4e-116	0.111	0.217	0.172	0.226	0.11	0.265	0.129	0.384	0.195	0.255	0.625
SOCS5	Intergenic	-29230	chr2	46896868	46896869	0.398	0.076	0.322	2.5e-114	1.44e-112	0.031	0.225	0.195	0.224	0.258	0.268	0.024	0.05	0.034	0.035	0.921
MIR96	promoter-TSS	-19	chr7	129414627	129414628	0.56	0.239	0.321	2.33e-150	2.61e-148	0.102	0.122	0.132	0.135	0.089	0.141	0.281	0.211	0.091	0.097	0.094
MORC2-AS1	intron	252	chr22	31318546	31318547	0.703	0.383	0.32	7.44e-209	1.79e-206	0.665	0.218	0.547	0.226	0.254	0.261	0.487	0.624	0.299	0.444	0.081
FLOT1	promoter-TSS	5	chr6	30710447	30710448	0.575	0.255	0.32	2.12e-221	5.95e-219	0.892	0.21	0.357	0.224	0.255	0.264	0.367	0.734	0.902	0.835	0.086
TMEM179	Intergenic	-32398	chr14	105103494	105103495	0.53	0.211	0.319	5.71e-124	3.97e-122	0.121	0.131	0.091	0.144	0.12	0.109	0.062	0.097	0.138	0.225	0.141
MRVI1	promoter-TSS	-630	chr11	10716164	10716165	0.659	0.34	0.319	1.02e-118	6.4e-117	0.652	0.21	0.564	0.225	0.256	0.266	0.861	0.551	0.464	0.623	0.047
PARP6	promoter-TSS	-636	chr15	72564263	72564264	0.598	0.279	0.319	1.15e-125	8.28e-124	0.909	0.213	0.417	0.226	0.257	0.266	0.371	0.904	0.684	0.117	0.355
SPAG6	Intergenic	-11914	chr10	22622459	22622460	0.397	0.081	0.316	3.03e-148	3.23e-146	0.028	0.217	0.119	0.253	0.256	0.089	0.018	0.034	0.031	0.03	0.591
C17orf53	promoter-TSS	-119	chr17	42219154	42219155	0.673	0.359	0.314	1.13e-280	6.64e-278	0.388	0.215	0.233	0.227	0.313	0.18	0.331	0.583	0.402	0.512	0.77
DLEU2	intron	-3913	chr13	50703589	50703590	0.604	0.291	0.313	1.7e-196	3.55e-194	0.894	0.221	0.343	0.226	0.256	0.334	0.493	0.902	0.927	0.927	0.226
LNX1	promoter-TSS	-659	chr4	54425094	54425095	0.68	0.369	0.311	5.73e-133	4.72e-131	0.707	0.226	0.486	0.227	0.259	0.271	0.973	0.478	0.433	0.709	0.809
TTC34	Intergenic	-65617	chr1	2771846	2771847	0.619	0.308	0.311	9.28e-119	5.84e-117	0.513	0.119	0.345	0.149	0.114	0.087	0.417	0.527	0.487	0.349	0.849
GNAS	promoter-TSS	105	chr20	57463572	57463573	0.402	0.092	0.31	2.47e-192	4.89e-190	0.11	0.21	0.362	0.145	0.256	0.119	0.03	0.058	0.046	0.081	0.158
GNAS	promoter-TSS	-489	chr20	57462978	57462979	0.59	0.281	0.309	2.09e-150	2.34e-148	0.345	0.213	0.612	0.226	0.255	0.266	0.13	0.495	0.256	0.38	0.902
LINC01377	Intergenic	147613	chr5	3325561	3325562	0.676	0.368	0.308	2.69e-188	5e-186	0.632	0.221	0.512	0.229	0.265	0.273	0.178	0.897	0.413	0.663	0.299
IGFBP5	5'UTR	404	chr2	217559867	217559868	0.384	0.078	0.306	4.25e-198	9e-196	0.033	0.209	0.258	0.225	0.095	0.266	0.024	0.044	0.034	0.043	0.314
LGI2	Intergenic	-58205	chr4	25090618	25090619	0.497	0.191	0.306	2.41e-226	7.21e-224	0.114	0.214	0.167	0.225	0.256	0.083	0.373	0.231	0.297	0.213	0.836
PRRT1	3'UTR	2756	chr6	32116963	32116964	0.67	0.365	0.305	2.94e-235	9.77e-233	0.321	0.142	0.407	0.148	0.116	0.124	0.937	0.427	0.274	0.441	0.622
KCNG4	promoter-TSS	-642	chr16	84273997	84273998	0.428	0.125	0.303	2.46e-175	3.82e-173	0.271	0.215	0.331	0.256	0.258	0.266	0.073	0.131	0.27	0.542	0.06
UBA6-AS1	promoter-TSS	80	chr4	68567075	68567076	0.712	0.409	0.303	4.48e-123	3.06e-121	0.684	0.211	0.347	0.225	0.256	0.265	0.064	0.837	0.578	0.705	0.859
GNAS	promoter-TSS	-194	chr20	57414578	57414579	0.515	0.213	0.302	1.62e-125	1.16e-123	0.04	0.219	0.115	0.115	0.111	0.11	0.351	0.642	0.306	0.697	0.371
TTC33	promoter-TSS	-369	chr5	40756440	40756441	0.725	0.423	0.302	2.78e-140	2.59e-138	0.622	0.216	0.636	0.226	0.254	0.266	0.925	0.705	0.575	0.6	0.688
PRRT1	3'UTR	2844	chr6	32116875	32116876	0.759	0.457	0.302	5.51e-238	1.9e-235	0.54	0.218	0.56	0.255	0.307	0.329	0.296	0.597	0.561	0.646	0.939
GORASP2	intron	2358	chr2	171787393	171787394	0.663	0.362	0.301	1.52e-114	8.85e-113	0.251	0.1	0.346	0.134	0.118	0.107	0.411	0.494	0.344	0.444	0.878
PLEC	promoter-TSS	-135	chr8	145025178	145025179	0.53	0.229	0.301	1.16e-177	1.85e-175	0.181	0.207	0.365	0.254	0.257	0.265	0.078	0.175	0.276	0.174	0.781
DLEU2	intron	-2999	chr13	50702675	50702676	0.7	0.399	0.301	5.48e-158	6.84e-156	0.865	0.319	0.4	0.144	0.182	0.268	0.782	0.775	0.89	0.876	0.104
IER3	promoter-TSS	-5	chr6	30712331	30712332	0.475	0.175	0.3	0	0	0.184	0.167	0.619	0.226	0.256	0.265	0.516	0.43	0.148	0.137	0.585
ZNF266	promoter-TSS	-470	chr19	9546723	9546724	0.376	0.078	0.298	4.75e-247	1.87e-244	0.022	0.524	0.066	0.222	0.251	0.181	0.045	0.025	0.027	0.036	0.096
SORBS2	promoter-TSS	477	chr4	186732932	186732933	0.785	0.488	0.297	2.27e-112	1.26e-110	0.878	0.136	0.823	0.136	0.114	0.107	0.448	0.929	0.942	0.947	0.559
TSHZ3	Intergenic	-3993	chr19	31844182	31844183	0.768	0.473	0.295	1.38e-121	9.18e-120	0.69	0.872	0.578	0.762	0.728	0.727	0.589	0.686	0.7	0.686	0.749
LINC01163	Intergenic	254952	chr10	130339165	130339166	0.694	0.4	0.294	9.7e-206	2.26e-203	0.86	0.511	0.438	0.074	0.127	0.125	0.378	0.574	0.828	0.828	0.669
PIK3R1	intron	10150	chr5	67521733	67521734	0.639	0.346	0.293	4.59e-218	1.23e-215	0.4	0.149	0.382	0.117	0.125	0.103	0.275	0.64	0.402	0.805	0.806
MIR9-3HG	Intergenic	30863	chr15	89952135	89952136	0.629	0.337	0.292	6.71e-278	3.78e-275	0.44	0.592	0.321	0.071	0.093	0.093	0.031	0.411	0.464	0.654	0.615
B4GALNT4	promoter-TSS	-947	chr11	368847	368848	0.368	0.077	0.291	5.9e-129	4.53e-127	0.17	0.207	0.101	0.16	0.134	0.109	0.011	0.11	0.094	0.071	0.02
C6orf136	TTS	615	chr6	30615430	30615431	0.371	0.083	0.288	1.08e-164	1.46e-162	0.036	0.237	0.235	0.722	0.729	0.842	0.028	0.187	0.036	0.037	0.175
LINC00682	TTS	3268	chr4	41881359	41881360	0.655	0.368	0.287	3.59e-241	1.31e-238	0.381	0.205	0.447	0.245	0.125	0.116	0.265	0.42	0.275	0.584	0.041
CLUH	Intergenic	-13162	chr17	2628088	2628089	0.536	0.25	0.286	2.15e-145	2.19e-143	0.401	0.21	0.468	0.14	0.313	0.109	0.249	0.612	0.505	0.881	0.626
ATAT1	promoter-TSS	47	chr6	30594709	30594710	0.76	0.474	0.286	5.44e-173	8.16e-171	0.771	0.22	0.644	0.225	0.256	0.267	0.922	0.836	0.857	0.846	0.833
BRD2	5'UTR	1948	chr6	32942808	32942809	0.659	0.373	0.286	1.41e-259	6.32e-257	0.756	0.489	0.516	0.228	0.116	0.267	0.57	0.773	0.785	0.762	0.722
GRIP1	promoter-TSS	-138	chr12	67073062	67073063	0.386	0.101	0.285	7.99e-115	4.66e-113	0.109	0.205	0.18	0.151	0.257	0.265	0.029	0.061	0.035	0.057	0.081
ADI1	intron	68404	chr2	3453113	3453114	0.454	0.169	0.285	2.06e-197	4.32e-195	0.077	0.035	0.094	0.127	0.092	0.107	0.288	0.095	0.125	0.136	0.814
CDH18	promoter-TSS	64	chr5	19988288	19988289	0.744	0.459	0.285	4.97e-160	6.36e-158	0.845	0.211	0.595	0.226	0.256	0.265	0.335	0.901	0.72	0.776	0.448
SLC26A10	promoter-TSS	-123	chr12	58013569	58013570	0.429	0.145	0.284	0	0	0.128	0.208	0.523	0.137	0.098	0.266	0.759	0.353	0.576	0.47	0.535
GATA5	promoter-TSS	-398	chr20	61051423	61051424	0.642	0.359	0.283	5.47e-270	2.78e-267	0.72	0.236	0.407	0.166	0.095	0.095	0.389	0.809	0.749	0.794	0.776
ABHD16A	promoter-TSS	-125	chr6	31670974	31670975	0.68	0.398	0.282	5.14e-126	3.72e-124	0.68	0.217	0.548	0.186	0.257	0.266	0.711	0.783	0.722	0.679	0.68
BLOC1S2	promoter-TSS	-217	chr10	102046685	102046686	0.694	0.412	0.282	1.34e-204	3.08e-202	0.691	0.423	0.346	0.156	0.223	0.259	0.374	0.567	0.593	0.615	0.782
DNMT3A	intron	2271	chr2	25562512	25562513	0.433	0.152	0.281	9.78e-137	8.6e-135	0.571	0.211	0.594	0.217	0.232	0.21	0.231	0.491	0.562	0.506	0.49
DAB2IP	intron	-43065	chr9	124461998	124461999	0.506	0.227	0.279	2.06e-127	1.53e-125	0.386	0.121	0.365	0.119	0.258	0.333	0.209	0.274	0.285	0.372	0.853
CABP1	promoter-TSS	-620	chr12	121087689	121087690	0.473	0.194	0.279	3.73e-140	3.48e-138	0.912	0.216	0.961	0.225	0.068	0.265	0.885	0.662	0.914	0.861	0.059
ADAM12	promoter-TSS	-243	chr10	128077369	128077370	0.423	0.145	0.278	2.39e-123	1.65e-121	0.241	0.212	0.324	0.136	0.312	0.089	0.086	0.064	0.144	0.349	0.313
DHFR	promoter-TSS	-737	chr5	79951536	79951537	0.746	0.468	0.278	1.02e-147	1.08e-145	0.902	0.169	0.899	0.225	0.303	0.109	0.923	0.934	0.932	0.93	0.92
SYNGR2	promoter-TSS	-559	chr17	76164111	76164112	0.471	0.194	0.277	9.2e-169	1.32e-166	0.205	0.22	0.352	0.199	0.09	0.079	0.327	0.233	0.198	0.318	0.836
KLHL14	5'UTR	191	chr18	30352782	30352783	0.408	0.131	0.277	2.33e-212	5.86e-210	0.029	0.843	0.145	0.227	0.116	0.262	0.081	0.083	0.216	0.149	0.054
NAGLU	promoter-TSS	-25	chr17	40687925	40687926	0.56	0.284	0.276	2.98e-179	4.89e-177	0.411	0.212	0.496	0.229	0.257	0.265	0.312	0.563	0.558	0.547	0.137
PITPNM2	Intergenic	-37790	chr12	123632825	123632826	0.485	0.209	0.276	6.29e-143	6.12e-141	0.042	0.216	0.191	0.225	0.095	0.083	0.015	0.048	0.051	0.08	0.511
MIR5093	Intergenic	-125181	chr16	85465111	85465112	0.713	0.437	0.276	0	0	0.706	0.216	0.413	0.23	0.255	0.267	0.451	0.782	0.807	0.853	0.816
ELK4	5'UTR	427	chr1	205601572	205601573	0.665	0.39	0.275	1.75e-123	1.21e-121	0.462	0.21	0.326	0.124	0.315	0.111	0.42	0.67	0.432	0.654	0.093
FAM20C	intron	36727	chr7	229695	229696	0.463	0.188	0.275	1.68e-114	9.72e-113	0.339	0.231	0.165	0.226	0.123	0.087	0.316	0.342	0.169	0.271	0.417
B4GALNT4	Intergenic	-1156	chr11	368638	368639	0.597	0.322	0.275	1.78e-123	1.23e-121	0.541	0.222	0.151	0.226	0.254	0.261	0.319	0.68	0.748	0.719	0.486
HPS4	promoter-TSS	-177	chr22	26875823	26875824	0.584	0.309	0.275	1.28e-262	6e-260	0.242	0.23	0.159	0.229	0.258	0.266	0.153	0.324	0.307	0.426	0.414
GLOD4	intron	-25168	chr17	710738	710739	0.637	0.363	0.274	3.29e-153	3.85e-151	0.288	0.217	0.349	0.228	0.259	0.267	0.46	0.33	0.355	0.456	0.798
PHOX2A	promoter-TSS	-380	chr11	71955599	71955600	0.724	0.452	0.272	3.27e-114	1.88e-112	0.817	0.609	0.487	0.114	0.158	0.16	0.361	0.844	0.831	0.844	0.642
SPINT1	promoter-TSS	-398	chr15	41135847	41135848	0.464	0.193	0.271	4.87e-113	2.74e-111	0.365	0.212	0.429	0.227	0.258	0.266	0.087	0.362	0.308	0.377	0.041
GATA5	promoter-TSS	-536	chr20	61051561	61051562	0.701	0.431	0.27	3.81e-275	2.08e-272	0.832	0.216	0.384	0.254	0.09	0.106	0.387	0.851	0.906	0.89	0.392
GPD2	promoter-TSS	-13	chr2	157291951	157291952	0.51	0.241	0.269	1.04e-252	4.38e-250	0.342	0.219	0.362	0.132	0.257	0.532	0.55	0.47	0.297	0.425	0.276
LOC101927932	promoter-TSS	-120	chr20	57463984	57463985	0.517	0.249	0.268	3.27e-175	5.04e-173	0.57	0.211	0.504	0.225	0.256	0.265	0.907	0.136	0.939	0.934	0.93
PER3	TTS	-2082	chr1	7842406	7842407	0.554	0.287	0.267	6.23e-125	4.4e-123	0.615	0.219	0.419	0.228	0.107	0.267	0.325	0.721	0.798	0.547	0.309
LOC652276	exon	-7538	chr16	2645846	2645847	0.687	0.42	0.267	6.81e-122	4.54e-120	0.689	0.226	0.577	0.227	0.257	0.261	0.769	0.644	0.736	0.771	0.71
MEG3	Intergenic	-1156	chr14	101291288	101291289	0.758	0.491	0.267	2.35e-304	1.85e-301	0.829	0.246	0.898	0.151	0.121	0.116	0.947	0.848	0.621	0.753	0.377
LOC652276	intron	-7785	chr16	2645599	2645600	0.609	0.342	0.267	1.09e-142	1.06e-140	0.08	0.212	0.343	0.225	0.256	0.266	0.477	0.154	0.123	0.144	0.626
CDK1	promoter-TSS	-10	chr10	62538201	62538202	0.783	0.517	0.266	3.96e-115	2.32e-113	0.876	0.225	0.463	0.14	0.256	0.081	0.938	0.935	0.908	0.908	0.93
STK19	promoter-TSS	-326	chr6	31939319	31939320	0.346	0.082	0.264	0	0	0.024	0.359	0.03	0.032	0.025	0.026	0.011	0.778	0.02	0.025	0.882
CAMTA1	intron	176658	chr1	7022041	7022042	0.379	0.116	0.263	1.37e-142	1.33e-140	0.02	0.332	0.164	0.228	0.257	0.264	0.052	0.027	0.024	0.027	0.818
ZFYVE19	promoter-TSS	-426	chr15	41098847	41098848	0.704	0.441	0.263	5.1e-125	3.61e-123	0.759	0.321	0.446	0.085	0.116	0.123	0.369	0.662	0.875	0.852	0.75
ARSK	intron	1083	chr5	94891907	94891908	0.695	0.433	0.262	5.82e-182	9.98e-180	0.227	0.235	0.575	0.238	0.343	0.297	0.345	0.247	0.203	0.424	0.9
SPAG6	Intergenic	-11326	chr10	22623047	22623048	0.372	0.111	0.261	3.55e-172	5.29e-170	0.519	0.003	0.59	0.222	0.255	0.259	0.097	0.522	0.143	0.078	0.33
HS3ST3B1	Intergenic	-2622	chr17	14201744	14201745	0.784	0.523	0.261	4.74e-124	3.3e-122	0.785	0.474	0.585	0.227	0.258	0.254	0.884	0.907	0.685	0.772	0.828
LINC01475	Intergenic	8952	chr10	101281981	101281982	0.358	0.098	0.26	5.88e-123	4e-121	0.017	0.218	0.272	0.117	0.258	0.267	0.023	0.028	0.027	0.027	0.319
SLC25A22	exon	1395	chr11	794867	794868	0.394	0.134	0.26	3.3e-278	1.87e-275	0.118	0.483	0.294	0.229	0.257	0.267	0.089	0.132	0.118	0.141	0.142
ACBD4	promoter-TSS	0	chr17	43213013	43213014	0.432	0.172	0.26	5.07e-155	6.12e-153	0.188	0.22	0.134	0.13	0.257	0.265	0.141	0.376	0.409	0.596	0.502
UHRF1	intron	1843	chr19	4912221	4912222	0.429	0.169	0.26	3.63e-280	2.11e-277	0.022	0.077	0.227	0.162	0.113	0.181	0.03	0.026	0.025	0.034	0.182
CACNA2D4	promoter-TSS	64	chr12	2027805	2027806	0.456	0.197	0.259	9.79e-124	6.78e-122	0.68	0.152	0.468	0.228	0.257	0.266	0.205	0.451	0.211	0.143	0.086
C17orf53	5'UTR	136	chr17	42219409	42219410	0.58	0.321	0.259	1.26e-206	2.96e-204	0.282	0.132	0.559	0.122	0.116	0.111	0.032	0.295	0.213	0.361	0.215
TSC2	promoter-TSS	750	chr16	2098739	2098740	0.832	0.574	0.258	2.23e-116	1.35e-114	0.858	0.239	0.8	0.848	0.827	0.831	0.817	0.826	0.864	0.855	0.834
COL1A2	promoter-TSS	-3	chr7	94023869	94023870	0.402	0.144	0.258	5.31e-200	1.15e-197	0.137	0.12	0.453	0.224	0.137	0.268	0.121	0.472	0.174	0.291	0.085
TP73	promoter-TSS	-406	chr1	3568722	3568723	0.389	0.132	0.257	2e-224	5.89e-222	0.177	0.705	0.061	0.145	0.124	0.119	0.013	0.483	0.059	0.146	0.05
CLSTN1	promoter-TSS	-17	chr1	9884600	9884601	0.641	0.384	0.257	4.14e-282	2.48e-279	0.295	0.597	0.366	0.13	0.257	0.102	0.324	0.361	0.45	0.493	0.184
TRIM40	Intergenic	-8636	chr6	30095248	30095249	0.702	0.446	0.256	2.36e-144	2.36e-142	0.887	0.228	0.321	0.132	0.095	0.33	0.436	0.714	0.882	0.849	0.718
FLOT1	promoter-TSS	-500	chr6	30710952	30710953	0.815	0.559	0.256	0	0	0.887	0.212	0.712	0.265	0.43	0.524	0.946	0.865	0.885	0.901	0.844
WASF2	promoter-TSS	-130	chr1	27816827	27816828	0.489	0.234	0.255	4.22e-118	2.63e-116	0.13	0.211	0.357	0.226	0.256	0.265	0.286	0.139	0.097	0.114	0.088
IDI2-AS1	promoter-TSS	91	chr10	1068667	1068668	0.811	0.557	0.254	4.58e-232	1.47e-229	0.942	0.225	0.712	0.232	0.263	0.268	0.979	0.947	0.935	0.946	0.926
SIAH3	promoter-TSS	-84	chr13	46425929	46425930	0.628	0.374	0.254	1.67e-137	1.49e-135	0.76	0.458	0.67	0.224	0.255	0.265	0.276	0.72	0.726	0.716	0.551
DLX4	5'UTR	209	chr17	48050338	48050339	0.648	0.394	0.254	1.33e-115	7.88e-114	0.851	0.433	0.871	0.227	0.258	0.268	0.954	0.862	0.135	0.276	0.147
LINC00574	non-coding	914	chr6	170191082	170191083	0.651	0.397	0.254	3.35e-244	1.26e-241	0.387	0.214	0.342	0.129	0.121	0.107	0.665	0.613	0.47	0.791	0.584
ACTA1	Intergenic	26833	chr1	229543009	229543010	0.669	0.417	0.252	5.63e-170	8.17e-168	0.718	0.257	0.791	0.168	0.138	0.189	0.766	0.716	0.65	0.813	0.239
CHRM5	promoter-TSS	-132	chr15	34260956	34260957	0.655	0.403	0.252	1.97e-235	6.57e-233	0.404	0.216	0.324	0.137	0.313	0.121	0.801	0.457	0.544	0.507	0.145
FAAP100	Intergenic	-1661	chr17	79521089	79521090	0.755	0.503	0.252	1.08e-209	2.62e-207	0.778	0.429	0.683	0.127	0.256	0.265	0.422	0.91	0.781	0.868	0.362
LHX5	promoter-TSS	-158	chr12	113910034	113910035	0.581	0.329	0.252	3.39e-274	1.83e-271	0.406	0.231	0.425	0.224	0.206	0.189	0.391	0.303	0.527	0.502	0.361
RBP3	Intergenic	-1140	chr10	48392130	48392131	0.371	0.121	0.25	1.47e-135	1.26e-133	0.504	0.22	0.289	0.128	0.256	0.267	0.275	0.411	0.212	0.257	0.143
OTX2-AS1	Intergenic	196216	chr14	57476116	57476117	0.357	0.107	0.25	4.65e-119	2.94e-117	0.446	0.134	0.633	0.029	0.029	0.084	0.021	0.422	0.043	0.054	0.402
GSE1	intron	12156	chr16	85658997	85658998	0.462	0.212	0.25	1.61e-113	9.17e-112	0.184	0.212	0.341	0.204	0.256	0.283	0.38	0.327	0.128	0.193	0.162
LINC00598	Intergenic	-53660	chr13	41108802	41108803	0.534	0.285	0.249	2.39e-113	1.36e-111	0.581	0.098	0.407	0.226	0.13	0.266	0.66	0.783	0.591	0.636	0.901
CCDC60	promoter-TSS	-920	chr12	119771596	119771597	0.605	0.356	0.249	1.37e-165	1.88e-163	0.569	0.273	0.882	0.317	0.591	0.443	0.549	0.648	0.618	0.581	0.248
ZNF492	intron	649	chr19	22817774	22817775	0.745	0.496	0.249	2.34e-129	1.81e-127	0.587	0.217	0.396	0.228	0.257	0.267	0.365	0.838	0.687	0.629	0.853
TRIM40	Intergenic	-8706	chr6	30095178	30095179	0.574	0.326	0.248	9.61e-146	9.83e-144	0.595	0.222	0.567	0.231	0.238	0.232	0.161	0.474	0.482	0.631	0.421
EIF4E	promoter-TSS	574	chr4	99851211	99851212	0.355	0.108	0.247	0	0	0.198	0.121	0.205	0.227	0.257	0.265	0.068	0.079	0.036	0.055	0.465
B3GALT4	exon	625	chr6	33245541	33245542	0.679	0.433	0.246	0	0	0.736	0.145	0.439	0.134	0.12	0.13	0.828	0.665	0.689	0.498	0.538
KCTD20	promoter-TSS	-275	chr6	36410268	36410269	0.6	0.355	0.245	7.65e-128	5.73e-126	0.439	0.118	0.345	0.139	0.118	0.12	0.283	0.793	0.503	0.528	0.68
LRRC4C	promoter-TSS	-393	chr11	41481578	41481579	0.691	0.446	0.245	2.79e-193	5.57e-191	0.869	0.732	0.536	0.079	0.118	0.121	0.359	0.807	0.894	0.916	0.592
ACY3	promoter-TSS	-162	chr11	67418291	67418292	0.899	0.656	0.243	2.02e-181	3.44e-179	0.959	0.241	0.931	0.735	0.72	0.786	0.967	0.939	0.953	0.956	0.956
LINC00473	Intergenic	-17612	chr6	166419138	166419139	0.529	0.287	0.242	1.45e-117	8.97e-116	0.457	0.188	0.37	0.14	0.255	0.328	0.162	0.694	0.201	0.517	0.876
KLHL14	promoter-TSS	-100	chr18	30353073	30353074	0.613	0.371	0.242	2.84e-225	8.39e-223	0.488	0.219	0.594	0.226	0.256	0.268	0.075	0.549	0.239	0.433	0.637
NET1	promoter-TSS	-329	chr10	5454184	5454185	0.358	0.117	0.241	9.45e-113	5.28e-111	0.048	0.22	0.31	0.226	0.256	0.265	0.956	0.034	0.791	0.933	0.112
VARS2	promoter-TSS	-435	chr6	30881549	30881550	0.654	0.414	0.24	1.34e-286	8.83e-284	0.31	0.122	0.137	0.131	0.114	0.079	0.414	0.415	0.253	0.24	0.842
LINC00574	promoter-TSS	-39	chr6	170190129	170190130	0.665	0.425	0.24	1.4e-129	1.08e-127	0.701	0.218	0.427	0.225	0.257	0.269	0.908	0.719	0.697	0.734	0.106
SRSF1	exon	1417	chr17	56083289	56083290	0.415	0.175	0.24	8.75e-127	6.42e-125	0.295	0.137	0.374	0.225	0.257	0.264	0.045	0.466	0.297	0.547	0.038
LINC00461	Intergenic	-4970	chr5	87985589	87985590	0.378	0.139	0.239	2.98e-130	2.34e-128	0.136	0.223	0.343	0.226	0.113	0.266	0.116	0.096	0.094	0.153	0.055
ELMO1	promoter-TSS	74	chr7	37025796	37025797	0.627	0.389	0.238	0	0	0.39	0.208	0.383	0.133	0.121	0.23	0.262	0.795	0.341	0.514	0.77
FAM132A	promoter-TSS	-323	chr1	1182424	1182425	0.471	0.233	0.238	5.11e-114	2.94e-112	0.45	0.212	0.462	0.228	0.261	0.271	0.017	0.259	0.091	0.241	0.397
CIRBP-AS1	promoter-TSS	-76	chr19	1270334	1270335	0.748	0.512	0.236	2.77e-116	1.67e-114	0.809	0.767	0.849	0.176	0.143	0.212	0.813	0.822	0.799	0.801	0.787
TNXB	exon	12562	chr6	32064588	32064589	0.791	0.555	0.236	6.67e-217	1.77e-214	0.949	0.333	0.498	0.228	0.257	0.266	0.38	0.919	0.946	0.921	0.87
GATA3	promoter-TSS	-347	chr10	8096319	8096320	0.68	0.445	0.235	3.34e-128	2.52e-126	0.785	0.179	0.719	0.042	0.037	0.073	0.576	0.767	0.757	0.771	0.068
FRMD8	promoter-TSS	43	chr11	65154083	65154084	0.659	0.426	0.233	1.61e-142	1.55e-140	0.714	0.501	0.386	0.272	0.398	0.331	0.826	0.658	0.655	0.776	0.741
DMBX1	Intergenic	-13811	chr1	46958856	46958857	0.765	0.532	0.233	3.29e-143	3.22e-141	0.703	0.567	0.488	0.229	0.259	0.27	0.415	0.805	0.678	0.73	0.891
CNTN1	promoter-TSS	-957	chr12	41085286	41085287	0.303	0.07	0.233	3.15e-128	2.38e-126	0.024	0.209	0.211	0.242	0.256	0.266	0.04	0.023	0.02	0.025	0.044
AGAP1-IT1	intron	172316	chr2	236586710	236586711	0.641	0.409	0.232	3.58e-172	5.32e-170	0.618	0.506	0.515	0.159	0.198	0.202	0.56	0.474	0.647	0.714	0.497
HLA-E	Intergenic	-38535	chr6	30418647	30418648	0.741	0.509	0.232	4.19e-207	9.87e-205	0.849	0.211	0.543	0.231	0.256	0.265	0.902	0.826	0.866	0.861	0.721
GPATCH11	promoter-TSS	638	chr2	37312231	37312232	0.686	0.455	0.231	3.83e-127	2.83e-125	0.938	0.211	0.59	0.225	0.256	0.266	0.945	0.953	0.947	0.94	0.937
ELF2	intron	2123	chr4	140003444	140003445	0.791	0.56	0.231	8.63e-115	5.03e-113	0.932	0.138	0.813	0.134	0.114	0.105	0.745	0.922	0.935	0.913	0.911
CEP44	promoter-TSS	-128	chr4	175204699	175204700	0.571	0.34	0.231	3.31e-116	1.99e-114	0.604	0.207	0.911	0.227	0.257	0.264	0.422	0.803	0.62	0.673	0.276
TNFRSF1A	5'UTR	152	chr12	6451130	6451131	0.8	0.57	0.23	3.17e-162	4.19e-160	0.905	0.211	0.503	0.225	0.256	0.266	0.969	0.957	0.918	0.944	0.937
ACTA1	promoter-TSS	-215	chr1	229570057	229570058	0.78	0.55	0.23	0	0	0.96	0.131	0.908	0.079	0.025	0.164	0.926	0.927	0.964	0.951	0.956
TFAMP1	Intergenic	-10318	chr7	1643787	1643788	0.412	0.182	0.23	7.14e-144	7.08e-142	0.098	0.214	0.4	0.229	0.26	0.262	0.028	0.428	0.348	0.082	0.678
MIR9-3HG	Intergenic	-1303	chr15	89903506	89903507	0.723	0.496	0.227	7.11e-134	5.98e-132	0.84	0.221	0.617	0.231	0.252	0.259	0.767	0.705	0.875	0.82	0.398
PARP3	promoter-TSS	563	chr3	51976883	51976884	0.905	0.678	0.227	2.11e-124	1.47e-122	0.973	0.133	0.949	0.966	0.949	0.96	0.841	0.968	0.971	0.969	0.966
HPS4	intron	18481	chr22	26857165	26857166	0.795	0.569	0.226	4.79e-121	3.14e-119	0.966	0.335	0.957	0.162	0.131	0.119	0.945	0.965	0.976	0.975	0.535
PRCD	exon	149	chr17	74536269	74536270	0.756	0.53	0.226	6.01e-219	1.63e-216	0.81	0.491	0.778	0.129	0.116	0.114	0.66	0.815	0.831	0.857	0.834
SALL3	Intergenic	-2440	chr18	76737834	76737835	0.537	0.312	0.225	3.46e-116	2.08e-114	0.618	0.12	0.348	0.132	0.095	0.083	0.353	0.477	0.58	0.683	0.518
NR1D1	promoter-TSS	-959	chr17	38257936	38257937	0.433	0.208	0.225	1.75e-219	4.79e-217	0.591	0.209	0.807	0.225	0.256	0.266	0.561	0.244	0.132	0.329	0.091
LOC100506271	Intergenic	19863	chr22	37731015	37731016	0.718	0.493	0.225	1.05e-131	8.5e-130	0.881	0.186	0.389	0.148	0.256	0.08	0.378	0.842	0.912	0.892	0.868
MAD1L1	intron	-102776	chr7	2082961	2082962	0.359	0.134	0.225	0	0	0.177	0.214	0.512	0.225	0.257	0.264	0.809	0.155	0.127	0.292	0.271
LY6H	Intergenic	28445	chr8	144213011	144213012	0.687	0.463	0.224	1.32e-176	2.08e-174	0.726	0.492	0.702	0.228	0.257	0.266	0.86	0.727	0.705	0.81	0.409
GAS2	promoter-TSS	-570	chr11	22687589	22687590	0.774	0.55	0.224	1.42e-128	1.08e-126	0.418	0.212	0.588	0.228	0.262	0.27	0.732	0.801	0.376	0.518	0.965
HCG25	promoter-TSS	-855	chr6	33216457	33216458	0.422	0.198	0.224	4.78e-142	4.58e-140	0.256	0.529	0.118	0.034	0.022	0.019	0.127	0.252	0.371	0.352	0.298
CAMTA1	intron	176878	chr1	7022261	7022262	0.722	0.499	0.223	4.51e-144	4.49e-142	0.83	0.223	0.457	0.223	0.252	0.261	0.542	0.735	0.857	0.863	0.648
LOC100506271	Intergenic	19384	chr22	37731494	37731495	0.691	0.468	0.223	3.27e-119	2.08e-117	0.79	0.217	0.496	0.234	0.266	0.274	0.831	0.786	0.775	0.801	0.642
OTUB1	promoter-TSS	52	chr11	63753376	63753377	0.513	0.293	0.22	4.73e-131	3.78e-129	0.322	0.12	0.36	0.227	0.104	0.085	0.538	0.398	0.308	0.514	0.702
ARHGDIA	promoter-TSS	-678	chr17	79829959	79829960	0.649	0.429	0.22	1.25e-142	1.22e-140	0.434	0.687	0.353	0.153	0.179	0.268	0.637	0.577	0.305	0.76	0.925
SELENOM	promoter-TSS	-721	chr22	31504271	31504272	0.484	0.264	0.22	4.82e-247	1.89e-244	0.563	0.219	0.529	0.226	0.259	0.269	0.183	0.491	0.532	0.576	0.583
ACTN3	promoter-TSS	56	chr11	66314367	66314368	0.77	0.551	0.219	5.95e-116	3.55e-114	0.918	0.123	0.461	0.13	0.312	0.16	0.617	0.855	0.914	0.9	0.883
CTBP1-AS2	non-coding	1133	chr4	1244360	1244361	0.649	0.431	0.218	5.26e-162	6.91e-160	0.626	0.21	0.375	0.284	0.65	0.497	0.335	0.836	0.53	0.82	0.473
PWWP2B	intron	1173	chr10	134211874	134211875	0.442	0.224	0.218	1.14e-289	7.81e-287	0.166	0.219	0.209	0.155	0.249	0.264	0.26	0.246	0.283	0.27	0.186
B3GALT4	TTS	2334	chr6	33247250	33247251	0.438	0.22	0.218	1.46e-191	2.87e-189	0.279	0.419	0.064	0.228	0.247	0.262	0.263	0.244	0.194	0.242	0.035
CELF2	intron	977	chr10	11207969	11207970	0.292	0.074	0.218	3.59e-129	2.77e-127	0.645	0.219	0.917	0.227	0.256	0.342	0.199	0.96	0.032	0.052	0.041
MIR4251	intron	45353	chr1	3089891	3089892	0.3	0.083	0.217	5.12e-230	1.59e-227	0.055	0.21	0.329	0.226	0.257	0.265	0.046	0.052	0.061	0.079	0.07
LOC101927583	non-coding	616	chr12	58015069	58015070	0.755	0.538	0.217	6.02e-205	1.39e-202	0.846	0.976	0.701	0.087	0.126	0.114	0.795	0.802	0.867	0.837	0.738
MIR1301	intron	24223	chr2	25527366	25527367	0.724	0.507	0.217	2.43e-196	5.07e-194	0.741	0.217	0.619	0.227	0.262	0.271	0.884	0.82	0.804	0.818	0.76
ZNF662	promoter-TSS	-16	chr3	42947385	42947386	0.57	0.353	0.217	2.09e-120	1.35e-118	0.648	0.24	0.454	0.124	0.256	0.097	0.46	0.551	0.768	0.693	0.514
BNC1	promoter-TSS	-779	chr15	83954246	83954247	0.482	0.266	0.216	1.18e-140	1.11e-138	0.404	0.042	0.514	0.226	0.257	0.266	0.039	0.549	0.49	0.341	0.132
NDUFA5	promoter-TSS	-348	chr7	123198305	123198306	0.706	0.49	0.216	2.6e-130	2.05e-128	0.893	0.583	0.351	0.226	0.256	0.267	0.466	0.842	0.897	0.879	0.124
KLLN	promoter-TSS	662	chr10	89622531	89622532	0.464	0.249	0.215	4.86e-144	4.84e-142	0.435	0.219	0.42	0.226	0.256	0.267	0.079	0.386	0.247	0.54	0.208
PXDN	exon	-235200	chr2	1983518	1983519	0.713	0.498	0.215	1.24e-135	1.07e-133	0.683	0.149	0.79	0.856	0.874	0.885	0.747	0.724	0.651	0.698	0.673
MIR595	intron	44565	chr7	158280939	158280940	0.764	0.549	0.215	9.32e-268	4.61e-265	0.857	0.208	0.449	0.225	0.256	0.09	0.804	0.86	0.82	0.904	0.882
CHRNA9	exon	508	chr4	40337853	40337854	0.668	0.454	0.214	1.12e-117	6.93e-116	0.579	0.217	0.529	0.245	0.09	0.106	0.321	0.82	0.516	0.877	0.797
NA	exon	1187	chr11	2321955	2321956	0.747	0.533	0.214	9.22e-129	7.05e-127	0.888	0.478	0.384	0.225	0.255	0.264	0.37	0.802	0.89	0.871	0.777
RUNDC3A	intron	8005	chr17	42393931	42393932	0.84	0.626	0.214	5.32e-131	4.24e-129	0.666	0.23	0.807	0.966	0.875	0.971	0.859	0.826	0.639	0.862	0.617
BAG6	promoter-TSS	-585	chr6	31621061	31621062	0.796	0.583	0.213	4.22e-162	5.56e-160	0.945	0.212	0.449	0.229	0.262	0.273	0.85	0.941	0.943	0.938	0.76
PIAS2	Intergenic	-2767	chr18	44500261	44500262	0.352	0.139	0.213	9.62e-116	5.71e-114	0.034	0.216	0.395	0.229	0.262	0.27	0.044	0.062	0.429	0.045	0.066
SELENOV	exon	440	chr19	40006192	40006193	0.532	0.321	0.211	3.3e-156	4.04e-154	0.467	0.215	0.887	0.225	0.256	0.265	0.267	0.48	0.433	0.574	0.245
PAQR3	promoter-TSS	-703	chr4	79861284	79861285	0.26	0.049	0.211	1.31e-220	3.62e-218	0.017	0.135	0.05	0.136	0.115	0.106	0.013	0.016	0.021	0.027	0.536
ANKLE1	promoter-TSS	-69	chr19	17392384	17392385	0.34	0.131	0.209	9.65e-242	3.57e-239	0.055	0.216	0.384	0.232	0.258	0.266	0.028	0.045	0.055	0.06	0.078
KCTD20	promoter-TSS	-35	chr6	36410508	36410509	0.521	0.313	0.208	3.36e-116	2.02e-114	0.432	0.213	0.357	0.224	0.254	0.265	0.312	0.667	0.33	0.507	0.752
FAM124B	exon	364	chr2	225266346	225266347	0.372	0.164	0.208	1.04e-145	1.06e-143	0.031	0.216	0.147	0.248	0.093	0.089	0.22	0.03	0.072	0.137	0.14
SLC12A6	exon	313	chr15	34628731	34628732	0.561	0.354	0.207	5.82e-162	7.65e-160	0.323	0.163	0.347	0.225	0.297	0.266	0.303	0.648	0.346	0.432	0.27
PRRT1	3'UTR	2878	chr6	32116841	32116842	0.36	0.153	0.207	5.65e-239	2e-236	0.054	0.453	0.113	0.226	0.255	0.265	0.122	0.061	0.055	0.071	0.196
SNX3	promoter-TSS	-608	chr6	108583071	108583072	0.706	0.499	0.207	3.89e-171	5.7e-169	0.95	0.373	0.897	0.253	0.283	0.264	0.814	0.91	0.948	0.944	0.905
CABP1	promoter-TSS	-532	chr12	121087777	121087778	0.683	0.477	0.206	3.24e-147	3.4e-145	0.389	0.176	0.577	0.226	0.255	0.266	0.901	0.165	0.843	0.868	0.92
ZIC1	Intergenic	-1256	chr3	147125924	147125925	0.316	0.11	0.206	2.06e-126	1.5e-124	0.046	0.217	0.175	0.226	0.255	0.266	0.057	0.039	0.053	0.047	0.319
RBP3	promoter-TSS	-96	chr10	48391086	48391087	0.362	0.156	0.206	2.89e-227	8.7e-225	0.456	0.49	0.084	0.224	0.195	0.267	0.722	0.442	0.43	0.441	0.061
B3GALT4	TTS	1178	chr6	33246094	33246095	0.704	0.498	0.206	0	0	0.743	0.21	0.515	0.222	0.174	0.242	0.021	0.779	0.741	0.791	0.818
FOXI1	promoter-TSS	-141	chr5	169532775	169532776	0.636	0.431	0.205	2.73e-120	1.76e-118	0.781	0.215	0.412	0.275	0.473	0.559	0.393	0.726	0.804	0.769	0.709
IGFBP5	promoter-TSS	-35	chr2	217560306	217560307	0.561	0.357	0.204	4.03e-180	6.75e-178	0.52	0.616	0.685	0.227	0.257	0.266	0.388	0.618	0.571	0.625	0.546
C6orf136	promoter-TSS	-165	chr6	30614650	30614651	0.434	0.23	0.204	1.45e-128	1.1e-126	0.44	0.218	0.553	0.236	0.274	0.272	0.647	0.427	0.413	0.512	0.439
XRCC3	3'UTR	29764	chr14	104152058	104152059	0.633	0.43	0.203	2.69e-199	5.79e-197	0.697	0.227	0.666	0.05	0.134	0.241	0.422	0.564	0.725	0.735	0.638
SMDT1	3'UTR	-1038	chr22	42474656	42474657	0.298	0.095	0.203	5.73e-128	4.31e-126	0.583	0.213	0.778	0.255	0.257	0.319	0.031	0.158	0.045	0.095	0.551
MAD1L1	intron	-102683	chr7	2082868	2082869	0.298	0.095	0.203	0	0	0.065	0.117	0.084	0.227	0.259	0.267	0.031	0.615	0.972	0.504	0.052
C12orf49	Intergenic	28224	chr12	117147650	117147651	0.767	0.565	0.202	4.46e-117	2.73e-115	0.918	0.119	0.445	0.227	0.256	0.265	0.393	0.918	0.759	0.89	0.921
FAM124B	promoter-TSS	-91	chr2	225266801	225266802	0.312	0.11	0.202	1.77e-179	2.93e-177	0.046	0.216	0.336	0.139	0.256	0.108	0.028	0.068	0.065	0.13	0.028
TEF	promoter-TSS	-70	chr22	41763266	41763267	0.325	0.123	0.202	1.27e-179	2.11e-177	0.037	0.208	0.33	0.225	0.256	0.265	0.015	0.569	0.58	0.495	0.032
PRRT1	3'UTR	2814	chr6	32116905	32116906	0.827	0.625	0.202	4.72e-237	1.6e-234	0.924	0.496	0.857	0.058	0.023	0.031	0.952	0.912	0.947	0.952	0.923
LOC154449	Intergenic	10149	chr6	170561507	170561508	0.764	0.563	0.201	2.75e-204	6.3e-202	0.778	0.211	0.525	0.226	0.094	0.33	0.827	0.856	0.82	0.844	0.811
PRRC1	promoter-TSS	-302	chr5	126852998	126852999	0.63	0.429	0.201	3.39e-135	2.9e-133	0.808	0.222	0.514	0.222	0.249	0.262	0.816	0.453	0.804	0.821	0.236
HES3	promoter-TSS	-31	chr1	6304220	6304221	0.737	0.536	0.201	1.91e-212	4.83e-210	0.918	0.213	0.274	0.257	0.115	0.289	0.445	0.831	0.921	0.878	0.765
LOC100289511	promoter-TSS	-728	chr14	70235157	70235158	0.758	0.557	0.201	6.11e-128	4.58e-126	0.955	0.097	0.841	0.133	0.122	0.116	0.366	0.93	0.936	0.954	0.744
GTF2I	Intergenic	-50657	chr7	74021333	74021334	0.304	0.104	0.2	1.76e-120	1.14e-118	0.09	0.216	0.317	0.226	0.256	0.264	0.227	0.187	0.135	0.093	0.03
TMEM121	intron	1664	chr14	105994616	105994617	0.706	0.506	0.2	8.9e-149	9.6e-147	0.74	0.245	0.279	0.152	0.114	0.082	0.343	0.804	0.641	0.768	0.621
MAD1L1	intron	-97160	chr7	2077345	2077346	0.679	0.48	0.199	6.48e-145	6.53e-143	0.713	0.297	0.907	0.199	0.248	0.234	0.611	0.516	0.576	0.487	0.214
PRKAR1B	intron	-41766	chr7	809078	809079	0.406	0.207	0.199	2.65e-163	3.56e-161	0.21	0.232	0.356	0.226	0.258	0.268	0.104	0.331	0.224	0.256	0.55
ADCY3	promoter-TSS	-63	chr2	25142117	25142118	0.279	0.08	0.199	2.27e-112	1.26e-110	0.025	0.219	0.114	0.227	0.256	0.267	0.238	0.053	0.024	0.042	0.114
ARIH2OS	promoter-TSS	-742	chr3	48957559	48957560	0.304	0.105	0.199	3.22e-196	6.7e-194	0.063	0.269	0.287	0.165	0.254	0.266	0.594	0.076	0.57	0.757	0.056
PDE6B	promoter-TSS	-90	chr4	619272	619273	0.523	0.324	0.199	1.44e-179	2.38e-177	0.413	0.141	0.319	0.146	0.257	0.266	0.308	0.605	0.345	0.545	0.545
LHX5	promoter-TSS	-58	chr12	113909934	113909935	0.862	0.663	0.199	6.71e-264	3.19e-261	0.919	0.223	0.506	0.411	0.903	0.923	0.842	0.945	0.902	0.916	0.636
ZIC2	Intergenic	7875	chr13	100641900	100641901	0.794	0.596	0.198	1.96e-186	3.56e-184	0.861	0.462	0.797	0.456	0.472	0.453	0.391	0.582	0.885	0.911	0.592
TEX14	promoter-TSS	-15	chr17	56769430	56769431	0.86	0.662	0.198	1.25e-221	3.53e-219	0.929	0.211	0.432	0.873	0.8	0.816	0.839	0.867	0.904	0.896	0.891
FBXO10	promoter-TSS	-193	chr9	37576442	37576443	0.734	0.536	0.198	1.18e-128	9.02e-127	0.897	0.201	0.379	0.227	0.259	0.266	0.395	0.828	0.798	0.857	0.762
SLC25A22	exon	1428	chr11	794834	794835	0.685	0.488	0.197	1.11e-275	6.09e-273	0.606	0.207	0.765	0.068	0.09	0.138	0.605	0.576	0.509	0.553	0.746
C16orf95	Intergenic	-1204	chr16	87352229	87352230	0.781	0.585	0.196	2.06e-147	2.17e-145	0.928	0.215	0.444	0.229	0.257	0.267	0.474	0.864	0.94	0.92	0.876
HMGCL	promoter-TSS	-631	chr1	24152579	24152580	0.755	0.559	0.196	0	0	0.899	0.22	0.515	0.226	0.25	0.263	0.674	0.827	0.912	0.873	0.802
PAFAH2	promoter-TSS	-551	chr1	26325198	26325199	0.769	0.574	0.195	1.17e-120	7.61e-119	0.874	0.313	0.519	0.144	0.09	0.331	0.888	0.882	0.877	0.876	0.762
URI1	Intergenic	-49109	chr19	30365441	30365442	0.31	0.115	0.195	8.24e-166	1.13e-163	0.027	0.218	0.179	0.226	0.316	0.265	0.167	0.053	0.031	0.045	0.048
GSTCD	promoter-TSS	-63	chr4	106631906	106631907	0.325	0.13	0.195	4.12e-286	2.71e-283	0.359	0.101	0.822	0.015	0.033	0.012	0.491	0.409	0.132	0.379	0.08
DCDC2C	intron	76175	chr2	3827356	3827357	0.65	0.456	0.194	1.06e-134	8.99e-133	0.729	0.206	0.513	0.227	0.09	0.181	0.429	0.7	0.726	0.72	0.739
ZNF354C	intron	106589	chr5	178594195	178594196	0.278	0.084	0.194	2.89e-114	1.66e-112	0.027	0.2	0.295	0.224	0.313	0.126	0.025	0.018	0.037	0.033	0.053
SLC26A10	promoter-TSS	-425	chr12	58013267	58013268	0.813	0.619	0.194	0	0	0.95	0.12	0.904	0.145	0.118	0.111	0.84	0.972	0.806	0.934	0.957
GPSM3	intron	-1254	chr6	32164553	32164554	0.79	0.597	0.193	2.78e-251	1.15e-248	0.85	0.476	0.511	0.228	0.25	0.268	0.768	0.859	0.736	0.842	0.583
RBAKDN	promoter-TSS	-114	chr7	5111576	5111577	0.452	0.259	0.193	2.83e-146	2.92e-144	0.417	0.436	0.791	0.157	0.116	0.098	0.961	0.648	0.89	0.936	0.575
COQ3	intron	295	chr6	99841786	99841787	0.72	0.527	0.193	5.09e-154	6.05e-152	0.964	0.228	0.451	0.231	0.26	0.271	0.939	0.938	0.963	0.944	0.624
C19orf60	promoter-TSS	-376	chr19	18699118	18699119	0.796	0.604	0.192	4.89e-113	2.75e-111	0.798	0.216	0.536	0.227	0.257	0.267	0.772	0.884	0.626	0.84	0.931
WRAP73	Intergenic	-1182	chr1	3567852	3567853	0.688	0.496	0.192	0	0	0.747	0.596	0.57	0.227	0.256	0.266	0.628	0.707	0.787	0.758	0.694
DUSP14	3'UTR	23058	chr17	35873008	35873009	0.709	0.517	0.192	6.72e-215	1.74e-212	0.434	0.114	0.346	0.225	0.098	0.265	0.403	0.784	0.558	0.517	0.875
SIX3	Intergenic	7827	chr2	45176863	45176864	0.69	0.498	0.192	2.15e-128	1.63e-126	0.706	0.208	0.38	0.131	0.117	0.117	0.397	0.739	0.498	0.584	0.81
ATP6V1G2	promoter-TSS	944	chr6	31513680	31513681	0.668	0.477	0.191	2.67e-237	9.09e-235	0.572	0.171	0.612	0.138	0.257	0.265	0.635	0.717	0.541	0.662	0.357
LRRC4C	promoter-TSS	-173	chr11	41481358	41481359	0.326	0.135	0.191	1.3e-189	2.48e-187	0.242	0.211	0.405	0.228	0.259	0.269	0.056	0.151	0.272	0.218	0.134
MAT2A	intron	3497	chr2	85769597	85769598	0.383	0.192	0.191	8.97e-115	5.23e-113	0.302	0.218	0.441	0.227	0.259	0.263	0.405	0.283	0.443	0.398	0.376
PHOX2B	Intergenic	-2726	chr4	41753712	41753713	0.311	0.12	0.191	5.72e-121	3.74e-119	0.303	0.217	0.363	0.257	0.256	0.334	0.03	0.391	0.035	0.04	0.653
C6orf136	intron	818	chr6	30615633	30615634	0.576	0.385	0.191	6.45e-203	1.46e-200	0.652	0.65	0.938	0.152	0.39	0.093	0.044	0.711	0.595	0.611	0.569
KCTD20	promoter-TSS	10	chr6	36410553	36410554	0.678	0.488	0.19	1.47e-113	8.35e-112	0.642	0.202	0.568	0.225	0.272	0.265	0.737	0.899	0.608	0.738	0.26
ATAT1	promoter-TSS	-299	chr6	30594313	30594314	0.264	0.074	0.19	4.68e-223	1.34e-220	0.681	0.221	0.913	0.124	0.256	0.266	0.04	0.674	0.034	0.038	0.073
STK19	promoter-TSS	108	chr6	31939059	31939060	0.46	0.27	0.19	0	0	0.3	0.139	0.584	0.226	0.256	0.265	0.2	0.428	0.248	0.311	0.474
RGL2	promoter-TSS	-610	chr6	33267774	33267775	0.266	0.076	0.19	1.05e-116	6.4e-115	0.478	0.76	0.516	0.225	0.255	0.286	0.951	0.038	0.892	0.908	0.039
NCAPD2	intron	742	chr12	6604039	6604040	0.676	0.487	0.189	3.3e-124	2.3e-122	0.349	0.227	0.417	0.123	0.11	0.087	0.367	0.312	0.399	0.397	0.782
ZDHHC14	intron	1483	chr6	157804039	157804040	0.779	0.59	0.189	5.52e-114	3.17e-112	0.896	0.218	0.473	0.228	0.259	0.268	0.693	0.844	0.913	0.891	0.884
RRP12	exon	1030	chr10	99160096	99160097	0.833	0.644	0.189	1.94e-116	1.17e-114	0.936	0.223	0.591	0.23	0.257	0.268	0.962	0.936	0.948	0.944	0.946
EIF3B	intron	22560	chr7	2417033	2417034	0.694	0.505	0.189	2.72e-172	4.05e-170	0.609	0.143	0.667	0.137	0.098	0.105	0.857	0.803	0.672	0.798	0.941
MIR128-2	promoter-TSS	-232	chr3	35785735	35785736	0.791	0.603	0.188	1.83e-180	3.09e-178	0.828	0.355	0.758	0.477	0.713	0.74	0.853	0.781	0.844	0.861	0.63
VARS2	promoter-TSS	-422	chr6	30881562	30881563	0.317	0.129	0.188	5.43e-286	3.55e-283	0.042	0.575	0.02	0.304	0.396	0.169	0.024	0.166	0.02	0.062	0.109
CEP44	promoter-TSS	-40	chr4	175204787	175204788	0.736	0.548	0.188	1.26e-115	7.45e-114	0.794	0.434	0.554	0.214	0.135	0.227	0.774	0.782	0.824	0.868	0.776
DTX1	intron	35254	chr12	113530915	113530916	0.778	0.591	0.187	4.2e-120	2.7e-118	0.902	0.136	0.867	0.137	0.115	0.108	0.877	0.896	0.893	0.866	0.88
HIC1	promoter-TSS	-471	chr17	1959132	1959133	0.777	0.59	0.187	8.68e-224	2.52e-221	0.931	0.489	0.393	0.227	0.255	0.267	0.521	0.908	0.938	0.917	0.893
MIR4277	Intergenic	36964	chr5	1672018	1672019	0.697	0.51	0.187	1.32e-127	9.82e-126	0.628	0.235	0.421	0.226	0.257	0.266	0.5	0.825	0.512	0.796	0.633
GLOD4	intron	-25309	chr17	710879	710880	0.768	0.582	0.186	1.06e-158	1.33e-156	0.921	0.265	0.567	0.225	0.254	0.266	0.477	0.85	0.93	0.898	0.838
STXBP2	promoter-TSS	-23	chr19	7701963	7701964	0.746	0.56	0.186	1.05e-112	5.87e-111	0.925	0.223	0.372	0.218	0.252	0.252	0.459	0.819	0.936	0.898	0.806
MIR3164	3'UTR	6240	chr11	68856883	68856884	0.752	0.567	0.185	2.49e-261	1.14e-258	0.645	0.21	0.665	0.228	0.259	0.268	0.946	0.729	0.643	0.69	0.839
SNU13	intron	5599	chr22	42079313	42079314	0.555	0.37	0.185	1.51e-130	1.19e-128	0.656	0.223	0.549	0.227	0.257	0.266	0.042	0.857	0.772	0.899	0.044
DNAH6	promoter-TSS	-436	chr2	84743142	84743143	0.275	0.09	0.185	7.01e-122	4.67e-120	0.12	0.345	0.167	0.141	0.12	0.114	0.067	0.086	0.113	0.086	0.162
SHANK2-AS3	intron	-36016	chr11	70672878	70672879	0.439	0.254	0.185	1.61e-150	1.8e-148	0.461	0.232	0.84	0.227	0.257	0.267	0.044	0.799	0.344	0.587	0.462
BRF1	promoter-TSS	-158	chr14	105714379	105714380	0.739	0.554	0.185	2.42e-125	1.72e-123	0.702	0.138	0.865	0.135	0.108	0.106	0.224	0.718	0.504	0.668	0.884
BLACE	Intergenic	-4368	chr7	155164995	155164996	0.695	0.51	0.185	6.99e-133	5.75e-131	0.839	0.197	0.15	0.151	0.256	0.266	0.367	0.769	0.892	0.852	0.749
ERICH1-AS1	intron	189470	chr8	877074	877075	0.869	0.684	0.185	9.35e-134	7.84e-132	0.954	0.215	0.577	0.417	0.738	0.614	0.908	0.929	0.952	0.954	0.919
NR2E1	intron	3416	chr6	108492642	108492643	0.772	0.588	0.184	2.87e-159	3.64e-157	0.891	0.071	0.37	0.227	0.255	0.264	0.925	0.819	0.875	0.893	0.878
GTDC1	promoter-TSS	-543	chr2	144995448	144995449	0.239	0.056	0.183	6.19e-113	3.48e-111	0.076	0.542	0.053	0.164	0.137	0.125	0.014	0.239	0.465	0.953	0.135
TUBB	exon	9518	chr6	30698843	30698844	0.303	0.12	0.183	0	0	0.085	0.218	0.369	0.227	0.257	0.331	0.095	0.087	0.045	0.097	0.03
LOC100130872	promoter-TSS	-31	chr4	1202780	1202781	0.339	0.157	0.182	3.63e-121	2.38e-119	0.066	0.217	0.147	0.226	0.257	0.089	0.037	0.172	0.055	0.079	0.357
RNF14	promoter-TSS	-108	chr5	141348342	141348343	0.41	0.228	0.182	4.84e-122	3.24e-120	0.112	0.133	0.107	0.215	0.137	0.111	0.218	0.084	0.055	0.081	0.808
FBRS	exon	910	chr16	30671749	30671750	0.587	0.405	0.182	3.28e-165	4.48e-163	0.741	0.208	0.496	0.224	0.255	0.264	0.542	0.728	0.784	0.701	0.585
DAXX	exon	1182	chr6	33289610	33289611	0.733	0.551	0.182	3.85e-152	4.43e-150	0.884	0.216	0.893	0.225	0.256	0.265	0.934	0.78	0.891	0.89	0.932
TFB1M	Intergenic	-1209	chr6	155636825	155636826	0.72	0.538	0.182	1.09e-114	6.37e-113	0.854	0.145	0.911	0.133	0.114	0.106	0.452	0.877	0.583	0.689	0.925
TBX2	intron	1194	chr17	59478450	59478451	0.365	0.184	0.181	6.18e-127	4.55e-125	0.461	0.211	0.583	0.225	0.256	0.266	0.723	0.723	0.952	0.946	0.207
DHX16	exon	-6205	chr6	30647034	30647035	0.497	0.316	0.181	8.77e-231	2.75e-228	0.372	0.226	0.517	0.227	0.309	0.327	0.964	0.606	0.93	0.928	0.078
FOXO6	3'UTR	21137	chr1	41848739	41848740	0.812	0.632	0.18	3.47e-136	3.02e-134	0.883	0.222	0.531	0.229	0.257	0.267	0.955	0.898	0.884	0.913	0.922
PLD6	promoter-TSS	-650	chr17	17110295	17110296	0.465	0.285	0.18	1.11e-159	1.41e-157	0.515	0.342	0.421	0.224	0.258	0.267	0.261	0.494	0.537	0.457	0.373
OIP5-AS1	promoter-TSS	-250	chr15	41575950	41575951	0.757	0.578	0.179	6.03e-116	3.6e-114	0.92	0.119	0.41	0.225	0.092	0.088	0.395	0.893	0.931	0.909	0.877
IER3	3'UTR	746	chr6	30711580	30711581	0.664	0.485	0.179	0	0	0.677	0.21	0.735	0.123	0.258	0.329	0.935	0.746	0.785	0.808	0.877
LOC101928530	promoter-TSS	586	chr12	133465013	133465014	0.265	0.086	0.179	5.63e-114	3.23e-112	0.052	0.53	0.353	0.211	0.183	0.22	0.045	0.056	0.057	0.064	0.065
ATF6B	TTS	396	chr6	32095620	32095621	0.473	0.294	0.179	6.19e-152	7.11e-150	0.475	0.212	0.476	0.225	0.256	0.265	0.95	0.577	0.949	0.938	0.331
FAM193B	promoter-TSS	-569	chr5	176982116	176982117	0.837	0.658	0.179	2.22e-234	7.3e-232	0.788	0.413	0.868	0.947	0.925	0.938	0.52	0.887	0.72	0.824	0.376
B4GALNT4	promoter-TSS	-639	chr11	369155	369156	0.324	0.146	0.178	4.27e-120	2.75e-118	0.091	0.12	0.243	0.228	0.315	0.267	0.198	0.078	0.104	0.111	0.458
VARS2	intron	967	chr6	30883074	30883075	0.706	0.528	0.178	4.72e-199	1.01e-196	0.842	0.211	0.439	0.125	0.092	0.119	0.277	0.811	0.868	0.76	0.771
CHGA	promoter-TSS	-342	chr14	93389102	93389103	0.736	0.559	0.177	4.35e-130	3.4e-128	0.889	0.289	0.412	0.207	0.19	0.261	0.408	0.817	0.909	0.897	0.751
MPP4	intron	289	chr2	202563127	202563128	0.829	0.652	0.177	4.4e-178	7.1e-176	0.952	0.226	0.432	0.232	0.268	0.268	0.914	0.939	0.946	0.944	0.954
HS3ST3B1	Intergenic	-3045	chr17	14201321	14201322	0.784	0.608	0.176	3.03e-118	1.89e-116	0.764	0.217	0.62	0.254	0.302	0.266	0.654	0.888	0.817	0.88	0.868
ABHD16A	promoter-TSS	98	chr6	31670751	31670752	0.77	0.594	0.176	4.65e-142	4.47e-140	0.928	0.216	0.66	0.227	0.255	0.262	0.857	0.917	0.926	0.919	0.873
MIR595	intron	44366	chr7	158281138	158281139	0.787	0.611	0.176	6.41e-293	4.55e-290	0.926	0.209	0.413	0.225	0.256	0.266	0.865	0.896	0.928	0.893	0.774
LINC00599	non-coding	2050	chr8	9758788	9758789	0.779	0.603	0.176	2.22e-123	1.53e-121	0.743	0.158	0.598	0.132	0.256	0.265	0.496	0.877	0.818	0.905	0.902
TSSC4	5'UTR	949	chr11	2423196	2423197	0.319	0.143	0.176	6.75e-301	5.16e-298	0.912	0.212	0.515	0.226	0.256	0.265	0.024	0.913	0.05	0.052	0.073
KPNA4	intron	2069	chr3	160281306	160281307	0.497	0.321	0.176	2.75e-117	1.69e-115	0.586	0.576	0.145	0.14	0.148	0.121	0.419	0.486	0.448	0.565	0.595
TNXB	Intergenic	-1452	chr6	32078602	32078603	0.627	0.451	0.176	2.26e-121	1.49e-119	0.788	0.545	0.444	0.143	0.127	0.146	0.672	0.752	0.858	0.827	0.439
AVIL	Intergenic	-1027	chr12	58210878	58210879	0.813	0.637	0.176	2.55e-198	5.4e-196	0.885	0.395	0.811	0.507	0.407	0.373	0.85	0.86	0.894	0.903	0.851
SSPN	intron	964	chr12	26349469	26349470	0.646	0.471	0.175	1.3e-153	1.53e-151	0.566	0.139	0.449	0.224	0.258	0.266	0.021	0.325	0.499	0.643	0.729
RIPK3	promoter-TSS	-518	chr14	24809759	24809760	0.742	0.567	0.175	3.37e-177	5.34e-175	0.651	0.102	0.51	0.182	0.114	0.106	0.467	0.853	0.874	0.901	0.845
CXCR6	intron	-1180	chr3	45983792	45983793	0.542	0.367	0.175	1.89e-168	2.7e-166	0.235	0.119	0.14	0.123	0.256	0.081	0.236	0.17	0.308	0.303	0.844
LOC100506858	Intergenic	199933	chr5	2112381	2112382	0.738	0.563	0.175	1.36e-216	3.58e-214	0.605	0.221	0.41	0.226	0.259	0.266	0.521	0.83	0.69	0.786	0.51
TMEM244	promoter-TSS	-63	chr6	130182478	130182479	0.781	0.606	0.175	0	0	0.897	0.206	0.463	0.136	0.255	0.267	0.583	0.919	0.852	0.913	0.907
FEZF2	Intergenic	-3887	chr3	62363076	62363077	0.255	0.08	0.175	4.66e-147	4.86e-145	0.091	0.221	0.359	0.142	0.114	0.112	0.34	0.066	0.041	0.109	0.069
B3GALT4	TTS	2509	chr6	33247425	33247426	0.6	0.425	0.175	5.08e-180	8.49e-178	0.856	0.44	0.54	0.062	0.092	0.134	0.848	0.827	0.849	0.86	0.086
GNAS	promoter-TSS	-421	chr20	57414351	57414352	0.801	0.627	0.174	4.08e-127	3.01e-125	0.926	0.618	0.636	0.11	0.114	0.24	0.785	0.879	0.943	0.922	0.87
FLJ33360	Intergenic	-11996	chr5	6349400	6349401	0.745	0.571	0.174	4.33e-115	2.54e-113	0.911	0.215	0.394	0.228	0.259	0.267	0.78	0.66	0.898	0.855	0.841
MSH5	exon	4012	chr6	31711736	31711737	0.692	0.518	0.174	3.02e-115	1.78e-113	0.701	0.216	0.432	0.227	0.146	0.332	0.927	0.811	0.655	0.751	0.388
WDR63	promoter-TSS	-490	chr1	85527490	85527491	0.806	0.633	0.173	1.57e-113	8.91e-112	0.901	0.211	0.47	0.225	0.256	0.265	0.954	0.912	0.907	0.894	0.92
KLLN	promoter-TSS	478	chr10	89622715	89622716	0.675	0.502	0.173	1.77e-134	1.5e-132	0.588	0.213	0.549	0.227	0.258	0.269	0.507	0.7	0.71	0.647	0.733
LSP1	promoter-TSS	-226	chr11	1891872	1891873	0.774	0.601	0.173	1.59e-115	9.41e-114	0.902	0.209	0.59	0.179	0.115	0.081	0.479	0.919	0.921	0.933	0.884
ULK3	promoter-TSS	-456	chr15	75136007	75136008	0.675	0.502	0.173	1.08e-185	1.96e-183	0.61	0.208	0.416	0.158	0.113	0.11	0.865	0.805	0.564	0.82	0.19
ADI1	intron	68598	chr2	3452919	3452920	0.654	0.481	0.173	6.02e-212	1.51e-209	0.584	0.226	0.391	0.226	0.258	0.268	0.671	0.736	0.483	0.668	0.901
C6orf89	promoter-TSS	69	chr6	36853708	36853709	0.748	0.575	0.173	3.1e-125	2.2e-123	0.773	0.348	0.722	0.132	0.052	0.093	0.828	0.775	0.85	0.886	0.807
PDE6B	promoter-TSS	13	chr4	619375	619376	0.736	0.564	0.172	5.62e-181	9.5e-179	0.773	0.122	0.46	0.172	0.256	0.106	0.39	0.814	0.895	0.859	0.843
OTP	promoter-TSS	-425	chr5	76934946	76934947	0.26	0.088	0.172	5.54e-198	1.17e-195	0.212	0.204	0.455	0.141	0.088	0.125	0.012	0.031	0.349	0.316	0.052
SLC38A2	Intergenic	-1372	chr12	46768016	46768017	0.81	0.639	0.171	1.14e-116	6.91e-115	0.887	0.405	0.609	0.227	0.257	0.266	0.947	0.914	0.84	0.873	0.801
TIMM13	promoter-TSS	-601	chr19	2428514	2428515	0.259	0.088	0.171	4.77e-158	5.95e-156	0.016	0.136	0.018	0.132	0.115	0.094	0.393	0.037	0.224	0.243	0.119
RCVRN	intron	766	chr17	9807917	9807918	0.613	0.442	0.171	9.75e-293	6.9e-290	0.655	0.216	0.438	0.201	0.11	0.16	0.827	0.514	0.695	0.797	0.633
APBB1	promoter-TSS	-80	chr11	6440781	6440782	0.405	0.235	0.17	2.17e-115	1.28e-113	0.305	0.942	0.798	0.969	0.962	0.935	0.681	0.422	0.228	0.199	0.378
ZNF589	3'UTR	27949	chr3	48310544	48310545	0.788	0.618	0.17	2.44e-223	7.03e-221	0.948	0.059	0.81	0.131	0.115	0.104	0.92	0.944	0.944	0.938	0.884
GPSM3	intron	-1289	chr6	32164588	32164589	0.728	0.558	0.17	1.02e-263	4.83e-261	0.961	0.164	0.679	0.135	0.314	0.107	0.492	0.895	0.957	0.923	0.819
GRID1	Intergenic	-23383	chr10	88149632	88149633	0.56	0.391	0.169	1.07e-122	7.27e-121	0.324	0.236	0.548	0.146	0.114	0.107	0.402	0.551	0.31	0.491	0.664
DMBX1	Intergenic	-14039	chr1	46958628	46958629	0.257	0.088	0.169	1.97e-140	1.84e-138	0.108	0.91	0.128	0.551	0.684	0.709	0.026	0.257	0.032	0.034	0.207
PTPRF	intron	35656	chr1	44032202	44032203	0.72	0.551	0.169	2.02e-139	1.86e-137	0.912	0.423	0.38	0.225	0.257	0.265	0.651	0.875	0.921	0.924	0.075
ABCF1	intron	1455	chr6	30540624	30540625	0.575	0.406	0.169	9.18e-144	9.08e-142	0.26	0.265	0.179	0.225	0.09	0.086	0.289	0.535	0.373	0.534	0.273
MIR9-3HG	promoter-TSS	-90	chr15	89921182	89921183	0.798	0.63	0.168	3.56e-139	3.25e-137	0.898	0.601	0.859	0.086	0.14	0.151	0.896	0.886	0.932	0.921	0.574
MRPS23	3'UTR	-12158	chr17	55939590	55939591	0.296	0.128	0.168	1.45e-164	1.97e-162	0.054	0.142	0.344	0.228	0.256	0.265	0.033	0.065	0.154	0.188	0.178
AFAP1-AS1	promoter-TSS	-596	chr4	7755220	7755221	0.287	0.119	0.168	1.69e-115	1e-113	0.106	0.243	0.222	0.151	0.258	0.266	0.355	0.089	0.065	0.058	0.401
OTUB1	promoter-TSS	-96	chr11	63753228	63753229	0.73	0.562	0.168	2.52e-134	2.14e-132	0.915	0.218	0.348	0.225	0.256	0.266	0.312	0.806	0.918	0.88	0.756
LINC01101	Intergenic	23715	chr2	121200209	121200210	0.731	0.564	0.167	1.61e-128	1.22e-126	0.8	0.637	0.89	0.204	0.259	0.297	0.812	0.644	0.803	0.788	0.679
ASB18	promoter-TSS	-134	chr2	237173121	237173122	0.278	0.111	0.167	6.9e-224	2.01e-221	0.578	0.218	0.495	0.226	0.253	0.265	0.235	0.625	0.588	0.474	0.313
CCNL1	promoter-TSS	-535	chr3	156879083	156879084	0.655	0.488	0.167	8.95e-181	1.51e-178	0.629	0.206	0.916	0.225	0.114	0.079	0.597	0.768	0.597	0.668	0.716
LOC100130872	promoter-TSS	-181	chr4	1202930	1202931	0.263	0.096	0.167	2.48e-123	1.7e-121	0.058	0.164	0.191	0.044	0.028	0.052	0.066	0.045	0.027	0.043	0.574
CLDN6	intron	561	chr16	3067626	3067627	0.724	0.557	0.167	1.51e-179	2.5e-177	0.909	0.21	0.618	0.225	0.256	0.266	0.937	0.912	0.9	0.892	0.395
TTC34	Intergenic	-65983	chr1	2772212	2772213	0.788	0.622	0.166	4.38e-158	5.48e-156	0.898	0.206	0.519	0.226	0.256	0.263	0.835	0.862	0.893	0.876	0.865
TP73	promoter-TSS	-459	chr1	3568669	3568670	0.767	0.601	0.166	4.4e-251	1.82e-248	0.876	0.235	0.697	0.223	0.253	0.264	0.92	0.867	0.887	0.871	0.642
BLOC1S2	promoter-TSS	-41	chr10	102046509	102046510	0.75	0.584	0.166	1.67e-187	3.08e-185	0.865	0.536	0.872	0.229	0.239	0.258	0.801	0.842	0.816	0.879	0.737
MRVI1	promoter-TSS	174	chr11	10715360	10715361	0.75	0.584	0.166	4.6e-233	1.49e-230	0.712	0.211	0.461	0.118	0.114	0.332	0.552	0.873	0.812	0.865	0.867
PLAGL1	promoter-TSS	-739	chr6	144386474	144386475	0.739	0.573	0.166	2.12e-217	5.65e-215	0.72	0.46	0.394	0.228	0.254	0.265	0.802	0.568	0.732	0.797	0.79
SARDH	intron	-121499	chr9	136726575	136726576	0.783	0.617	0.166	5.9e-138	5.3e-136	0.934	0.184	0.521	0.226	0.09	0.266	0.471	0.898	0.855	0.926	0.863
MRVI1	promoter-TSS	-233	chr11	10715767	10715768	0.501	0.335	0.166	9.97e-199	2.13e-196	0.641	0.585	0.482	0.068	0.228	0.131	0.177	0.339	0.67	0.747	0.135
KANK2	promoter-TSS	-745	chr19	11308987	11308988	0.247	0.081	0.166	2.21e-182	3.81e-180	0.038	0.251	0.294	0.232	0.256	0.085	0.023	0.029	0.035	0.041	0.039
C2	TTS	1264	chr6	31866825	31866826	0.598	0.432	0.166	2.18e-184	3.85e-182	0.903	0.24	0.383	0.167	0.301	0.104	0.321	0.718	0.894	0.78	0.707
TFB2M	promoter-TSS	837	chr1	246728727	246728728	0.246	0.081	0.165	2.92e-183	5.1e-181	0.158	0.254	0.315	0.227	0.255	0.266	0.045	0.047	0.037	0.04	0.039
MCM3	exon	1559	chr6	52148119	52148120	0.492	0.327	0.165	2.15e-144	2.15e-142	0.318	0.216	0.502	0.227	0.258	0.267	0.836	0.543	0.476	0.71	0.557
LINC01163	Intergenic	254973	chr10	130339186	130339187	0.681	0.517	0.164	3.89e-207	9.18e-205	0.63	0.478	0.643	0.136	0.121	0.112	0.047	0.877	0.974	0.979	0.139
ANKRD39	intron	-3880	chr2	97527635	97527636	0.271	0.107	0.164	2.99e-132	2.43e-130	0.128	0.189	0.141	0.042	0.043	0.026	0.043	0.144	0.082	0.061	0.061
PLAGL1	promoter-TSS	-681	chr6	144386416	144386417	0.783	0.619	0.164	3.43e-215	8.95e-213	0.936	0.21	0.541	0.225	0.256	0.265	0.609	0.926	0.939	0.907	0.888
SNX29	intron	26333	chr16	12096923	12096924	0.331	0.167	0.164	3.88e-171	5.69e-169	0.153	0.214	0.441	0.233	0.255	0.264	0.041	0.138	0.206	0.154	0.15
RIPK3	5'UTR	168	chr14	24809073	24809074	0.596	0.432	0.164	1.53e-252	6.41e-250	0.835	0.217	0.452	0.228	0.107	0.264	0.526	0.713	0.835	0.806	0.602
MIMT1	promoter-TSS	477	chr19	57352746	57352747	0.595	0.431	0.164	2.1e-157	2.61e-155	0.896	0.65	0.853	0.23	0.26	0.268	0.878	0.95	0.946	0.935	0.904
DLEU2	intron	-7236	chr13	50706912	50706913	0.686	0.523	0.163	4.72e-142	4.53e-140	0.643	0.222	0.427	0.228	0.266	0.27	0.633	0.76	0.722	0.756	0.788
PCBP4	intron	110	chr3	51996797	51996798	0.337	0.174	0.163	1.96e-127	1.46e-125	0.063	0.221	0.375	0.231	0.265	0.268	0.147	0.062	0.058	0.073	0.069
GPSM3	promoter-TSS	-955	chr6	32164254	32164255	0.55	0.387	0.163	3.76e-155	4.54e-153	0.537	0.207	0.482	0.225	0.258	0.266	0.309	0.682	0.469	0.467	0.447
SRSF3	Intergenic	13203	chr6	36575292	36575293	0.73	0.567	0.163	4.4e-150	4.89e-148	0.554	0.209	0.428	0.134	0.308	0.091	0.482	0.709	0.569	0.798	0.887
B3GALNT1	promoter-TSS	-233	chr3	160823392	160823393	0.382	0.219	0.163	7.51e-211	1.84e-208	0.743	0.216	0.764	0.224	0.257	0.266	0.405	0.397	0.895	0.46	0.047
SKAP1	promoter-TSS	-302	chr17	46507895	46507896	0.765	0.603	0.162	6.94e-120	4.45e-118	0.885	0.159	0.629	0.148	0.118	0.108	0.612	0.909	0.91	0.892	0.886
ZNF738	promoter-TSS	-699	chr19	21541035	21541036	0.686	0.524	0.162	8.91e-130	6.94e-128	0.883	0.251	0.466	0.225	0.311	0.266	0.371	0.765	0.888	0.815	0.739
FKBPL	intron	232	chr6	32097834	32097835	0.673	0.511	0.162	4.13e-127	3.05e-125	0.658	0.166	0.277	0.135	0.125	0.098	0.372	0.752	0.707	0.823	0.691
LINC01475	Intergenic	10989	chr10	101279944	101279945	0.248	0.086	0.162	3.53e-145	3.57e-143	0.022	0.214	0.133	0.193	0.256	0.266	0.191	0.035	0.03	0.039	0.054
BAG6	promoter-TSS	-703	chr6	31621179	31621180	0.291	0.129	0.162	1.18e-164	1.6e-162	0.041	0.041	0.35	0.206	0.216	0.101	0.229	0.032	0.041	0.043	0.202
MYT1	Intergenic	-1028	chr20	62794798	62794799	0.723	0.561	0.162	2.09e-189	3.96e-187	0.752	0.153	0.468	0.224	0.251	0.264	0.494	0.818	0.787	0.86	0.807
APLP2	intron	1444	chr11	129941906	129941907	0.545	0.384	0.161	2.11e-131	1.69e-129	0.55	0.221	0.464	0.148	0.1	0.094	0.624	0.595	0.662	0.629	0.595
ZNF628	promoter-TSS	-332	chr19	55987366	55987367	0.663	0.502	0.161	1.05e-233	3.43e-231	0.801	0.221	0.41	0.232	0.263	0.264	0.917	0.74	0.812	0.809	0.445
PRICKLE2	promoter-TSS	-334	chr3	64211464	64211465	0.646	0.485	0.161	1.9e-292	1.34e-289	0.515	0.215	0.378	0.131	0.257	0.266	0.306	0.704	0.389	0.605	0.345
MIR9-3HG	Intergenic	31761	chr15	89953033	89953034	0.754	0.594	0.16	1.96e-225	5.82e-223	0.825	0.22	0.348	0.226	0.253	0.264	0.689	0.829	0.85	0.864	0.844
BLVRB	promoter-TSS	-78	chr19	40971802	40971803	0.806	0.646	0.16	1.03e-135	8.88e-134	0.973	0.223	0.72	0.226	0.257	0.279	0.97	0.976	0.966	0.967	0.968
FKBPL	5'UTR	155	chr6	32097911	32097912	0.544	0.384	0.16	1.69e-113	9.6e-112	0.614	0.211	0.516	0.225	0.256	0.265	0.032	0.253	0.604	0.872	0.446
C6orf89	intron	228	chr6	36853867	36853868	0.808	0.648	0.16	3.08e-128	2.33e-126	0.918	0.217	0.644	0.227	0.257	0.267	0.98	0.952	0.74	0.922	0.934
HOXA5	promoter-TSS	-773	chr7	27184059	27184060	0.527	0.367	0.16	1.32e-246	5.12e-244	0.59	0.225	0.602	0.225	0.257	0.266	0.623	0.483	0.5	0.51	0.033
KIF26B	intron	-63619	chr1	245254667	245254668	0.351	0.191	0.16	1.15e-115	6.79e-114	0.245	0.206	0.307	0.227	0.256	0.268	0.036	0.264	0.118	0.264	0.035
PRRT1	TTS	3607	chr6	32116112	32116113	0.702	0.542	0.16	2.15e-137	1.92e-135	0.73	0.209	0.496	0.225	0.256	0.265	0.94	0.889	0.725	0.8	0.21
LOC284009	intron	-6065	chr17	2324794	2324795	0.336	0.177	0.159	5.25e-278	2.97e-275	0.266	0.22	0.374	0.231	0.26	0.267	0.028	0.512	0.504	0.382	0.074
GRK1	promoter-TSS	45	chr13	114321641	114321642	0.369	0.21	0.159	3.63e-234	1.19e-231	0.482	0.242	0.376	0.257	0.098	0.265	0.145	0.208	0.357	0.331	0.613
MRVI1-AS1	promoter-TSS	131	chr11	10562913	10562914	0.612	0.453	0.159	1.8e-117	1.11e-115	0.704	0.217	0.503	0.228	0.256	0.266	0.726	0.702	0.663	0.708	0.641
ARHGDIA	promoter-TSS	-853	chr17	79830134	79830135	0.475	0.316	0.159	5.48e-155	6.61e-153	0.31	0.138	0.915	0.042	0.101	0.113	0.32	0.307	0.38	0.303	0.26
LINC00599	non-coding	1991	chr8	9758847	9758848	0.714	0.555	0.159	5.96e-125	4.21e-123	0.806	0.21	0.622	0.225	0.256	0.268	0.554	0.882	0.815	0.877	0.662
MTFR1L	non-coding	499	chr1	26147817	26147818	0.51	0.352	0.158	2.56e-127	1.9e-125	0.306	0.211	0.621	0.256	0.256	0.33	0.784	0.649	0.476	0.45	0.629
RRP12	exon	996	chr10	99160130	99160131	0.599	0.441	0.158	5.58e-120	3.58e-118	0.702	0.332	0.474	0.227	0.257	0.266	0.631	0.649	0.603	0.706	0.699
LINC01537	intron	19607	chr11	72301306	72301307	0.589	0.431	0.158	1.54e-144	1.54e-142	0.578	0.78	0.862	0.652	0.658	0.72	0.372	0.568	0.569	0.571	0.608
ABHD14B	promoter-TSS	-9	chr3	52008654	52008655	0.42	0.262	0.158	1.74e-294	1.26e-291	0.368	0.133	0.585	0.137	0.114	0.107	0.933	0.417	0.449	0.641	0.731
DDR1	promoter-TSS	479	chr6	30850868	30850869	0.237	0.079	0.158	3.1e-113	1.75e-111	0.116	0.265	0.273	0.225	0.092	0.33	0.029	0.074	0.026	0.168	0.027
ATP6V1G2	promoter-TSS	738	chr6	31513886	31513887	0.433	0.275	0.158	2.64e-184	4.67e-182	0.155	0.044	0.11	0.135	0.11	0.104	0.631	0.168	0.294	0.341	0.095
DEGS1	promoter-TSS	-308	chr1	224370601	224370602	0.738	0.581	0.157	3.5e-276	1.93e-273	0.907	0.141	0.829	0.135	0.114	0.106	0.596	0.899	0.932	0.91	0.469
ATP11A-AS1	intron	-19244	chr13	113428288	113428289	0.66	0.503	0.157	1.63e-133	1.35e-131	0.707	0.287	0.411	0.226	0.254	0.264	0.692	0.786	0.639	0.757	0.69
LSP1	promoter-TSS	-60	chr11	1892038	1892039	0.498	0.341	0.157	1.27e-118	7.96e-117	0.73	0.201	0.357	0.212	0.205	0.182	0.349	0.451	0.694	0.628	0.408
ATP6V1G2	exon	1363	chr6	31513261	31513262	0.719	0.562	0.157	3.64e-296	2.69e-293	0.85	0.232	0.532	0.121	0.118	0.084	0.543	0.85	0.897	0.876	0.841
WDR47	promoter-TSS	-312	chr1	109585161	109585162	0.453	0.297	0.156	2.55e-154	3.05e-152	0.365	0.219	0.277	0.227	0.258	0.265	0.358	0.258	0.358	0.318	0.297
BNC1	promoter-TSS	-277	chr15	83953744	83953745	0.768	0.612	0.156	1.63e-117	1e-115	0.927	0.221	0.453	0.226	0.258	0.266	0.528	0.829	0.915	0.897	0.825
CNPY3	promoter-TSS	-116	chr6	42896743	42896744	0.749	0.593	0.156	7.21e-120	4.62e-118	0.928	0.211	0.364	0.225	0.256	0.266	0.394	0.872	0.93	0.887	0.794
ZMYM1	promoter-TSS	-493	chr1	35544470	35544471	0.32	0.164	0.156	3.64e-178	5.88e-176	0.129	0.429	0.372	0.231	0.26	0.269	0.037	0.207	0.067	0.19	0.172
GSTCD	promoter-TSS	-57	chr4	106631912	106631913	0.237	0.081	0.156	7.27e-286	4.7e-283	0.018	0.387	0.125	0.15	0.124	0.115	0.092	0.025	0.025	0.033	0.029
NOCT	Intergenic	-326724	chr4	139610188	139610189	0.608	0.452	0.156	1.47e-287	9.84e-285	0.406	0.214	0.341	0.13	0.129	0.105	0.32	0.754	0.482	0.75	0.497
CNTN1	promoter-TSS	-941	chr12	41085302	41085303	0.33	0.175	0.155	1.87e-129	1.45e-127	0.612	0.219	0.576	0.228	0.256	0.266	0.016	0.587	0.039	0.031	0.044
IER3	promoter-TSS	-173	chr6	30712499	30712500	0.799	0.644	0.155	0	0	0.932	0.22	0.625	0.138	0.095	0.079	0.858	0.902	0.929	0.931	0.917
ATG4C	promoter-TSS	-563	chr1	63249213	63249214	0.711	0.556	0.155	1.8e-171	2.65e-169	0.703	0.212	0.623	0.229	0.257	0.27	0.975	0.819	0.7	0.764	0.839
RAX2	promoter-TSS	-51	chr19	3772269	3772270	0.556	0.402	0.154	5.1e-160	6.52e-158	0.512	0.447	0.613	0.227	0.121	0.267	0.61	0.509	0.607	0.612	0.54
LINC00461	Intergenic	-4340	chr5	87984959	87984960	0.745	0.591	0.154	6.58e-163	8.77e-161	0.927	0.21	0.585	0.225	0.256	0.267	0.913	0.936	0.925	0.916	0.861
SMIM13	intron	3271	chr6	11097536	11097537	0.66	0.506	0.154	4.32e-127	3.19e-125	0.916	0.162	0.23	0.123	0.144	0.082	0.291	0.746	0.895	0.826	0.679
TSPYL1	exon	1136	chr6	116600143	116600144	0.766	0.612	0.154	4.43e-130	3.46e-128	0.898	0.246	0.388	0.254	0.257	0.33	0.669	0.849	0.923	0.88	0.842
MIR1253	Intergenic	-7851	chr17	2659326	2659327	0.784	0.631	0.153	2.7e-124	1.88e-122	0.915	0.222	0.559	0.228	0.258	0.271	0.403	0.901	0.915	0.912	0.895
CTNNA2	promoter-TSS	-805	chr2	79739254	79739255	0.631	0.478	0.153	3.2e-159	4.06e-157	0.696	0.211	0.622	0.239	0.395	0.349	0.495	0.56	0.732	0.722	0.495
LOC101927932	promoter-TSS	81	chr20	57463783	57463784	0.667	0.514	0.153	3e-186	5.45e-184	0.689	0.087	0.348	0.134	0.094	0.116	0.454	0.631	0.387	0.349	0.358
VARS2	promoter-TSS	-220	chr6	30881764	30881765	0.665	0.512	0.153	3.94e-274	2.12e-271	0.917	0.223	0.405	0.224	0.251	0.257	0.368	0.762	0.912	0.841	0.589
CUX1	intron	51947	chr7	101512828	101512829	0.744	0.591	0.153	3.77e-115	2.21e-113	0.558	0.335	0.782	0.22	0.256	0.265	0.752	0.87	0.681	0.605	0.75
PHYHD1	promoter-TSS	-129	chr9	131683044	131683045	0.265	0.112	0.153	2.19e-145	2.23e-143	0.046	0.495	0.343	0.262	0.258	0.32	0.277	0.053	0.037	0.077	0.184
WBP1L	5'UTR	234	chr10	104536121	104536122	0.306	0.153	0.153	6.17e-178	9.9e-176	0.123	0.222	0.407	0.225	0.107	0.107	0.07	0.194	0.086	0.156	0.304
CELF2	intron	915	chr10	11207907	11207908	0.262	0.11	0.152	7.1e-139	6.46e-137	0.031	0.122	0.108	0.226	0.26	0.177	0.045	0.076	0.026	0.027	0.117
PWWP2B	intron	919	chr10	134211620	134211621	0.812	0.66	0.152	1.09e-282	6.66e-280	0.92	0.546	0.814	0.227	0.231	0.258	0.885	0.855	0.932	0.91	0.878
NPFF	intron	-1408	chr12	53902829	53902830	0.651	0.499	0.152	7.29e-162	9.55e-160	0.569	0.219	0.595	0.226	0.259	0.266	0.099	0.776	0.599	0.727	0.924
SHANK2-AS3	intron	-36018	chr11	70672876	70672877	0.719	0.568	0.151	1.54e-150	1.73e-148	0.849	0.317	0.466	0.225	0.256	0.266	0.386	0.801	0.877	0.852	0.739
MOB4	promoter-TSS	-413	chr2	198379881	198379882	0.626	0.475	0.151	3.05e-139	2.79e-137	0.827	0.142	0.244	0.134	0.115	0.107	0.341	0.774	0.804	0.732	0.635
TBX15	promoter-TSS	-747	chr1	119532925	119532926	0.59	0.439	0.151	1.15e-246	4.48e-244	0.589	0.143	0.347	0.253	0.117	0.11	0.314	0.719	0.337	0.812	0.723
ABLIM1	intron	273	chr10	116286411	116286412	0.341	0.191	0.15	1.28e-144	1.28e-142	0.166	0.212	0.405	0.225	0.256	0.266	0.262	0.177	0.39	0.435	0.898
CABP2	intron	675	chr11	67290223	67290224	0.779	0.629	0.15	1.39e-137	1.24e-135	0.901	0.191	0.509	0.239	0.248	0.265	0.662	0.885	0.88	0.887	0.664
NDUFAF8	intron	12864	chr17	79225974	79225975	0.644	0.494	0.15	2.73e-221	7.66e-219	0.517	0.21	0.238	0.226	0.258	0.266	0.03	0.766	0.541	0.701	0.486
GATA5	promoter-TSS	-407	chr20	61051432	61051433	0.802	0.652	0.15	1.17e-270	5.97e-268	0.92	0.211	0.452	0.226	0.256	0.266	0.868	0.921	0.925	0.907	0.934
STK19	promoter-TSS	-90	chr6	31938861	31938862	0.75	0.6	0.15	0	0	0.577	0.474	0.843	0.805	0.88	0.732	0.333	0.579	0.738	0.817	0.596
LINC00942	promoter-TSS	-193	chr12	1609463	1609464	0.79	0.641	0.149	2.21e-152	2.57e-150	0.931	0.247	0.509	0.227	0.313	0.266	0.788	0.889	0.932	0.907	0.852
GON4L	promoter-TSS	833	chr1	155828357	155828358	0.215	0.066	0.149	1.84e-142	1.78e-140	0.036	0.202	0.124	0.227	0.257	0.267	0.02	0.025	0.04	0.035	0.043
PTPRF	intron	34754	chr1	44031300	44031301	0.614	0.465	0.149	1.26e-154	1.51e-152	0.312	0.352	0.39	0.149	0.174	0.265	0.219	0.061	0.225	0.356	0.054
WBP1L	intron	808	chr10	104536695	104536696	0.685	0.537	0.148	3.17e-172	4.72e-170	0.656	0.423	0.753	0.226	0.309	0.266	0.658	0.689	0.597	0.701	0.736
RAB1B	promoter-TSS	-609	chr11	66035446	66035447	0.674	0.526	0.148	2.23e-179	3.66e-177	0.888	0.216	0.357	0.186	0.255	0.266	0.361	0.724	0.882	0.798	0.696
ESD	promoter-TSS	-269	chr13	47371635	47371636	0.438	0.29	0.148	4.91e-161	6.37e-159	0.222	0.22	0.351	0.226	0.31	0.266	0.335	0.271	0.309	0.395	0.097
SLC1A6	promoter-TSS	250	chr19	15121204	15121205	0.753	0.605	0.148	3.33e-152	3.85e-150	0.896	0.218	0.348	0.225	0.255	0.086	0.774	0.893	0.901	0.9	0.886
LOC100507547	promoter-TSS	76	chr6	32122065	32122066	0.664	0.516	0.148	4.14e-174	6.27e-172	0.905	0.211	0.348	0.225	0.256	0.265	0.377	0.818	0.906	0.791	0.595
TNXB	exon	12194	chr6	32064956	32064957	0.706	0.558	0.148	3.77e-161	4.89e-159	0.787	0.211	0.431	0.225	0.256	0.265	0.904	0.868	0.849	0.892	0.358
HTR2A	promoter-TSS	-352	chr13	47471562	47471563	0.717	0.57	0.147	2.79e-226	8.31e-224	0.811	0.231	0.761	0.157	0.278	0.266	0.88	0.857	0.821	0.798	0.779
ANKRD39	exon	-3831	chr2	97527586	97527587	0.618	0.471	0.147	2.67e-133	2.22e-131	0.499	0.212	0.611	0.156	0.122	0.265	0.752	0.757	0.676	0.735	0.114
LOC101927932	promoter-TSS	89	chr20	57463775	57463776	0.366	0.219	0.147	1.27e-186	2.31e-184	0.451	0.327	0.545	0.226	0.256	0.268	0.363	0.262	0.279	0.309	0.092
CTD-2194D22.4	Intergenic	61108	chr5	1948552	1948553	0.831	0.684	0.147	1.5e-207	3.57e-205	0.957	0.215	0.534	0.226	0.257	0.266	0.824	0.955	0.953	0.955	0.945
PLD6	exon	406	chr17	17109239	17109240	0.557	0.411	0.146	3.15e-157	3.89e-155	0.658	0.211	0.35	0.225	0.256	0.265	0.526	0.676	0.655	0.675	0.427
SMIM12	exon	-25769	chr1	35351185	35351186	0.758	0.612	0.146	5.29e-225	1.56e-222	0.924	0.175	0.881	0.228	0.252	0.286	0.894	0.9	0.892	0.713	0.911
LINC01475	Intergenic	11236	chr10	101279697	101279698	0.789	0.643	0.146	1.19e-124	8.35e-123	0.951	0.212	0.313	0.229	0.256	0.267	0.599	0.907	0.949	0.922	0.891
MEG3	promoter-TSS	-757	chr14	101291687	101291688	0.789	0.643	0.146	0	0	0.807	0.404	0.491	0.117	0.255	0.269	0.911	0.911	0.712	0.795	0.931
MIR9-3HG	promoter-TSS	-116	chr15	89921156	89921157	0.768	0.622	0.146	2.91e-138	2.62e-136	0.86	0.588	0.414	0.118	0.129	0.178	0.826	0.809	0.835	0.878	0.843
EZH1	intron	973	chr17	40896097	40896098	0.788	0.642	0.146	7.96e-188	1.47e-185	0.906	0.478	0.603	0.143	0.143	0.212	0.65	0.867	0.919	0.923	0.868
TEX14	promoter-TSS	-142	chr17	56769557	56769558	0.802	0.656	0.146	7.26e-221	2.02e-218	0.912	0.552	0.885	0.548	0.05	0.062	0.902	0.936	0.919	0.917	0.882
B3GALT4	exon	805	chr6	33245721	33245722	0.804	0.658	0.146	0	0	0.917	0.162	0.539	0.225	0.256	0.266	0.879	0.935	0.904	0.93	0.918
MT1G	promoter-TSS	-182	chr16	56702158	56702159	0.589	0.443	0.146	1.86e-125	1.33e-123	0.676	0.135	0.686	0.135	0.113	0.106	0.577	0.616	0.716	0.653	0.593
MDM4	promoter-TSS	-204	chr1	204485302	204485303	0.752	0.607	0.145	1.55e-124	1.09e-122	0.903	0.121	0.725	0.226	0.257	0.266	0.948	0.9	0.901	0.854	0.898
MRVI1-AS1	promoter-TSS	520	chr11	10563302	10563303	0.728	0.583	0.145	6.91e-180	1.15e-177	0.812	0.217	0.531	0.258	0.217	0.088	0.898	0.776	0.846	0.753	0.831
CLDN7	5'UTR	414	chr17	7165849	7165850	0.796	0.651	0.145	7.18e-149	7.76e-147	0.902	0.451	0.418	0.172	0.163	0.197	0.907	0.833	0.891	0.93	0.885
FKBPL	exon	517	chr6	32097549	32097550	0.187	0.042	0.145	4.26e-177	6.73e-175	0.144	0.098	0.011	0.009	0.123	0.112	0.007	0.359	0.018	0.486	0.009
CNGA3	promoter-TSS	-71	chr2	98962546	98962547	0.827	0.682	0.145	1.41e-135	1.21e-133	0.957	0.117	0.842	0.053	0.037	0.049	0.904	0.95	0.975	0.973	0.921
MIB2	promoter-TSS	-315	chr1	1550479	1550480	0.735	0.591	0.144	9.95e-123	6.74e-121	0.915	0.105	0.298	0.226	0.257	0.085	0.45	0.808	0.913	0.888	0.777
RGMA	intron	1418	chr15	93614970	93614971	0.727	0.583	0.144	1.91e-181	3.24e-179	0.79	0.217	0.359	0.117	0.119	0.11	0.35	0.864	0.769	0.594	0.853
PACRG	promoter-TSS	452	chr6	163149453	163149454	0.246	0.102	0.144	5.49e-162	7.22e-160	0.192	0.624	0.25	0.119	0.143	0.204	0.042	0.049	0.036	0.033	0.055
HOTAIR	non-coding	2408	chr12	54360131	54360132	0.479	0.335	0.144	1.63e-150	1.83e-148	0.245	0.237	0.096	0.149	0.14	0.121	0.213	0.287	0.206	0.227	0.148
IRS2	intron	5978	chr13	110432935	110432936	0.696	0.552	0.144	8.42e-177	1.32e-174	0.837	0.252	0.357	0.226	0.098	0.265	0.353	0.762	0.899	0.876	0.798
STMN1	promoter-TSS	-43	chr1	26233035	26233036	0.616	0.473	0.143	2.2e-197	4.61e-195	0.956	0.137	0.88	0.136	0.114	0.107	0.877	0.816	0.961	0.95	0.557
EEF1G	exon	-1271	chr11	62342730	62342731	0.741	0.598	0.143	7.55e-124	5.24e-122	0.909	0.218	0.417	0.143	0.09	0.084	0.448	0.876	0.892	0.904	0.878
GRB7	promoter-TSS	401	chr17	37895424	37895425	0.755	0.612	0.143	1.27e-143	1.26e-141	0.893	0.225	0.422	0.226	0.255	0.268	0.552	0.818	0.904	0.892	0.765
LHX4	intron	5542	chr1	180204974	180204975	0.705	0.563	0.142	1.35e-171	1.99e-169	0.883	0.217	0.591	0.227	0.106	0.265	0.758	0.902	0.728	0.856	0.893
ACBD4	promoter-TSS	-218	chr17	43212795	43212796	0.336	0.194	0.142	1.71e-119	1.09e-117	0.068	0.245	0.238	0.225	0.311	0.265	0.136	0.045	0.056	0.098	0.591
PTH2	exon	111	chr19	49926586	49926587	0.8	0.658	0.142	4.76e-148	5.07e-146	0.932	0.213	0.586	0.146	0.126	0.089	0.818	0.921	0.921	0.925	0.925
LOC101929715	Intergenic	25899	chr2	10615752	10615753	0.737	0.595	0.142	1.26e-151	1.44e-149	0.937	0.121	0.382	0.254	0.129	0.095	0.511	0.877	0.925	0.919	0.187
THSD7B	intron	224851	chr2	137747982	137747983	0.65	0.508	0.142	6.94e-162	9.09e-160	0.84	0.218	0.351	0.224	0.117	0.265	0.437	0.734	0.847	0.807	0.643
HSF4	exon	2176	chr16	67199463	67199464	0.792	0.651	0.141	4.52e-178	7.29e-176	0.784	0.186	0.811	0.152	0.962	0.113	0.92	0.814	0.778	0.844	0.543
WBP1L	promoter-TSS	-33	chr10	104535854	104535855	0.275	0.135	0.14	3.57e-158	4.48e-156	0.09	0.433	0.397	0.161	0.194	0.19	0.62	0.084	0.081	0.107	0.059
CLP1	promoter-TSS	-134	chr11	57425081	57425082	0.214	0.074	0.14	2.83e-115	1.66e-113	0.03	0.492	0.071	0.077	0.027	0.011	0.044	0.044	0.029	0.043	0.069
MRPS23	3'UTR	-11955	chr17	55939387	55939388	0.753	0.613	0.14	1.89e-174	2.87e-172	0.682	0.389	0.518	0.225	0.252	0.262	0.234	0.773	0.668	0.784	0.85
MIR375	promoter-TSS	-64	chr2	219866493	219866494	0.743	0.603	0.14	3.89000017111747e-317	3.60999999980538e-314	0.888	0.216	0.705	0.273	0.459	0.558	0.958	0.669	0.953	0.962	0.235
MGC2889	non-coding	1065	chr3	192960632	192960633	0.626	0.486	0.14	1.41e-114	8.2e-113	0.654	0.57	0.697	0.278	0.312	0.243	0.582	0.583	0.744	0.636	0.634
LOC154449	Intergenic	18292	chr6	170553364	170553365	0.75	0.61	0.14	1.05e-141	9.99e-140	0.888	0.217	0.371	0.228	0.123	0.102	0.595	0.846	0.892	0.88	0.848
ELMO1	promoter-TSS	-77	chr7	37489005	37489006	0.72	0.58	0.14	1.71e-144	1.71e-142	0.886	0.218	0.384	0.227	0.253	0.261	0.364	0.799	0.879	0.876	0.756
SLC19A1	Intergenic	-76521	chr21	47038905	47038906	0.701	0.561	0.14	2.31e-131	1.86e-129	0.759	0.214	0.537	0.228	0.259	0.268	0.626	0.778	0.758	0.807	0.728
MIR9-3HG	Intergenic	31632	chr15	89952904	89952905	0.451	0.312	0.139	7.75e-251	3.21e-248	0.15	0.236	0.247	0.131	0.257	0.266	0.852	0.317	0.208	0.153	0.427
STXBP2	intron	238	chr19	7702224	7702225	0.797	0.658	0.139	3.01e-127	2.23e-125	0.817	0.121	0.594	0.227	0.255	0.28	0.81	0.874	0.812	0.85	0.916
ZNF628	promoter-TSS	-283	chr19	55987415	55987416	0.617	0.478	0.139	2.85e-229	8.8e-227	0.625	0.137	0.81	0.176	0.13	0.116	0.595	0.509	0.811	0.571	0.43
ABHD14A	promoter-TSS	-97	chr3	52008944	52008945	0.742	0.603	0.139	2.15e-251	8.93e-249	0.908	0.374	0.54	0.118	0.255	0.327	0.57	0.817	0.889	0.839	0.821
PACRG	intron	126951	chr6	163275952	163275953	0.772	0.633	0.139	1.83e-182	3.17e-180	0.875	0.27	0.594	0.229	0.258	0.269	0.927	0.905	0.869	0.872	0.787
ZNF212	promoter-TSS	-122	chr7	148936619	148936620	0.314	0.175	0.139	5.55e-136	4.81e-134	0.333	0.217	0.472	0.225	0.257	0.266	0.086	0.298	0.402	0.355	0.374
CLN6	promoter-TSS	-145	chr15	68522224	68522225	0.236	0.097	0.139	2.45e-180	4.11e-178	0.257	0.208	0.27	0.242	0.174	0.317	0.04	0.053	0.057	0.051	0.103
KRTCAP3	TTS	406	chr2	27665638	27665639	0.596	0.457	0.139	9.99e-115	5.82e-113	0.39	0.207	0.595	0.256	0.092	0.11	0.827	0.555	0.486	0.745	0.536
LINC00652	promoter-TSS	-12	chr20	18774637	18774638	0.808	0.67	0.138	3.25e-121	2.14e-119	0.928	0.21	0.399	0.228	0.256	0.266	0.924	0.923	0.937	0.918	0.924
F2RL1	intron	1337	chr5	76116169	76116170	0.756	0.618	0.138	5e-115	2.93e-113	0.9	0.214	0.387	0.225	0.256	0.296	0.613	0.878	0.916	0.894	0.862
LHX5	promoter-TSS	-509	chr12	113910385	113910386	0.708	0.571	0.137	1.81e-307	1.47e-304	0.904	0.713	0.63	0.078	0.054	0.074	0.889	0.841	0.905	0.9	0.789
DLEU2	intron	-2734	chr13	50702410	50702411	0.747	0.61	0.137	9.81e-190	1.87e-187	0.898	0.272	0.493	0.202	0.196	0.261	0.352	0.794	0.921	0.893	0.783
MFSD6L	promoter-TSS	-202	chr17	8702868	8702869	0.232	0.095	0.137	9.69e-124	6.71e-122	0.025	0.235	0.314	0.226	0.116	0.136	0.023	0.018	0.023	0.03	0.045
C6orf47	TTS	2235	chr6	31626313	31626314	0.737	0.6	0.137	3.01e-127	2.23e-125	0.886	0.209	0.366	0.165	0.248	0.084	0.573	0.779	0.89	0.85	0.836
BARX2	Intergenic	-62720	chr11	129183160	129183161	0.368	0.231	0.137	0	0	0.303	0.901	0.452	0.233	0.258	0.291	0.457	0.408	0.553	0.554	0.339
ATP5G2	promoter-TSS	-121	chr12	54070229	54070230	0.489	0.353	0.136	2.83e-128	2.14e-126	0.519	0.228	0.508	0.226	0.107	0.332	0.382	0.659	0.644	0.544	0.27
LOC154449	Intergenic	10662	chr6	170560994	170560995	0.715	0.579	0.136	1.08e-140	1.01e-138	0.864	0.429	0.245	0.07	0.085	0.045	0.881	0.8	0.887	0.878	0.614
LSM5	promoter-TSS	-260	chr7	32530734	32530735	0.728	0.592	0.136	1.97e-185	3.52e-183	0.752	0.219	0.453	0.152	0.141	0.119	0.892	0.902	0.622	0.832	0.884
B4GALNT4	Intergenic	-1206	chr11	368588	368589	0.346	0.21	0.136	4.29e-121	2.81e-119	0.22	0.432	0.454	0.224	0.49	0.535	0.03	0.086	0.059	0.086	0.483
RD3	Intergenic	-1039	chr1	211667297	211667298	0.311	0.176	0.135	0	0	0.213	0.222	0.443	0.228	0.256	0.266	0.088	0.158	0.219	0.206	0.297
GPHA2	promoter-TSS	47	chr11	64703312	64703313	0.687	0.552	0.135	3.33e-119	2.11e-117	0.828	0.497	0.521	0.225	0.255	0.264	0.714	0.861	0.753	0.784	0.814
DAD1	Intergenic	99740	chr14	22958402	22958403	0.22	0.085	0.135	6.9e-131	5.49e-129	0.052	0.216	0.127	0.226	0.256	0.266	0.023	0.052	0.047	0.09	0.026
MIR4740	intron	-5823	chr17	79380400	79380401	0.738	0.603	0.135	3.92e-191	7.64e-189	0.704	0.245	0.442	0.236	0.258	0.268	0.877	0.422	0.496	0.456	0.902
MIR4786	Intergenic	37517	chr2	240844993	240844994	0.192	0.057	0.135	3.28e-142	3.16e-140	0.035	0.135	0.151	0.241	0.115	0.117	0.023	0.026	0.031	0.038	0.028
SNX3	promoter-TSS	-160	chr6	108582623	108582624	0.799	0.664	0.135	7.24e-138	6.49e-136	0.931	0.219	0.462	0.255	0.09	0.091	0.832	0.891	0.934	0.933	0.899
CNTN2	intron	-41909	chr1	204970430	204970431	0.676	0.542	0.134	6.12e-124	4.25e-122	0.902	0.228	0.359	0.226	0.256	0.266	0.414	0.789	0.872	0.773	0.657
PRPF18	intron	120467	chr10	13749405	13749406	0.756	0.622	0.134	1.32e-269	6.67e-267	0.923	0.216	0.598	0.226	0.256	0.267	0.395	0.889	0.921	0.895	0.749
CHURC1	promoter-TSS	-501	chr14	65380577	65380578	0.746	0.612	0.134	3.84e-116	2.3e-114	0.698	0.215	0.548	0.23	0.256	0.266	0.676	0.76	0.832	0.911	0.915
MIR9-3HG	Intergenic	29912	chr15	89951184	89951185	0.196	0.062	0.134	4.28e-259	1.91e-256	0.13	0.218	0.105	0.229	0.257	0.266	0.298	0.233	0.024	0.257	0.03
ZNF177	promoter-TSS	1	chr19	9473696	9473697	0.76	0.626	0.134	8.57e-128	6.41e-126	0.743	0.214	0.595	0.164	0.121	0.265	0.961	0.819	0.712	0.754	0.77
ADAMTS9-AS1	Intergenic	-162590	chr3	64384431	64384432	0.799	0.665	0.134	4.74e-143	4.63e-141	0.937	0.159	0.431	0.226	0.313	0.113	0.904	0.916	0.922	0.919	0.926
FLOT1	promoter-TSS	-754	chr6	30711206	30711207	0.767	0.633	0.134	0	0	0.929	0.103	0.552	0.227	0.256	0.267	0.558	0.86	0.918	0.899	0.843
AATK-AS1	promoter-TSS	-433	chr17	79138873	79138874	0.328	0.195	0.133	4.08e-129	3.14e-127	0.48	0.14	0.177	0.135	0.116	0.107	0.344	0.292	0.439	0.423	0.1
SIRT6	TTS	9129	chr19	4173466	4173467	0.709	0.576	0.133	8.13e-121	5.3e-119	0.797	0.175	0.687	0.162	0.244	0.23	0.944	0.855	0.857	0.886	0.776
MORC2-AS1	promoter-TSS	-147	chr22	31318147	31318148	0.516	0.383	0.133	1.01e-283	6.34e-281	0.765	0.227	0.361	0.226	0.257	0.265	0.617	0.781	0.711	0.784	0.318
HOXC5	intron	2710	chr12	54413345	54413346	0.525	0.393	0.132	2.06e-137	1.83e-135	0.154	0.211	0.342	0.226	0.256	0.266	0.371	0.323	0.335	0.468	0.38
MIR9-3HG	promoter-TSS	-354	chr15	89920918	89920919	0.536	0.404	0.132	3.55e-133	2.94e-131	0.6	0.129	0.728	0.129	0.084	0.074	0.607	0.587	0.558	0.555	0.557
LEKR1	promoter-TSS	-20	chr3	156544075	156544076	0.768	0.636	0.132	1.75e-126	1.28e-124	0.937	0.161	0.441	0.117	0.145	0.265	0.485	0.892	0.928	0.904	0.88
ATP6V1G2	exon	1357	chr6	31513267	31513268	0.736	0.604	0.132	8.25e-296	6.07e-293	0.93	0.216	0.664	0.233	0.257	0.266	0.978	0.941	0.92	0.942	0.919
AASDH	Intergenic	-1126	chr4	57254799	57254800	0.295	0.163	0.132	1.78e-244	6.73e-242	0.106	0.539	0.081	0.06	0.055	0.042	0.072	0.092	0.029	0.062	0.642
ELMO1	promoter-TSS	56	chr7	37488872	37488873	0.595	0.463	0.132	2.59e-138	2.34e-136	0.716	0.593	0.375	0.129	0.244	0.269	0.714	0.58	0.632	0.277	0.677
BCCIP	intron	1087	chr10	127513190	127513191	0.69	0.558	0.132	6.66e-127	4.9e-125	0.45	0.224	0.418	0.226	0.256	0.264	0.28	0.873	0.479	0.855	0.584
BSX	promoter-TSS	-51	chr11	122852429	122852430	0.935	0.804	0.131	7.76e-228	2.36e-225	0.952	0.198	0.931	0.975	0.909	0.965	0.978	0.949	0.964	0.974	0.953
ARSI	promoter-TSS	-153	chr5	149682677	149682678	0.684	0.553	0.131	9.2e-229	2.82e-226	0.827	0.121	0.502	0.168	0.094	0.096	0.925	0.781	0.545	0.666	0.91
MTG2	promoter-TSS	-841	chr20	60757239	60757240	0.59	0.459	0.131	6.65e-166	9.17e-164	0.595	0.215	0.579	0.226	0.26	0.266	0.41	0.763	0.638	0.576	0.131
PPP1R3C	promoter-TSS	-229	chr10	93393086	93393087	0.71	0.58	0.13	2.5e-114	1.44e-112	0.608	0.199	0.389	0.136	0.114	0.079	0.483	0.784	0.677	0.747	0.785
CLDN6	promoter-TSS	59	chr16	3068128	3068129	0.809	0.679	0.13	3.33e-175	5.13e-173	0.925	0.22	0.562	0.227	0.256	0.265	0.949	0.926	0.885	0.899	0.891
OTP	TTS	10331	chr5	76924190	76924191	0.679	0.549	0.13	1.7e-171	2.5e-169	0.857	0.206	0.376	0.152	0.256	0.085	0.405	0.777	0.841	0.806	0.734
IER3	exon	494	chr6	30711832	30711833	0.228	0.098	0.13	0	0	0.045	0.139	0.328	0.227	0.31	0.085	0.044	0.322	0.086	0.038	0.104
PIWIL2	promoter-TSS	-144	chr8	22132665	22132666	0.791	0.661	0.13	7e-144	6.94e-142	0.897	0.224	0.433	0.224	0.255	0.229	0.936	0.848	0.883	0.926	0.834
DNAJC2	promoter-TSS	-268	chr7	102985587	102985588	0.336	0.207	0.129	1.19e-166	1.66e-164	0.529	0.226	0.9	0.115	0.116	0.264	0.108	0.282	0.397	0.746	0.265
HMGCL	promoter-TSS	-129	chr1	24152077	24152078	0.656	0.527	0.129	3.11e-296	2.3e-293	0.858	0.225	0.429	0.115	0.088	0.268	0.767	0.847	0.877	0.892	0.735
CABP2	promoter-TSS	-128	chr11	67291026	67291027	0.721	0.592	0.129	7.37e-166	1.01e-163	0.865	0.212	0.56	0.225	0.256	0.265	0.655	0.839	0.809	0.802	0.821
LINC01029	Intergenic	-485129	chr18	76190811	76190812	0.707	0.578	0.129	3.88e-133	3.21e-131	0.89	0.21	0.421	0.137	0.256	0.086	0.505	0.781	0.882	0.858	0.768
ABHD16A	promoter-TSS	-255	chr6	31671391	31671392	0.511	0.382	0.129	6.49e-115	3.79e-113	0.587	0.127	0.695	0.226	0.258	0.264	0.944	0.751	0.483	0.566	0.569
CDK1	promoter-TSS	-32	chr10	62538179	62538180	0.3	0.172	0.128	5.04e-117	3.08e-115	0.072	0.185	0.216	0.713	0.542	0.666	0.81	0.568	0.055	0.062	0.096
GNAS	promoter-TSS	148	chr20	57463615	57463616	0.768	0.64	0.128	7.31e-192	1.44e-189	0.931	0.08	0.614	0.146	0.114	0.106	0.335	0.901	0.927	0.923	0.908
AGA	promoter-TSS	-551	chr4	178364207	178364208	0.478	0.35	0.128	8.29e-182	1.42e-179	0.141	0.169	0.343	0.133	0.115	0.116	0.308	0.124	0.218	0.114	0.171
HOXA5	promoter-TSS	-881	chr7	27184167	27184168	0.771	0.643	0.128	3.08e-250	1.27e-247	0.907	0.137	0.404	0.227	0.256	0.082	0.695	0.924	0.736	0.923	0.887
SCRN1	intron	193	chr7	30029231	30029232	0.681	0.553	0.128	4.03e-130	3.15e-128	0.589	0.216	0.553	0.216	0.184	0.244	0.675	0.789	0.611	0.762	0.346
MIR4470	promoter-TSS	-1	chr8	62627345	62627346	0.793	0.665	0.128	1.88e-126	1.37e-124	0.899	0.225	0.586	0.132	0.202	0.266	0.906	0.875	0.921	0.912	0.908
DXO	exon	147	chr6	31939884	31939885	0.344	0.216	0.128	0	0	0.221	0.221	0.112	0.126	0.097	0.324	0.351	0.395	0.374	0.362	0.118
COLEC11	intron	5378	chr2	3659019	3659020	0.757	0.63	0.127	5.16e-171	7.56e-169	0.889	0.222	0.63	0.226	0.242	0.262	0.957	0.917	0.886	0.928	0.89
PPP2R2C	intron	39147	chr4	6344449	6344450	0.743	0.616	0.127	4.22e-221	1.18e-218	0.741	0.208	0.43	0.117	0.096	0.113	0.675	0.876	0.647	0.895	0.588
LINC00461	Intergenic	-9463	chr5	87990082	87990083	0.745	0.618	0.127	5.27e-121	3.45e-119	0.788	0.219	0.376	0.227	0.258	0.267	0.677	0.84	0.822	0.874	0.844
MIR1234	TTS	495	chr6	33284965	33284966	0.636	0.509	0.127	8.33e-140	7.72e-138	0.518	0.149	0.698	0.138	0.123	0.108	0.645	0.571	0.555	0.516	0.054
GTF2IRD1	promoter-TSS	-662	chr7	73867457	73867458	0.725	0.598	0.127	4.86e-166	6.72e-164	0.78	0.126	0.348	0.151	0.123	0.113	0.733	0.837	0.852	0.826	0.84
GSE1	Intergenic	-36523	chr16	85608505	85608506	0.577	0.45	0.127	2.17e-171	3.19e-169	0.447	0.234	0.661	0.139	0.305	0.08	0.775	0.629	0.454	0.611	0.747
NME2	promoter-TSS	-63	chr17	49242732	49242733	0.272	0.146	0.126	1.21e-190	2.34e-188	0.922	0.211	0.503	0.226	0.256	0.266	0.017	0.932	0.039	0.048	0.038
SNORA71C	TTS	1080	chr20	37057366	37057367	0.277	0.151	0.126	8.98e-139	8.15e-137	0.096	0.216	0.345	0.256	0.256	0.265	0.027	0.05	0.101	0.075	0.085
CHMP1B	intron	-1235	chr18	11850153	11850154	0.746	0.62	0.126	5.94e-144	5.91e-142	0.77	0.21	0.646	0.227	0.257	0.266	0.897	0.913	0.795	0.824	0.938
LYPD5	promoter-TSS	-197	chr19	44325004	44325005	0.765	0.639	0.126	7.84e-121	5.12e-119	0.895	0.1	0.43	0.228	0.256	0.266	0.4	0.846	0.897	0.907	0.857
GCM2	intron	172	chr6	10881925	10881926	0.702	0.576	0.126	1.5e-135	1.29e-133	0.828	0.135	0.346	0.13	0.092	0.115	0.281	0.833	0.845	0.823	0.808
HLA-E	Intergenic	-38119	chr6	30419063	30419064	0.519	0.393	0.126	8.37e-183	1.46e-180	0.516	0.217	0.62	0.133	0.255	0.108	0.055	0.679	0.407	0.351	0.618
AKAP8L	promoter-TSS	-257	chr19	15530188	15530189	0.538	0.413	0.125	2.56e-201	5.65e-199	0.558	0.213	0.693	0.23	0.258	0.271	0.553	0.589	0.59	0.567	0.545
ESD	promoter-TSS	-46	chr13	47371412	47371413	0.718	0.593	0.125	2.18e-131	1.75e-129	0.777	0.142	0.627	0.138	0.12	0.112	0.759	0.814	0.799	0.821	0.788
LOC101927911	intron	-38880	chr17	2908068	2908069	0.799	0.674	0.125	8.47e-173	1.27e-170	0.925	0.127	0.357	0.146	0.261	0.268	0.934	0.868	0.921	0.912	0.923
MIR943	intron	1420	chr4	1986783	1986784	0.378	0.253	0.125	1.91e-139	1.75e-137	0.213	0.127	0.396	0.159	0.257	0.114	0.697	0.133	0.201	0.093	0.648
PCMT1	promoter-TSS	-628	chr6	150070202	150070203	0.806	0.681	0.125	2.57e-181	4.36e-179	0.947	0.21	0.539	0.236	0.289	0.284	0.568	0.894	0.945	0.934	0.892
MIR4251	intron	45596	chr1	3090134	3090135	0.738	0.614	0.124	1.55e-238	5.43e-236	0.864	0.218	0.391	0.18	0.147	0.091	0.9	0.915	0.894	0.917	0.926
LINC00554	Intergenic	8056	chr13	100642106	100642107	0.809	0.685	0.124	1.61e-175	2.5e-173	0.91	0.209	0.45	0.252	0.256	0.297	0.847	0.922	0.933	0.925	0.927
AXIN1	Intergenic	-7658	chr16	410333	410334	0.372	0.248	0.124	9.92e-204	2.26e-201	0.345	0.135	0.601	0.136	0.125	0.121	0.417	0.367	0.485	0.558	0.427
NAGS	intron	1275	chr17	42083306	42083307	0.656	0.532	0.124	3.06e-119	1.94e-117	0.557	0.229	0.527	0.126	0.255	0.266	0.527	0.505	0.558	0.474	0.605
ZNF738	promoter-TSS	-376	chr19	21541358	21541359	0.793	0.669	0.124	1.44e-169	2.08e-167	0.875	0.218	0.179	0.175	0.092	0.266	0.945	0.914	0.905	0.928	0.924
C6orf136	promoter-TSS	-393	chr6	30614422	30614423	0.758	0.634	0.124	2.22e-139	2.03e-137	0.925	0.157	0.503	0.163	0.257	0.105	0.565	0.88	0.923	0.903	0.783
CLDN6	promoter-TSS	-195	chr16	3068382	3068383	0.239	0.115	0.124	3.94e-147	4.12e-145	0.039	0.222	0.208	0.143	0.118	0.266	0.306	0.061	0.042	0.037	0.03
SLC25A22	promoter-TSS	-99	chr11	796361	796362	0.355	0.231	0.124	6.28e-304	4.89e-301	0.102	0.124	0.509	0.225	0.257	0.267	0.019	0.194	0.246	0.259	0.024
FRMD8	promoter-TSS	-180	chr11	65153860	65153861	0.376	0.253	0.123	1.15e-153	1.37e-151	0.097	0.236	0.368	0.225	0.256	0.084	0.038	0.219	0.153	0.171	0.884
IRF2BP1	Intergenic	5887	chr19	46383540	46383541	0.751	0.628	0.123	4.65e-121	3.05e-119	0.868	0.212	0.523	0.225	0.257	0.266	0.758	0.863	0.875	0.871	0.819
B3GALT4	exon	551	chr6	33245467	33245468	0.736	0.613	0.123	0	0	0.791	0.215	0.678	0.242	0.273	0.303	0.937	0.845	0.769	0.812	0.811
LEMD2	promoter-TSS	-33	chr6	33754751	33754752	0.773	0.65	0.123	1.55e-193	3.12e-191	0.653	0.222	0.573	0.228	0.257	0.266	0.761	0.701	0.706	0.778	0.767
SUPV3L1	promoter-TSS	-688	chr10	70939271	70939272	0.199	0.077	0.122	7.36e-117	4.48e-115	0.037	0.599	0.154	0.226	0.253	0.26	0.044	0.027	0.038	0.037	0.259
JTB	promoter-TSS	-32	chr1	153950482	153950483	0.296	0.174	0.122	7.72e-113	4.33e-111	0.059	0.21	0.337	0.225	0.256	0.265	0.702	0.473	0.853	0.817	0.056
MRVI1	promoter-TSS	-61	chr11	10715595	10715596	0.715	0.593	0.122	2.05e-220	5.66e-218	0.785	0.219	0.573	0.224	0.256	0.113	0.123	0.736	0.732	0.783	0.803
NR2F2	TTS	626	chr15	96877194	96877195	0.804	0.682	0.122	1.88e-160	2.41e-158	0.853	0.162	0.398	0.228	0.257	0.266	0.693	0.926	0.929	0.937	0.926
SORBS2	promoter-TSS	-19	chr4	186733428	186733429	0.603	0.481	0.122	8.96e-122	5.96e-120	0.567	0.378	0.9	0.156	0.253	0.268	0.544	0.711	0.63	0.649	0.6
OTP	promoter-TSS	-113	chr5	76934634	76934635	0.71	0.588	0.122	1.76e-145	1.8e-143	0.824	0.208	0.372	0.251	0.257	0.111	0.413	0.835	0.883	0.899	0.8
LOC284009	intron	-6357	chr17	2325086	2325087	0.712	0.591	0.121	1.23e-285	7.89e-283	0.807	0.229	0.805	0.105	0.113	0.114	0.778	0.861	0.746	0.815	0.82
C6orf136	promoter-TSS	-27	chr6	30614788	30614789	0.209	0.088	0.121	1.65e-123	1.14e-121	0.019	0.216	0.149	0.225	0.257	0.264	0.017	0.019	0.017	0.021	0.022
NEU1	exon	748	chr6	31829960	31829961	0.157	0.036	0.121	8.73e-114	5e-112	0.136	0.005	0.4	0.7	0.711	0.685	0.016	0.543	0.136	0.035	0.362
RGL2	promoter-TSS	-722	chr6	33267886	33267887	0.769	0.648	0.121	6.47e-125	4.56e-123	0.943	0.135	0.532	0.251	0.257	0.122	0.361	0.914	0.941	0.922	0.826
GSE1	Intergenic	-36094	chr16	85608934	85608935	0.287	0.166	0.121	1.88e-173	2.83e-171	0.214	0.214	0.449	0.124	0.122	0.233	0.288	0.193	0.162	0.256	0.14
CNTD2	promoter-TSS	-95	chr19	40732691	40732692	0.808	0.688	0.12	6.63e-114	3.8e-112	0.944	0.471	0.611	0.227	0.257	0.264	0.907	0.938	0.953	0.944	0.909
INPP5E	intron	-11312	chr9	139345567	139345568	0.824	0.704	0.12	3.06e-236	1.03e-233	0.93	0.205	0.771	0.154	0.189	0.141	0.945	0.925	0.935	0.96	0.949
ABHD16A	promoter-TSS	-110	chr6	31671246	31671247	0.404	0.285	0.119	7.15e-117	4.36e-115	0.206	0.156	0.435	0.254	0.094	0.107	0.084	0.197	0.209	0.356	0.849
LIN28A	promoter-TSS	60	chr1	26737318	26737319	0.855	0.736	0.119	0	0	0.943	0.92	0.927	0.136	0.059	0.094	0.949	0.897	0.952	0.955	0.914
MCL1	promoter-TSS	-324	chr1	150552537	150552538	0.808	0.69	0.118	3.23e-116	1.94e-114	0.891	0.211	0.571	0.225	0.256	0.266	0.938	0.916	0.904	0.91	0.921
ACSL6	promoter-TSS	-671	chr5	131348431	131348432	0.224	0.106	0.118	4.37e-163	5.84e-161	0.029	0.218	0.348	0.226	0.256	0.267	0.024	0.034	0.037	0.049	0.036
IFT46	promoter-TSS	-339	chr11	118437129	118437130	0.689	0.571	0.118	4.76e-123	3.24e-121	0.904	0.132	0.394	0.143	0.315	0.126	0.391	0.779	0.879	0.827	0.773
BNC1	promoter-TSS	-298	chr15	83953765	83953766	0.394	0.276	0.118	4.75e-119	3e-117	0.127	0.015	0.096	0.141	0.118	0.079	0.314	0.475	0.597	0.15	0.233
BNC1	promoter-TSS	-764	chr15	83954231	83954232	0.771	0.653	0.118	1.02e-140	9.61e-139	0.64	0.121	0.559	0.126	0.131	0.109	0.922	0.89	0.718	0.822	0.926
SRP68	promoter-TSS	-61	chr17	74068667	74068668	0.299	0.181	0.118	5.66e-114	3.25e-112	0.129	0.21	0.256	0.115	0.088	0.183	0.263	0.126	0.106	0.113	0.243
LINC00443	Intergenic	48374	chr13	107354601	107354602	0.453	0.336	0.117	5.37e-123	3.66e-121	0.576	0.215	0.379	0.23	0.261	0.267	0.249	0.444	0.586	0.503	0.508
WDR24	intron	-4516	chr16	744939	744940	0.796	0.679	0.117	9.38e-129	7.17e-127	0.913	0.214	0.444	0.227	0.256	0.271	0.782	0.887	0.923	0.925	0.898
FZD7	exon	1736	chr2	202901045	202901046	0.759	0.642	0.117	8.53e-262	3.94e-259	0.728	0.358	0.726	0.352	0.612	0.636	0.779	0.795	0.654	0.842	0.818
LINC00574	non-coding	746	chr6	170190914	170190915	0.789	0.672	0.117	3.3e-267	1.62e-264	0.835	0.207	0.819	0.228	0.098	0.107	0.958	0.794	0.864	0.886	0.94
PTRF	promoter-TSS	-245	chr17	40575582	40575583	0.195	0.079	0.116	2.54e-148	2.72e-146	0.034	0.219	0.215	0.225	0.256	0.264	0.026	0.03	0.033	0.035	0.053
SMIM12	intron	-26487	chr1	35351903	35351904	0.753	0.637	0.116	7.85e-120	5.03e-118	0.782	0.216	0.54	0.228	0.257	0.266	0.931	0.912	0.599	0.818	0.864
BARHL2	Intergenic	-12420	chr1	91195213	91195214	0.846	0.73	0.116	1.01e-117	6.27e-116	0.966	0.218	0.632	0.231	0.26	0.266	0.977	0.962	0.962	0.958	0.963
LINC00942	promoter-TSS	-107	chr12	1609549	1609550	0.594	0.478	0.116	1.21e-151	1.38e-149	0.358	0.219	0.387	0.226	0.098	0.332	0.299	0.313	0.191	0.624	0.573
DLEU2	intron	-1825	chr13	50701501	50701502	0.765	0.649	0.116	5.15e-213	1.31e-210	0.921	0.552	0.465	0.184	0.114	0.106	0.571	0.843	0.915	0.898	0.69
CLDN7	5'UTR	354	chr17	7165909	7165910	0.819	0.703	0.116	1.74e-147	1.83e-145	0.914	0.986	0.866	0.207	0.221	0.185	0.883	0.929	0.915	0.897	0.911
GADD45GIP1	promoter-TSS	-230	chr19	13068297	13068298	0.585	0.469	0.116	3.16e-174	4.79e-172	0.642	0.214	0.68	0.235	0.265	0.266	0.611	0.624	0.703	0.689	0.571
DDX39B	promoter-TSS	-131	chr6	31510382	31510383	0.707	0.591	0.116	5.65e-151	6.39e-149	0.904	0.283	0.347	0.227	0.099	0.267	0.476	0.796	0.896	0.85	0.758
ABHD16A	non-coding	167	chr6	31670682	31670683	0.795	0.679	0.116	4.8e-149	5.21e-147	0.872	0.278	0.897	0.228	0.26	0.265	0.961	0.86	0.865	0.87	0.913
KLHL14	intron	468	chr18	30352505	30352506	0.752	0.637	0.115	4.24e-179	6.94e-177	0.881	0.704	0.939	0.391	0.123	0.102	0.958	0.927	0.8	0.686	0.85
FAIM	promoter-TSS	-171	chr3	138327370	138327371	0.769	0.654	0.115	8.53e-189	1.6e-186	0.903	0.21	0.57	0.225	0.257	0.267	0.723	0.893	0.887	0.877	0.893
SOD3	promoter-TSS	92	chr4	24797176	24797177	0.47	0.355	0.115	1.84e-154	2.2e-152	0.085	0.136	0.335	0.224	0.117	0.267	0.264	0.088	0.057	0.145	0.114
MCC	promoter-TSS	-394	chr5	112824920	112824921	0.767	0.652	0.115	5.51e-155	6.64e-153	0.868	0.215	0.416	0.229	0.255	0.265	0.428	0.861	0.866	0.883	0.857
TRIM40	Intergenic	-8465	chr6	30095419	30095420	0.79	0.675	0.115	4.34e-138	3.91e-136	0.912	0.223	0.679	0.227	0.223	0.25	0.846	0.854	0.922	0.929	0.903
EIF2AK1	promoter-TSS	-902	chr7	6099761	6099762	0.797	0.682	0.115	1.77e-154	2.12e-152	0.941	0.213	0.457	0.225	0.256	0.265	0.728	0.903	0.936	0.921	0.872
CTBP2	exon	561	chr10	126715891	126715892	0.324	0.21	0.114	1.91e-171	2.81e-169	0.105	0.209	0.364	0.128	0.257	0.09	0.883	0.334	0.052	0.065	0.897
LEKR1	promoter-TSS	-25	chr3	156544070	156544071	0.191	0.077	0.114	2.72e-127	2.02e-125	0.049	0.219	0.24	0.225	0.257	0.266	0.291	0.056	0.04	0.484	0.07
HMGCL	promoter-TSS	-101	chr1	24152049	24152050	0.71	0.596	0.114	7.51e-278	4.22e-275	0.878	0.282	0.388	0.224	0.221	0.234	0.757	0.814	0.878	0.896	0.57
EPHA10	exon	29822	chr1	38201001	38201002	0.748	0.634	0.114	2.1e-126	1.53e-124	0.917	0.21	0.415	0.225	0.256	0.265	0.399	0.863	0.925	0.893	0.782
PTPRF	intron	35210	chr1	44031756	44031757	0.634	0.52	0.114	6.25e-193	1.24e-190	0.888	0.207	0.363	0.117	0.096	0.082	0.343	0.721	0.878	0.805	0.555
SERINC4	promoter-TSS	-51	chr15	44092345	44092346	0.818	0.704	0.114	5.34e-275	2.91e-272	0.957	0.215	0.597	0.231	0.265	0.275	0.931	0.941	0.936	0.952	0.858
WFIKKN2	Intergenic	-1463	chr17	48911141	48911142	0.666	0.552	0.114	1.63e-129	1.26e-127	0.839	0.114	0.389	0.182	0.256	0.256	0.485	0.824	0.863	0.915	0.844
MIR25	promoter-TSS	-49	chr7	99691314	99691315	0.731	0.617	0.114	1.25e-155	1.52e-153	0.922	0.238	0.463	0.118	0.104	0.089	0.379	0.828	0.924	0.89	0.831
FGF23	promoter-TSS	0	chr12	4488893	4488894	0.581	0.467	0.114	4.04e-123	2.76e-121	0.673	0.2	0.348	0.079	0.041	0.046	0.872	0.458	0.598	0.92	0.808
TNXB	exon	12537	chr6	32064613	32064614	0.194	0.081	0.113	8.16e-212	2.04e-209	0.03	0.148	0.28	0.235	0.117	0.116	0.036	0.036	0.035	0.047	0.044
CADM3	Intergenic	-3159	chr1	159138217	159138218	0.308	0.195	0.113	2.79e-145	2.83e-143	0.106	0.373	0.367	0.23	0.258	0.334	0.115	0.079	0.14	0.11	0.044
KLLN	exon	1120	chr10	89622073	89622074	0.651	0.538	0.113	3.3e-125	2.34e-123	0.907	0.221	0.421	0.225	0.257	0.113	0.367	0.746	0.914	0.827	0.208
NADSYN1	promoter-TSS	-750	chr11	71163466	71163467	0.828	0.715	0.113	1.71e-139	1.57e-137	0.881	0.212	0.744	0.227	0.257	0.266	0.979	0.959	0.893	0.94	0.933
ARAP1	promoter-TSS	-36	chr11	72433438	72433439	0.675	0.562	0.113	2.67e-183	4.68e-181	0.922	0.225	0.4	0.225	0.155	0.087	0.265	0.785	0.902	0.863	0.301
PCAT4	promoter-TSS	36	chr4	80748660	80748661	0.774	0.661	0.113	1.26e-130	9.95e-129	0.827	0.168	0.877	0.137	0.07	0.094	0.92	0.848	0.853	0.888	0.867
MIR595	intron	43967	chr7	158281537	158281538	0.623	0.51	0.113	1.05e-285	6.76e-283	0.722	0.221	0.49	0.227	0.258	0.269	0.626	0.696	0.736	0.659	0.674
KPNA6	promoter-TSS	-630	chr1	32573013	32573014	0.792	0.68	0.112	6.4e-190	1.23e-187	0.916	0.22	0.551	0.133	0.311	0.265	0.808	0.868	0.916	0.898	0.86
GATA3-AS1	promoter-TSS	-514	chr10	8095960	8095961	0.308	0.196	0.112	3.16e-126	2.29e-124	0.506	0.133	0.612	0.141	0.119	0.109	0.019	0.244	0.37	0.521	0.257
KCNE4	5'UTR	214	chr2	223916861	223916862	0.454	0.342	0.112	1.4e-206	3.28e-204	0.732	0.133	0.514	0.227	0.259	0.264	0.499	0.484	0.591	0.483	0.05
ZBTB18	exon	703	chr1	244217209	244217210	0.807	0.696	0.111	3.8e-238	1.31e-235	0.861	0.209	0.464	0.227	0.257	0.265	0.934	0.884	0.836	0.901	0.933
ACSF3	Intergenic	-55460	chr16	89104756	89104757	0.811	0.7	0.111	9.42e-121	6.14e-119	0.928	0.218	0.41	0.233	0.269	0.279	0.885	0.918	0.857	0.916	0.932
AMPD2	promoter-TSS	-27	chr1	110168021	110168022	0.727	0.616	0.111	8.26e-133	6.79e-131	0.646	0.215	0.393	0.159	0.122	0.1	0.22	0.73	0.592	0.709	0.915
GATA3	promoter-TSS	-578	chr10	8096088	8096089	0.787	0.676	0.111	6.6e-132	5.35e-130	0.919	0.21	0.538	0.225	0.256	0.266	0.709	0.918	0.915	0.914	0.882
TUBB	exon	9459	chr6	30698784	30698785	0.775	0.664	0.111	0	0	0.911	0.232	0.526	0.226	0.258	0.265	0.809	0.855	0.908	0.884	0.828
FOXK1	intron	21465	chr7	4743394	4743395	0.241	0.13	0.111	2.13e-178	3.45e-176	0.052	0.386	0.322	0.227	0.259	0.267	0.026	0.039	0.027	0.043	0.208
HIC1	promoter-TSS	-479	chr17	1959124	1959125	0.675	0.565	0.11	1.25e-224	3.69e-222	0.669	0.12	0.601	0.125	0.314	0.103	0.622	0.868	0.472	0.757	0.732
C6orf136	intron	882	chr6	30615697	30615698	0.798	0.688	0.11	9.11e-217	2.41e-214	0.938	0.062	0.418	0.254	0.098	0.265	0.954	0.92	0.926	0.948	0.832
PPP1R27	promoter-TSS	-157	chr17	79793082	79793083	0.212	0.102	0.11	1.39999999999998e-310	1.17e-307	0.032	0.189	0.103	0.236	0.257	0.123	0.355	0.083	0.171	0.075	0.767
BRF1	intron	276	chr14	105715464	105715465	0.78	0.67	0.11	2.45e-123	1.68e-121	0.833	0.138	0.629	0.258	0.123	0.266	0.716	0.93	0.642	0.771	0.923
GATA5	promoter-TSS	-292	chr20	61051317	61051318	0.752	0.642	0.11	1.57e-258	6.98e-256	0.88	0.138	0.368	0.225	0.099	0.106	0.352	0.895	0.913	0.929	0.918
VARS2	promoter-TSS	-341	chr6	30881643	30881644	0.739	0.629	0.11	9.18e-282	5.45e-279	0.825	0.219	0.387	0.226	0.113	0.106	0.718	0.804	0.826	0.861	0.822
CPNE5	Intergenic	-1275	chr6	36808494	36808495	0.751	0.641	0.11	1.28e-148	1.38e-146	0.916	0.211	0.394	0.225	0.256	0.265	0.395	0.872	0.908	0.9	0.852
LOC100287036	intron	53338	chr16	89440878	89440879	0.812	0.703	0.109	2.13e-289	1.45e-286	0.908	0.145	0.816	0.138	0.115	0.107	0.96	0.877	0.883	0.827	0.903
LMNTD1	promoter-TSS	-126	chr12	25801621	25801622	0.716	0.607	0.109	1.34e-147	1.41e-145	0.898	0.155	0.356	0.227	0.259	0.31	0.294	0.771	0.914	0.87	0.712
GATA5	promoter-TSS	-316	chr20	61051341	61051342	0.709	0.6	0.109	1.1e-261	5.06e-259	0.883	0.208	0.452	0.146	0.103	0.113	0.336	0.813	0.882	0.862	0.771
CBX7	intron	276	chr22	39548261	39548262	0.43	0.321	0.109	1.1e-129	8.55e-128	0.313	0.077	0.384	0.24	0.256	0.265	0.301	0.475	0.441	0.555	0.071
DDX39B	promoter-TSS	-763	chr6	31511014	31511015	0.734	0.625	0.109	1.27e-160	1.63e-158	0.587	0.215	0.762	0.226	0.256	0.296	0.744	0.627	0.758	0.775	0.609
PLAGL1	promoter-TSS	-71	chr6	144385806	144385807	0.706	0.597	0.109	2.78e-137	2.46e-135	0.645	0.104	0.812	0.95	0.783	0.908	0.727	0.706	0.666	0.702	0.678
DNASE2	exon	13974	chr19	12978360	12978361	0.804	0.696	0.108	6.87e-146	7.04e-144	0.909	0.223	0.709	0.228	0.256	0.267	0.909	0.919	0.903	0.935	0.911
TAPBP	intron	1951	chr6	33280212	33280213	0.721	0.613	0.108	8.76e-131	6.96e-129	0.907	0.141	0.417	0.136	0.115	0.106	0.647	0.85	0.884	0.842	0.752
S100A13	promoter-TSS	-88	chr1	153599831	153599832	0.798	0.691	0.107	1.89e-271	9.91e-269	0.936	0.211	0.405	0.225	0.256	0.265	0.835	0.925	0.944	0.924	0.9
LHX4	intron	4056	chr1	180203488	180203489	0.717	0.61	0.107	5.68e-238	1.95e-235	0.751	0.321	0.814	0.147	0.121	0.116	0.814	0.807	0.796	0.778	0.831
FKBPL	exon	559	chr6	32097507	32097508	0.786	0.679	0.107	2.37e-182	4.08e-180	0.761	0.228	0.453	0.228	0.258	0.266	0.507	0.91	0.851	0.905	0.885
CHTF18	intron	5853	chr16	844474	844475	0.808	0.702	0.106	5.8e-164	7.81e-162	0.917	0.231	0.492	0.226	0.259	0.267	0.899	0.919	0.908	0.92	0.922
LOC100506023	intron	830	chr1	173445463	173445464	0.241	0.135	0.106	1.46e-123	1.01e-121	0.03	0.142	0.165	0.135	0.311	0.113	0.019	0.03	0.032	0.053	0.104
TIMM13	promoter-TSS	-654	chr19	2428567	2428568	0.756	0.65	0.106	2.24e-159	2.85e-157	0.91	0.121	0.481	0.225	0.091	0.1	0.598	0.868	0.918	0.895	0.855
TREX1	TTS	678	chr3	48507596	48507597	0.691	0.585	0.106	2.32e-126	1.69e-124	0.772	0.158	0.627	0.217	0.139	0.105	0.699	0.881	0.771	0.835	0.1
GPSM3	exon	-1938	chr6	32165237	32165238	0.298	0.192	0.106	0	0	0.297	0.215	0.427	0.226	0.257	0.266	0.017	0.18	0.263	0.311	0.048
MZF1	promoter-TSS	-667	chr19	59085608	59085609	0.796	0.691	0.105	7.28e-182	1.25e-179	0.94	0.211	0.514	0.225	0.256	0.265	0.574	0.933	0.938	0.922	0.914
TMEM237	promoter-TSS	22	chr2	202508229	202508230	0.512	0.407	0.105	1.96e-194	3.99e-192	0.771	0.518	0.402	0.044	0.054	0.06	0.203	0.326	0.647	0.601	0.226
ATAT1	promoter-TSS	-426	chr6	30594186	30594187	0.451	0.346	0.105	2.62e-227	7.93e-225	0.357	0.169	0.349	0.214	0.252	0.262	0.347	0.44	0.41	0.415	0.274
ATP5G2	promoter-TSS	-186	chr12	54070294	54070295	0.27	0.165	0.105	1.32e-135	1.14e-133	0.103	0.239	0.182	0.257	0.309	0.121	0.117	0.089	0.093	0.155	0.034
NPFF	promoter-TSS	-20	chr12	53901441	53901442	0.725	0.62	0.105	8.24e-191	1.6e-188	0.876	0.215	0.479	0.159	0.099	0.082	0.573	0.681	0.884	0.88	0.819
MFSD6L	exon	297	chr17	8702369	8702370	0.702	0.597	0.105	7.62e-123	5.17e-121	0.775	0.347	0.791	0.019	0.039	0.019	0.539	0.831	0.801	0.833	0.608
BARHL2	Intergenic	-9369	chr1	91192162	91192163	0.806	0.702	0.104	2.73e-139	2.5e-137	0.965	0.136	0.168	0.135	0.116	0.107	0.932	0.946	0.962	0.956	0.957
ABALON	exon	408	chr20	30309717	30309718	0.684	0.58	0.104	1.51e-171	2.23e-169	0.664	0.394	0.629	0.135	0.127	0.093	0.744	0.737	0.653	0.69	0.714
LOC650226	intron	557	chr7	56515510	56515511	0.676	0.572	0.104	7.04e-115	4.11e-113	0.746	0.959	0.538	0.224	0.256	0.264	0.757	0.739	0.722	0.751	0.706
HOXB2	promoter-TSS	-323	chr17	46622715	46622716	0.196	0.092	0.104	8.86e-114	5.07e-112	0.039	0.524	0.282	0.231	0.257	0.266	0.02	0.036	0.034	0.035	0.071
APBB2	intron	53692	chr4	41162942	41162943	0.169	0.065	0.104	5.28e-127	3.89e-125	0.019	0.21	0.268	0.117	0.089	0.106	0.028	0.026	0.018	0.023	0.037
CABP2	promoter-TSS	48	chr11	67290850	67290851	0.782	0.678	0.104	1.46e-179	2.41e-177	0.88	0.678	0.805	0.19	0.253	0.267	0.538	0.907	0.849	0.922	0.887
ATAT1	promoter-TSS	-156	chr6	30594456	30594457	0.585	0.481	0.104	5.67e-210	1.38e-207	0.765	0.211	0.353	0.225	0.257	0.265	0.384	0.581	0.81	0.696	0.511
MRVI1	promoter-TSS	-97	chr11	10715217	10715218	0.792	0.689	0.103	2.59e-232	8.3e-230	0.94	0.209	0.479	0.127	0.313	0.113	0.909	0.901	0.94	0.923	0.903
VARS2	exon	1661	chr6	30883768	30883769	0.808	0.705	0.103	1.48e-160	1.9e-158	0.831	0.87	0.657	0.341	0.6	0.781	0.969	0.651	0.846	0.953	0.754
C6orf136	promoter-TSS	-647	chr6	30614168	30614169	0.229	0.126	0.103	3.22e-148	3.44e-146	0.563	0.222	0.409	0.135	0.256	0.266	0.348	0.596	0.042	0.039	0.072
LBX1-AS1	intron	6637	chr10	102995987	102995988	0.746	0.643	0.103	2.13e-181	3.62e-179	0.877	0.392	0.362	0.228	0.258	0.259	0.85	0.791	0.615	0.927	0.352
LINC01163	Intergenic	254921	chr10	130339134	130339135	0.635	0.532	0.103	2.44e-203	5.53e-201	0.884	0.396	0.38	0.23	0.259	0.269	0.339	0.675	0.857	0.739	0.602
CLDN6	promoter-TSS	-520	chr16	3068707	3068708	0.763	0.66	0.103	4.74e-116	2.84e-114	0.924	0.54	0.419	0.215	0.239	0.268	0.469	0.818	0.922	0.877	0.843
TMEM177	promoter-TSS	-41	chr2	120436701	120436702	0.768	0.665	0.103	5.37e-131	4.29e-129	0.893	0.314	0.864	0.031	0.019	0.064	0.858	0.861	0.922	0.898	0.769
LASP1	Intergenic	-1486	chr17	37024625	37024626	0.164	0.062	0.102	2.45e-180	4.11e-178	0.022	0.16	0.054	0.138	0.117	0.111	0.035	0.033	0.024	0.029	0.183
CDCA7	Intergenic	61510	chr2	174281070	174281071	0.763	0.661	0.102	3.32e-147	3.48e-145	0.941	0.135	0.847	0.137	0.114	0.108	0.879	0.909	0.953	0.949	0.948
ATRIP	intron	795	chr3	48489291	48489292	0.693	0.591	0.102	5.82e-119	3.68e-117	0.791	0.225	0.199	0.225	0.093	0.266	0.396	0.772	0.698	0.858	0.737
DOK7	promoter-TSS	-877	chr4	3485393	3485394	0.706	0.604	0.102	3.71e-282	2.24e-279	0.966	0.205	0.795	0.226	0.096	0.265	0.886	0.952	0.96	0.956	0.293
FAXDC2	promoter-TSS	-96	chr5	154230308	154230309	0.767	0.665	0.102	2.75e-235	9.14e-233	0.773	0.191	0.585	0.226	0.254	0.264	0.836	0.835	0.483	0.858	0.907
CHST12	Intergenic	-19727	chr7	2423467	2423468	0.771	0.669	0.102	1.51e-177	2.4e-175	0.911	0.379	0.478	0.227	0.259	0.268	0.949	0.891	0.912	0.908	0.882
LOC100507547	promoter-TSS	57	chr6	32122084	32122085	0.8	0.699	0.101	2.2e-179	3.62e-177	0.936	0.427	0.954	0.066	0.101	0.125	0.723	0.881	0.884	0.906	0.888
BLOC1S2	promoter-TSS	-300	chr10	102046768	102046769	0.819	0.718	0.101	3.72e-209	8.97e-207	0.944	0.463	0.527	0.224	0.253	0.264	0.793	0.927	0.946	0.936	0.893
SAG	promoter-TSS	-161	chr2	234216147	234216148	0.817	0.716	0.101	1.21e-265	5.85e-263	0.935	0.212	0.516	0.225	0.257	0.266	0.876	0.933	0.943	0.93	0.931
FBLN2	intron	-1044	chr3	13609195	13609196	0.826	0.725	0.101	1.21e-134	1.03e-132	0.958	0.135	0.907	0.137	0.116	0.108	0.907	0.946	0.955	0.945	0.939
DCK	promoter-TSS	-373	chr4	71858891	71858892	0.819	0.718	0.101	9.43e-138	8.44e-136	0.937	0.211	0.585	0.225	0.256	0.265	0.936	0.946	0.943	0.933	0.922
HERC6	promoter-TSS	-576	chr4	89299314	89299315	0.743	0.642	0.101	1.17e-115	6.94e-114	0.942	0.137	0.469	0.135	0.115	0.106	0.481	0.854	0.939	0.911	0.826
DHX16	exon	-6319	chr6	30647148	30647149	0.238	0.137	0.101	1.52e-244	5.77e-242	0.116	0.161	0.148	0.141	0.096	0.093	0.262	0.059	0.051	0.115	0.154
DXO	promoter-TSS	-209	chr6	31940240	31940241	0.765	0.664	0.101	2.15e-217	5.71e-215	0.9	0.241	0.479	0.225	0.122	0.318	0.708	0.907	0.905	0.918	0.869
LMNTD1	intron	-1348	chr12	25707564	25707565	0.457	0.357	0.1	2.57e-167	3.61e-165	0.502	0.178	0.568	0.127	0.257	0.265	0.317	0.475	0.435	0.459	0.449
C10orf95	exon	607	chr10	104210692	104210693	0.322	0.222	0.1	4.01e-194	8.09e-192	0.169	0.221	0.519	0.228	0.258	0.266	0.019	0.39	0.061	0.167	0.367
BSX	promoter-TSS	-39	chr11	122852417	122852418	0.852	0.752	0.1	2.7e-227	8.14e-225	0.913	0.52	0.896	0.928	0.916	0.936	0.922	0.875	0.925	0.887	0.806
LINC01276	Intergenic	-75416	chr6	41394765	41394766	0.581	0.481	0.1	4.74e-157	5.85e-155	0.633	0.212	0.398	0.225	0.256	0.265	0.589	0.832	0.88	0.689	0.165
HOXB2	promoter-TSS	-144	chr17	46622536	46622537	0.807	0.708	0.099	1.24e-115	7.32e-114	0.934	0.226	0.436	0.226	0.307	0.088	0.965	0.92	0.935	0.942	0.918
DLEU2	intron	-3873	chr13	50703549	50703550	0.265	0.166	0.099	7.1e-200	1.53e-197	0.129	0.128	0.263	0.134	0.119	0.127	0.083	0.084	0.144	0.144	0.177
GNAS	promoter-TSS	-70	chr20	57463397	57463398	0.205	0.106	0.099	3.95e-189	7.45e-187	0.041	0.218	0.09	0.227	0.256	0.265	0.625	0.467	0.043	0.055	0.086
SLC26A10	promoter-TSS	-451	chr12	58013241	58013242	0.813	0.714	0.099	0	0	0.943	0.148	0.427	0.227	0.255	0.266	0.951	0.941	0.935	0.94	0.93
ARHGDIA	promoter-TSS	-915	chr17	79830196	79830197	0.744	0.645	0.099	5.18e-157	6.39e-155	0.876	0.265	0.351	0.26	0.313	0.266	0.407	0.789	0.837	0.798	0.812
LOC286083	intron	238357	chr8	1012465	1012466	0.82	0.721	0.099	2.6e-115	1.53e-113	0.944	0.214	0.432	0.225	0.257	0.267	0.963	0.937	0.946	0.942	0.917
MIR4470	promoter-TSS	491	chr8	62627837	62627838	0.802	0.704	0.098	5.99e-232	1.91e-229	0.926	0.212	0.508	0.226	0.256	0.266	0.889	0.914	0.93	0.906	0.902
LINC01475	Intergenic	8174	chr10	101282759	101282760	0.746	0.648	0.098	6.67e-190	1.28e-187	0.916	0.068	0.481	0.225	0.097	0.109	0.441	0.89	0.909	0.905	0.863
PACS2	promoter-TSS	-331	chr14	105780420	105780421	0.747	0.649	0.098	5.3e-133	4.38e-131	0.837	0.09	0.435	0.255	0.107	0.305	0.475	0.873	0.89	0.904	0.87
MIR9-3HG	Intergenic	-1244	chr15	89903565	89903566	0.827	0.729	0.098	6.14e-135	5.24e-133	0.961	0.213	0.471	0.224	0.255	0.265	0.788	0.95	0.95	0.96	0.941
MBP	promoter-TSS	-649	chr18	74845422	74845423	0.696	0.598	0.098	3.03e-116	1.82e-114	0.613	0.129	0.457	0.133	0.113	0.106	0.4	0.856	0.816	0.642	0.843
TMEM127	intron	890	chr2	96930860	96930861	0.704	0.606	0.098	1.22e-186	2.22e-184	0.91	0.22	0.479	0.225	0.256	0.09	0.397	0.781	0.904	0.859	0.704
DDX17	exon	11610	chr22	38890734	38890735	0.659	0.561	0.098	1.25e-200	2.75e-198	0.578	0.221	0.731	0.226	0.257	0.266	0.416	0.699	0.53	0.688	0.399
ZBTB9	exon	545	chr6	33422900	33422901	0.783	0.685	0.098	4.89e-154	5.82e-152	0.947	0.498	0.199	0.231	0.258	0.267	0.37	0.913	0.942	0.921	0.88
CLP1	promoter-TSS	-368	chr11	57424847	57424848	0.79	0.693	0.097	1.21e-153	1.43e-151	0.915	0.222	0.48	0.227	0.258	0.269	0.748	0.869	0.919	0.919	0.864
PRCD	promoter-TSS	-158	chr17	74535962	74535963	0.793	0.696	0.097	5.05e-215	1.32e-212	0.927	0.314	0.566	0.221	0.256	0.266	0.365	0.923	0.955	0.931	0.874
SLC25A22	promoter-TSS	-159	chr11	796421	796422	0.168	0.071	0.097	6.12e-299	4.63e-296	0.085	0.169	0.149	0.752	0.705	0.814	0.062	0.295	0.086	0.096	0.118
TREX1	TTS	436	chr3	48507354	48507355	0.163	0.066	0.097	5.26e-122	3.51e-120	0.11	0.219	0.635	0.144	0.154	0.11	0.022	0.23	0.046	0.252	0.034
CTBS	promoter-TSS	28	chr1	85040134	85040135	0.73	0.633	0.097	4.28e-130	3.35e-128	0.89	0.203	0.422	0.224	0.254	0.261	0.682	0.787	0.888	0.838	0.798
MIR5093	Intergenic	-125353	chr16	85465283	85465284	0.765	0.668	0.097	0	0	0.942	0.186	0.53	0.225	0.12	0.079	0.401	0.876	0.929	0.918	0.856
COQ3	promoter-TSS	-160	chr6	99842241	99842242	0.74	0.643	0.097	9.43e-220	2.57e-217	0.821	0.334	0.865	0.362	0.441	0.448	0.855	0.883	0.835	0.854	0.701
LINC00682	TTS	4023	chr4	41880604	41880605	0.172	0.076	0.096	5.37e-228	1.64e-225	0.04	0.668	0.096	0.189	0.212	0.278	0.071	0.062	0.055	0.064	0.055
WRAP73	promoter-TSS	-738	chr1	3567408	3567409	0.634	0.538	0.096	0	0	0.36	0.239	0.139	0.126	0.13	0.099	0.433	0.451	0.248	0.651	0.864
FGFR2	promoter-TSS	-173	chr10	123356331	123356332	0.741	0.645	0.096	6.75e-161	8.71e-159	0.913	0.41	0.629	0.219	0.205	0.249	0.878	0.864	0.9	0.909	0.048
RAB1B	promoter-TSS	-578	chr11	66035477	66035478	0.235	0.139	0.096	1.96e-175	3.04e-173	0.224	0.839	0.146	0.154	0.131	0.112	0.143	0.176	0.246	0.22	0.237
HOXC4	intron	-1381	chr12	54446279	54446280	0.658	0.562	0.096	1.91e-153	2.24e-151	0.716	0.249	0.651	0.116	0.1	0.268	0.348	0.73	0.589	0.686	0.626
TNXB	exon	12116	chr6	32065034	32065035	0.739	0.643	0.096	4.79e-153	5.6e-151	0.839	0.548	0.661	0.04	0.019	0.032	0.81	0.847	0.858	0.858	0.825
CD40	promoter-TSS	-211	chr20	44746681	44746682	0.675	0.58	0.095	4.14e-122	2.77e-120	0.818	0.137	0.711	0.227	0.257	0.266	0.873	0.828	0.762	0.813	0.062
STK19	promoter-TSS	-978	chr6	31937973	31937974	0.281	0.186	0.095	1.24e-151	1.42e-149	0.052	0.194	0.181	0.136	0.111	0.106	0.217	0.072	0.043	0.105	0.045
MIR8073	intron	19610	chr13	111012914	111012915	0.197	0.102	0.095	1.1e-123	7.62e-122	0.082	0.49	0.2	0.23	0.256	0.266	0.065	0.142	0.428	0.324	0.097
HECA	promoter-TSS	-48	chr6	139456200	139456201	0.167	0.072	0.095	2.32e-129	1.79e-127	0.013	0.948	0.091	0.903	0.893	0.908	0.026	0.191	0.018	0.022	0.163
RCVRN	exon	420	chr17	9808263	9808264	0.182	0.087	0.095	0	0	0.053	0.212	0.337	0.225	0.256	0.266	0.031	0.034	0.041	0.042	0.047
B4GALNT4	Intergenic	-1354	chr11	368440	368441	0.78	0.685	0.095	2.25e-112	1.25e-110	0.859	0.137	0.701	0.132	0.255	0.266	0.932	0.853	0.807	0.86	0.414
SHANK2-AS3	intron	-35638	chr11	70673256	70673257	0.699	0.604	0.095	5.77e-141	5.45e-139	0.782	0.214	0.547	0.224	0.254	0.262	0.826	0.734	0.757	0.77	0.76
COQ6	promoter-TSS	-525	chr14	74416111	74416112	0.376	0.281	0.095	1.96e-156	2.4e-154	0.335	0.118	0.383	0.256	0.161	0.125	0.858	0.866	0.379	0.682	0.614
AXIN1	Intergenic	-7599	chr16	410274	410275	0.733	0.638	0.095	1.27e-192	2.53e-190	0.804	0.314	0.744	0.226	0.258	0.267	0.946	0.849	0.82	0.468	0.877
TIMP3	intron	-1113	chr22	33195688	33195689	0.777	0.682	0.095	0	0	0.929	0.216	0.593	0.119	0.128	0.105	0.939	0.913	0.923	0.925	0.345
ABHD14B	promoter-TSS	538	chr3	52008107	52008108	0.732	0.637	0.095	4.27e-236	1.43e-233	0.85	0.163	0.437	0.117	0.095	0.321	0.593	0.768	0.854	0.822	0.761
PRSS3P2	Intergenic	15808	chr7	142494564	142494565	0.651	0.556	0.095	2.39e-123	1.64e-121	0.255	0.258	0.363	0.255	0.116	0.113	0.285	0.262	0.487	0.453	0.759
CLSTN1	promoter-TSS	-136	chr1	9884719	9884720	0.81	0.716	0.094	2.19e-278	1.25e-275	0.945	0.427	0.76	0.203	0.209	0.243	0.935	0.895	0.921	0.919	0.895
DEGS1	promoter-TSS	-587	chr1	224370322	224370323	0.783	0.689	0.094	0	0	0.939	0.216	0.507	0.135	0.092	0.115	0.604	0.932	0.933	0.926	0.927
PTRF	promoter-TSS	-142	chr17	40575479	40575480	0.668	0.574	0.094	7.61e-150	8.41e-148	0.89	0.21	0.442	0.225	0.256	0.265	0.863	0.807	0.886	0.864	0.872
TRAPPC12	intron	68992	chr2	3452437	3452438	0.795	0.701	0.094	6.57e-179	1.07e-176	0.887	0.192	0.621	0.149	0.256	0.266	0.825	0.917	0.914	0.919	0.89
SCRT1	3'UTR	3813	chr8	145556129	145556130	0.792	0.698	0.094	5.28e-127	3.89e-125	0.861	0.208	0.907	0.142	0.117	0.108	0.795	0.921	0.892	0.905	0.92
MCIDAS	intron	3983	chr5	54519159	54519160	0.535	0.441	0.094	1.8e-161	2.35e-159	0.329	0.222	0.095	0.227	0.099	0.265	0.671	0.488	0.902	0.911	0.511
SLC24A1	promoter-TSS	-85	chr15	65914184	65914185	0.193	0.099	0.094	4.77999999600328e-316	4.33999999998158e-313	0.052	0.215	0.193	0.226	0.255	0.266	0.021	0.028	0.036	0.031	0.033
MIR9-3HG	Intergenic	30598	chr15	89951870	89951871	0.815	0.721	0.094	5.1e-259	2.27e-256	0.913	0.317	0.59	0.228	0.256	0.267	0.949	0.919	0.912	0.889	0.915
ACBD4	promoter-TSS	-132	chr17	43212881	43212882	0.642	0.548	0.094	9.37e-133	7.7e-131	0.751	0.194	0.789	0.191	0.285	0.335	0.941	0.672	0.84	0.889	0.699
IER3	exon	105	chr6	30712221	30712222	0.736	0.642	0.094	0	0	0.943	0.164	0.48	0.119	0.257	0.148	0.448	0.894	0.914	0.906	0.452
T	promoter-TSS	-308	chr6	166582464	166582465	0.767	0.673	0.094	2.16e-122	1.45e-120	0.888	0.214	0.427	0.228	0.257	0.266	0.537	0.882	0.945	0.939	0.896
HOXA5	promoter-TSS	-115	chr7	27183401	27183402	0.893	0.799	0.094	6.09e-124	4.23e-122	0.918	0.221	0.882	0.962	0.921	0.955	0.966	0.871	0.925	0.913	0.891
STXBP2	intron	192	chr19	7702178	7702179	0.669	0.576	0.093	1.08e-125	7.78e-124	0.644	0.063	0.476	0.233	0.118	0.265	0.409	0.8	0.731	0.814	0.333
OTP	promoter-TSS	20	chr5	76934501	76934502	0.542	0.449	0.093	1.51e-126	1.1e-124	0.606	0.514	0.628	0.227	0.257	0.269	0.598	0.568	0.57	0.617	0.522
CDH18	promoter-TSS	-326	chr5	19988678	19988679	0.201	0.108	0.093	2.56e-183	4.49e-181	0.04	0.22	0.371	0.227	0.259	0.266	0.347	0.059	0.623	0.941	0.061
KLLN	promoter-TSS	472	chr10	89622721	89622722	0.22	0.127	0.093	5.24e-134	4.42e-132	0.085	0.12	0.141	0.134	0.128	0.085	0.071	0.232	0.113	0.129	0.051
SOX8	Intergenic	38330	chr16	1070137	1070138	0.295	0.202	0.093	1.02e-122	6.91e-121	0.082	0.336	0.249	0.03	0.441	0.128	0.62	0.402	0.848	0.814	0.076
DUSP14	exon	22773	chr17	35872723	35872724	0.849	0.756	0.093	6.91e-212	1.73e-209	0.907	0.302	0.927	0.363	0.621	0.633	0.873	0.827	0.888	0.941	0.826
GRK7	Intergenic	-1183	chr3	141495859	141495860	0.743	0.65	0.093	4.35e-134	3.67e-132	0.921	0.116	0.52	0.144	0.108	0.08	0.512	0.834	0.908	0.89	0.884
EVC2	promoter-TSS	-114	chr4	5710407	5710408	0.844	0.751	0.093	5.05e-113	2.84e-111	0.959	0.219	0.624	0.226	0.257	0.266	0.939	0.961	0.955	0.963	0.966
ATP6V1G2	exon	1318	chr6	31513306	31513307	0.605	0.512	0.093	3.3e-293	2.36e-290	0.721	0.232	0.58	0.228	0.238	0.265	0.874	0.897	0.798	0.906	0.194
B4GALNT4	promoter-TSS	-892	chr11	368902	368903	0.781	0.689	0.092	5.73e-129	4.41e-127	0.789	0.303	0.388	0.228	0.257	0.267	0.858	0.906	0.89	0.915	0.88
C6orf136	intron	2064	chr6	30616879	30616880	0.809	0.717	0.092	3.24e-126	2.35e-124	0.932	0.212	0.492	0.225	0.256	0.265	0.953	0.91	0.938	0.933	0.923
SMIM12	intron	-26211	chr1	35351627	35351628	0.5	0.408	0.092	9.32e-174	1.41e-171	0.489	0.238	0.402	0.229	0.256	0.266	0.565	0.596	0.326	0.284	0.047
MPP4	promoter-TSS	10	chr2	202563406	202563407	0.33	0.238	0.092	6.76e-179	1.1e-176	0.231	0.221	0.381	0.226	0.256	0.277	0.03	0.164	0.161	0.265	0.03
LOC101927583	non-coding	559	chr12	58015126	58015127	0.73	0.638	0.092	1.46e-201	3.24e-199	0.818	0.094	0.473	0.225	0.305	0.082	0.562	0.514	0.749	0.817	0.767
ZNF219	exon	6779	chr14	21560028	21560029	0.826	0.734	0.092	2.43e-132	1.98e-130	0.911	0.505	0.876	0.324	0.599	0.558	0.921	0.896	0.876	0.889	0.887
RGMA	intron	1242	chr15	93615146	93615147	0.739	0.647	0.092	3.04e-185	5.42e-183	0.736	0.219	0.457	0.225	0.257	0.265	0.44	0.836	0.713	0.721	0.868
ZBTB7A	TTS	21786	chr19	4045029	4045030	0.773	0.681	0.092	3.1e-175	4.78e-173	0.96	0.216	0.371	0.131	0.091	0.331	0.39	0.908	0.945	0.926	0.877
CNTD2	promoter-TSS	78	chr19	40732518	40732519	0.779	0.687	0.092	1.69e-113	9.6e-112	0.819	0.237	0.721	0.225	0.107	0.109	0.865	0.946	0.844	0.905	0.944
LINC01391	promoter-TSS	-539	chr3	138663400	138663401	0.691	0.599	0.092	1.48e-169	2.14e-167	0.699	0.122	0.782	0.143	0.164	0.333	0.761	0.835	0.682	0.759	0.515
FLOT1	promoter-TSS	-235	chr6	30710687	30710688	0.761	0.669	0.092	0	0	0.874	0.446	0.43	0.227	0.257	0.266	0.386	0.919	0.901	0.928	0.901
VARS2	TTS	153	chr6	30882260	30882261	0.75	0.658	0.092	2.68e-239	9.54e-237	0.734	0.207	0.436	0.243	0.09	0.265	0.573	0.857	0.783	0.892	0.872
DXO	promoter-TSS	-319	chr6	31940350	31940351	0.788	0.697	0.091	1.48e-210	3.61e-208	0.896	0.171	0.895	0.102	0.121	0.13	0.863	0.935	0.905	0.932	0.929
MZF1	promoter-TSS	-318	chr19	59085259	59085260	0.177	0.086	0.091	5.04e-136	4.38e-134	0.035	0.334	0.196	0.229	0.26	0.259	0.036	0.035	0.027	0.045	0.133
FKBPL	exon	919	chr6	32097147	32097148	0.178	0.087	0.091	7.22e-182	1.24e-179	0.025	0.218	0.328	0.228	0.258	0.267	0.079	0.027	0.469	0.036	0.052
KPNA6	promoter-TSS	-248	chr1	32573395	32573396	0.829	0.738	0.091	6.58e-137	5.8e-135	0.879	0.214	0.551	0.229	0.258	0.267	0.968	0.95	0.75	0.928	0.964
PNP	promoter-TSS	-430	chr14	20937107	20937108	0.696	0.605	0.091	4.33e-118	2.7e-116	0.889	0.209	0.504	0.226	0.257	0.266	0.529	0.824	0.872	0.829	0.7
ZSCAN12P1	non-coding	218	chr6	28058802	28058803	0.768	0.677	0.091	1.08e-118	6.78e-117	0.754	0.144	0.494	0.253	0.092	0.265	0.769	0.811	0.899	0.913	0.881
LINC01391	non-coding	6819	chr3	138656042	138656043	0.454	0.364	0.09	7.34e-130	5.72e-128	0.374	0.144	0.528	0.141	0.105	0.109	0.131	0.334	0.495	0.549	0.047
ABHD16A	exon	961	chr6	31669888	31669889	0.217	0.127	0.09	1.17e-178	1.9e-176	0.067	0.212	0.334	0.225	0.256	0.265	0.031	0.035	0.042	0.049	0.053
B4GALNT4	promoter-TSS	-828	chr11	368966	368967	0.744	0.654	0.09	3.82e-128	2.88e-126	0.906	0.212	0.343	0.225	0.255	0.324	0.857	0.897	0.913	0.914	0.439
LRRK1	intron	-16650	chr15	101442769	101442770	0.719	0.629	0.09	5.45e-116	3.26e-114	0.707	0.418	0.556	0.196	0.256	0.261	0.275	0.868	0.35	0.85	0.894
BLVRB	promoter-TSS	-599	chr19	40972323	40972324	0.765	0.675	0.09	0	0	0.85	0.203	0.66	0.106	0.202	0.068	0.921	0.757	0.727	0.826	0.037
PRRT1	TTS	3690	chr6	32116029	32116030	0.611	0.521	0.09	2.48e-120	1.6e-118	0.757	0.681	0.387	0.229	0.26	0.27	0.672	0.866	0.641	0.774	0.87
AKAP8L	promoter-TSS	-806	chr19	15530737	15530738	0.164	0.075	0.089	1.03e-305	8.21e-303	0.061	0.212	0.109	0.225	0.257	0.333	0.021	0.034	0.085	0.085	0.068
ACTA1	promoter-TSS	-346	chr1	229570188	229570189	0.122	0.033	0.089	0	0	0.019	0.134	0.028	0.135	0.113	0.107	0.012	0.016	0.019	0.023	0.02
PRPF18	intron	120664	chr10	13749602	13749603	0.241	0.152	0.089	1.04e-282	6.33e-280	0.055	0.211	0.338	0.225	0.256	0.266	0.068	0.583	0.043	0.056	0.054
TNXB	exon	13118	chr6	32064032	32064033	0.212	0.123	0.089	6.35e-253	2.69e-250	0.042	0.212	0.194	0.225	0.254	0.267	0.319	0.052	0.051	0.041	0.833
RING1	exon	2657	chr6	33178942	33178943	0.254	0.165	0.089	3.13e-125	2.22e-123	0.117	0.07	0.111	0.255	0.122	0.116	0.096	0.231	0.061	0.107	0.162
NODAL	promoter-TSS	-147	chr10	72201611	72201612	0.706	0.617	0.089	4.36e-175	6.72e-173	0.665	0.179	0.526	0.226	0.31	0.079	0.427	0.831	0.735	0.858	0.731
TSPAN9	intron	88423	chr12	3274943	3274944	0.831	0.742	0.089	6.68e-161	8.61e-159	0.958	0.215	0.541	0.227	0.257	0.267	0.927	0.948	0.959	0.954	0.884
IFI35	promoter-TSS	21	chr17	41158762	41158763	0.773	0.684	0.089	6.14e-121	4.02e-119	0.881	0.218	0.752	0.225	0.257	0.268	0.766	0.912	0.893	0.887	0.644
FLJ32255	Intergenic	43372	chr5	42950062	42950063	0.724	0.635	0.089	1.77e-119	1.13e-117	0.822	0.216	0.619	0.229	0.263	0.286	0.91	0.835	0.832	0.842	0.718
PRSS3P2	Intergenic	15488	chr7	142494244	142494245	0.736	0.647	0.089	3.03e-131	2.43e-129	0.944	0.046	0.342	0.226	0.095	0.112	0.431	0.826	0.929	0.883	0.803
RTBDN	exon	4488	chr19	12936741	12936742	0.797	0.709	0.088	4.78e-123	3.26e-121	0.928	0.22	0.408	0.224	0.254	0.264	0.546	0.855	0.942	0.935	0.883
LINC01101	Intergenic	-55962	chr2	121279886	121279887	0.559	0.471	0.088	1.34e-134	1.14e-132	0.417	0.098	0.791	0.226	0.105	0.271	0.605	0.414	0.411	0.566	0.23
LNX1	promoter-TSS	-41	chr4	54424476	54424477	0.81	0.722	0.088	6.79e-149	7.35e-147	0.862	0.55	0.793	0.234	0.3	0.29	0.667	0.844	0.855	0.916	0.707
PODXL2	intron	827	chr3	127348828	127348829	0.442	0.354	0.088	2.58e-141	2.45e-139	0.477	0.219	0.583	0.23	0.259	0.27	0.223	0.423	0.458	0.448	0.46
PRRT1	exon	2640	chr6	32117079	32117080	0.156	0.068	0.088	1.46e-232	4.7e-230	0.041	0.222	0.352	0.252	0.311	0.267	0.345	0.04	0.039	0.047	0.041
TNXB	exon	12313	chr6	32064837	32064838	0.725	0.637	0.088	3.14e-175	4.84e-173	0.899	0.211	0.431	0.225	0.256	0.266	0.423	0.801	0.9	0.867	0.725
DLEU2	intron	-6907	chr13	50706583	50706584	0.776	0.689	0.087	3.58e-120	2.3e-118	0.914	0.222	0.326	0.243	0.256	0.265	0.595	0.85	0.909	0.9	0.894
MAP1LC3B	3'UTR	17721	chr16	87443521	87443522	0.328	0.241	0.087	3.3e-177	5.22e-175	0.617	0.227	0.568	0.225	0.257	0.266	0.678	0.625	0.274	0.585	0.049
C17orf53	intron	408	chr17	42219681	42219682	0.536	0.449	0.087	3.48e-117	2.14e-115	0.522	0.216	0.559	0.226	0.258	0.266	0.666	0.592	0.523	0.608	0.655
FBLN7	promoter-TSS	-402	chr2	112895559	112895560	0.296	0.209	0.087	1.43e-114	8.29e-113	0.233	0.348	0.306	0.155	0.068	0.051	0.332	0.167	0.218	0.294	0.176
ARSI	5'UTR	574	chr5	149681950	149681951	0.725	0.638	0.087	2.88e-185	5.15e-183	0.897	0.107	0.442	0.139	0.116	0.117	0.494	0.83	0.907	0.884	0.791
ABHD14A-ACY1	promoter-TSS	330	chr3	52009371	52009372	0.805	0.719	0.086	1.72e-190	3.32e-188	0.858	0.116	0.632	0.228	0.256	0.265	0.817	0.921	0.886	0.914	0.934
FSD1L	promoter-TSS	-530	chr9	108209784	108209785	0.794	0.708	0.086	9.69e-126	6.99e-124	0.917	0.431	0.581	0.226	0.256	0.263	0.643	0.864	0.92	0.912	0.861
BRF1	promoter-TSS	-53	chr14	105714274	105714275	0.554	0.468	0.086	6.31e-124	4.38e-122	0.343	0.211	0.457	0.226	0.257	0.266	0.125	0.303	0.374	0.281	0.566
C2	exon	174	chr6	31868949	31868950	0.154	0.068	0.086	9.17e-149	9.88e-147	0.031	0.126	0.323	0.225	0.092	0.1	0.073	0.037	0.047	0.046	0.044
PRRT1	intron	703	chr6	32119016	32119017	0.773	0.687	0.086	5.43e-148	5.78e-146	0.901	0.237	0.39	0.229	0.258	0.266	0.782	0.804	0.904	0.9	0.845
MLXIPL	intron	879	chr7	73037990	73037991	0.691	0.605	0.086	1.01e-158	1.27e-156	0.951	0.11	0.788	0.134	0.11	0.091	0.864	0.953	0.639	0.937	0.618
SNORA61	promoter-TSS	-110	chr1	28906514	28906515	0.79	0.705	0.085	6.37e-205	1.47e-202	0.93	0.201	0.561	0.147	0.092	0.267	0.849	0.9	0.934	0.914	0.867
TMEM216	5'UTR	283	chr11	61160147	61160148	0.782	0.697	0.085	1.01e-141	9.68e-140	0.942	0.226	0.355	0.228	0.258	0.266	0.521	0.87	0.937	0.927	0.84
BAIAP2	intron	18171	chr17	79027117	79027118	0.789	0.704	0.085	5.07e-136	4.39e-134	0.877	0.219	0.523	0.226	0.261	0.265	0.929	0.876	0.888	0.891	0.881
PLCH2	promoter-TSS	-101	chr1	2407652	2407653	0.388	0.303	0.085	5.11e-133	4.22e-131	0.409	0.157	0.217	0.252	0.256	0.331	0.434	0.498	0.509	0.23	0.224
LEKR1	promoter-TSS	-901	chr3	156543194	156543195	0.387	0.302	0.085	1.81e-166	2.52e-164	0.372	0.237	0.46	0.133	0.116	0.122	0.441	0.457	0.479	0.556	0.388
MIR93	promoter-TSS	22	chr7	99691447	99691448	0.171	0.086	0.085	5.7e-150	6.32e-148	0.022	0.094	0.108	0.124	0.174	0.081	0.036	0.027	0.025	0.028	0.033
PRRT1	3'UTR	2866	chr6	32116853	32116854	0.17	0.085	0.085	1.23e-238	4.33e-236	0.046	0.166	0.315	0.157	0.256	0.267	0.029	0.072	0.05	0.078	0.188
MYOM3	promoter-TSS	-735	chr1	24439399	24439400	0.713	0.628	0.085	1.25e-142	1.21e-140	0.786	0.113	0.762	0.225	0.256	0.266	0.908	0.84	0.697	0.694	0.881
SCGB1A1	intron	25282	chr11	62211788	62211789	0.725	0.64	0.085	2.02e-120	1.31e-118	0.929	0.161	0.464	0.225	0.118	0.268	0.397	0.816	0.917	0.878	0.75
MCF2L-AS1	Intergenic	66465	chr13	113556486	113556487	0.816	0.731	0.085	1.64e-144	1.64e-142	0.925	0.272	0.929	0.131	0.127	0.118	0.965	0.957	0.875	0.946	0.935
TIMP3	intron	-1134	chr22	33195667	33195668	0.761	0.676	0.085	0	0	0.877	0.217	0.51	0.232	0.265	0.27	0.932	0.856	0.9	0.868	0.126
ARIH2OS	promoter-TSS	-120	chr3	48956937	48956938	0.711	0.626	0.085	9.55e-132	7.72e-130	0.847	0.183	0.428	0.125	0.092	0.113	0.93	0.84	0.853	0.87	0.84
LOC100507547	promoter-TSS	-387	chr6	32122528	32122529	0.624	0.539	0.085	0	6.4e-306	0.505	0.211	0.413	0.225	0.256	0.265	0.562	0.539	0.692	0.628	0.686
LFNG	promoter-TSS	-564	chr7	2551598	2551599	0.747	0.662	0.085	4.83e-135	4.13e-133	0.895	0.228	0.948	0.226	0.257	0.265	0.899	0.887	0.652	0.787	0.253
HOXA5	promoter-TSS	-408	chr7	27183694	27183695	0.568	0.483	0.085	6.09e-192	1.2e-189	0.717	0.239	0.477	0.232	0.257	0.268	0.705	0.888	0.802	0.89	0.702
MAFA	intron	-52676	chr8	144565277	144565278	0.741	0.656	0.085	2.41e-119	1.53e-117	0.924	0.135	0.302	0.12	0.115	0.11	0.427	0.845	0.914	0.893	0.861
AIPL1	promoter-TSS	-36	chr17	6338554	6338555	0.804	0.72	0.084	5.91e-175	9.08e-173	0.887	0.52	0.624	0.224	0.258	0.268	0.893	0.876	0.894	0.899	0.917
LINC01305	non-coding	2623	chr2	175193377	175193378	0.773	0.689	0.084	2.13e-141	2.03e-139	0.919	0.219	0.449	0.224	0.257	0.263	0.624	0.845	0.914	0.882	0.847
FAAP100	Intergenic	-1306	chr17	79520734	79520735	0.148	0.064	0.084	2.12e-208	5.06e-206	0.038	0.581	0.207	0.23	0.259	0.268	0.035	0.027	0.021	0.031	0.032
LOC650226	intron	315	chr7	56515752	56515753	0.215	0.131	0.084	3.58e-117	2.2e-115	0.127	0.136	0.036	0.135	0.114	0.105	0.016	0.171	0.019	0.09	0.448
ACTRT2	Intergenic	-51391	chr1	2886654	2886655	0.718	0.634	0.084	8.57e-153	9.99e-151	0.699	0.211	0.475	0.225	0.256	0.265	0.517	0.815	0.77	0.814	0.797
GANC	promoter-TSS	-93	chr15	42566272	42566273	0.694	0.61	0.084	1.29e-117	8.01e-116	0.787	0.251	0.846	0.255	0.256	0.325	0.766	0.896	0.858	0.747	0.347
LOC100287036	intron	54114	chr16	89441654	89441655	0.823	0.739	0.084	5.87e-253	2.49e-250	0.902	0.211	0.6	0.225	0.259	0.266	0.972	0.936	0.926	0.932	0.94
CHMP1B	intron	-1242	chr18	11850146	11850147	0.744	0.66	0.084	2.64e-143	2.59e-141	0.854	0.218	0.482	0.227	0.263	0.267	0.924	0.851	0.841	0.877	0.788
CD302	promoter-TSS	-316	chr2	160655081	160655082	0.738	0.654	0.084	2.4e-220	6.61e-218	0.898	0.216	0.4	0.139	0.258	0.266	0.617	0.882	0.932	0.844	0.429
LEKR1	promoter-TSS	-448	chr3	156543647	156543648	0.766	0.682	0.084	1.1e-197	2.31e-195	0.815	0.22	0.574	0.226	0.256	0.265	0.786	0.837	0.777	0.846	0.919
ATF6B	intron	1171	chr6	32094845	32094846	0.762	0.678	0.084	9.01e-190	1.72e-187	0.924	0.219	0.476	0.228	0.258	0.266	0.942	0.931	0.928	0.93	0.932
LOC100507547	exon	-1370	chr6	32123511	32123512	0.642	0.558	0.084	1.36e-253	5.8e-251	0.665	0.451	0.701	0.228	0.211	0.259	0.754	0.761	0.663	0.707	0.553
ELMO1	promoter-TSS	-106	chr7	37488660	37488661	0.79	0.707	0.083	2.54e-125	1.81e-123	0.943	0.185	0.566	0.135	0.257	0.088	0.792	0.895	0.93	0.925	0.918
CTBP2	exon	1252	chr10	126715200	126715201	0.17	0.087	0.083	9.08e-201	1.99e-198	0.023	0.456	0.324	0.227	0.259	0.268	0.057	0.334	0.358	0.041	0.036
MEG3	intron	404	chr14	101292872	101292873	0.327	0.244	0.083	3.27e-140	3.05e-138	0.095	0.477	0.313	0.096	0.122	0.131	0.062	0.584	0.096	0.107	0.085
FEV	intron	2005	chr2	219848373	219848374	0.435	0.352	0.083	1.27e-214	3.27e-212	0.96	0.133	0.942	0.135	0.105	0.101	0.956	0.578	0.635	0.961	0.014
ZBTB7A	TTS	21751	chr19	4045064	4045065	0.477	0.394	0.083	5.25e-178	8.44e-176	0.576	0.335	0.347	0.226	0.257	0.265	0.39	0.75	0.637	0.715	0.68
LOC100507547	promoter-TSS	-814	chr6	32122955	32122956	0.757	0.674	0.083	0	0	0.821	0.33	0.845	0.315	0.137	0.17	0.887	0.859	0.826	0.842	0.832
ISCA1	Intergenic	-1098	chr9	88898587	88898588	0.725	0.642	0.083	3.22e-119	2.05e-117	0.93	0.171	0.373	0.227	0.257	0.266	0.368	0.812	0.936	0.877	0.766
SPN	promoter-TSS	-52	chr16	29674487	29674488	0.686	0.604	0.082	4e-120	2.57e-118	0.757	0.12	0.118	0.134	0.125	0.112	0.429	0.762	0.893	0.821	0.754
PCAT4	promoter-TSS	-72	chr4	80748552	80748553	0.23	0.148	0.082	5.97e-130	4.66e-128	0.052	0.211	0.336	0.225	0.256	0.265	0.028	0.046	0.044	0.051	0.081
LHX4	intron	3703	chr1	180203135	180203136	0.706	0.624	0.082	1.33e-208	3.19e-206	0.884	0.236	0.448	0.117	0.313	0.107	0.497	0.818	0.895	0.839	0.837
TRAPPC12	intron	68902	chr2	3452347	3452348	0.7	0.618	0.082	2.02e-166	2.81e-164	0.886	0.221	0.444	0.225	0.103	0.082	0.43	0.744	0.876	0.835	0.707
COL5A2	promoter-TSS	3	chr2	190044601	190044602	0.83	0.748	0.082	5.49e-126	3.97e-124	0.918	0.758	0.93	0.103	0.133	0.09	0.921	0.88	0.881	0.867	0.797
RGS20	intron	-3082	chr8	54790349	54790350	0.752	0.67	0.082	3.63e-265	1.74e-262	0.805	0.247	0.46	0.243	0.367	0.407	0.429	0.901	0.917	0.912	0.875
ACAP3	intron	4471	chr1	1238797	1238798	0.776	0.695	0.081	2.77e-157	3.43e-155	0.823	0.238	0.516	0.228	0.256	0.266	0.602	0.845	0.764	0.875	0.867
MIR4456	Intergenic	-24371	chr5	560367	560368	0.679	0.598	0.081	3.78e-124	2.64e-122	0.821	0.221	0.48	0.2	0.209	0.13	0.605	0.503	0.852	0.872	0.051
MBTPS1	exon	-13277	chr16	84163824	84163825	0.527	0.446	0.081	1.37e-169	1.98e-167	0.547	0.214	0.693	0.243	0.288	0.313	0.553	0.575	0.568	0.57	0.561
KDM4B	intron	67980	chr19	5037103	5037104	0.257	0.176	0.081	4.17e-122	2.79e-120	0.052	0.238	0.096	0.207	0.133	0.244	0.06	0.306	0.041	0.679	0.899
PDE6B	promoter-TSS	30	chr4	619392	619393	0.325	0.244	0.081	4.73e-181	8e-179	0.268	0.175	0.508	0.081	0.119	0.112	0.195	0.254	0.267	0.264	0.339
RD3	promoter-TSS	-46	chr1	211666304	211666305	0.187	0.106	0.081	3.88e-178	6.27e-176	0.038	0.211	0.37	0.225	0.256	0.265	0.038	0.026	0.05	0.046	0.043
LIN28A	Intergenic	-1245	chr1	26736013	26736014	0.215	0.134	0.081	2.25e-140	2.1e-138	0.027	0.152	0.318	0.23	0.259	0.268	0.033	0.037	0.046	0.047	0.049
C1orf56	promoter-TSS	-984	chr1	151019274	151019275	0.749	0.668	0.081	5.34e-115	3.12e-113	0.932	0.125	0.479	0.251	0.124	0.113	0.384	0.862	0.933	0.909	0.832
MIR5093	Intergenic	-125338	chr16	85465268	85465269	0.814	0.733	0.081	0	0	0.922	0.136	0.85	0.137	0.12	0.108	0.88	0.927	0.938	0.94	0.9
GGH	promoter-TSS	-451	chr8	63952060	63952061	0.733	0.652	0.081	1.39e-126	1.02e-124	0.951	0.483	0.493	0.227	0.258	0.269	0.368	0.87	0.937	0.897	0.654
TMEM254	promoter-TSS	-792	chr10	81837609	81837610	0.782	0.702	0.08	8.2e-247	3.21e-244	0.857	0.153	0.449	0.135	0.112	0.265	0.66	0.906	0.848	0.908	0.916
ZCCHC14	intron	281	chr16	87525178	87525179	0.649	0.569	0.08	7.89e-172	1.17e-169	0.873	0.22	0.616	0.226	0.255	0.262	0.914	0.828	0.903	0.889	0.038
LOC101805491	intron	-63057	chr2	46593271	46593272	0.768	0.688	0.08	1.7e-194	3.46e-192	0.929	0.131	0.411	0.226	0.256	0.332	0.336	0.856	0.927	0.905	0.866
ZNF311	intron	8015	chr6	28965021	28965022	0.779	0.699	0.08	5.73e-116	3.42e-114	0.937	0.212	0.619	0.225	0.256	0.266	0.762	0.953	0.877	0.932	0.05
TMEM201	promoter-TSS	-893	chr1	9648038	9648039	0.262	0.182	0.08	2.85e-133	2.36e-131	0.132	0.243	0.239	0.141	0.136	0.017	0.063	0.081	0.114	0.323	0.073
CLSTN1	promoter-TSS	-10	chr1	9884593	9884594	0.166	0.086	0.08	3.88e-282	2.34e-279	0.036	0.481	0.081	0.198	0.133	0.258	0.046	0.04	0.041	0.094	0.068
RBP3	promoter-TSS	-324	chr10	48391314	48391315	0.272	0.192	0.08	2.35e-237	8.03e-235	0.27	0.219	0.44	0.228	0.257	0.266	0.089	0.236	0.3	0.266	0.328
TMEM244	promoter-TSS	-97	chr6	130182512	130182513	0.229	0.149	0.08	0	0	0.127	0.21	0.23	0.225	0.257	0.265	0.096	0.067	0.081	0.169	0.032
SPON2	promoter-TSS	49	chr4	1202700	1202701	0.156	0.076	0.08	4.64e-120	2.98e-118	0.07	0.376	0.276	0.166	0.097	0.113	0.166	0.043	0.044	0.046	0.051
GNB3	intron	-3954	chr12	6946063	6946064	0.3	0.22	0.08	1.26e-158	1.59e-156	0.483	0.213	0.709	0.228	0.258	0.266	0.017	0.766	0.555	0.478	0.497
LBX1-AS1	intron	7114	chr10	102996464	102996465	0.696	0.616	0.08	1.73e-152	2.01e-150	0.74	0.245	0.771	0.025	0.193	0.052	0.832	0.792	0.817	0.839	0.774
B4GALNT4	Intergenic	-1111	chr11	368683	368684	0.965	0.885	0.08	2.63e-125	1.87e-123	0.98	0.779	0.921	0.904	0.91	0.935	0.981	0.962	0.984	0.981	0.971
ESD	promoter-TSS	-49	chr13	47371415	47371416	0.698	0.618	0.08	9.17e-132	7.42e-130	0.811	0.59	0.488	0.191	0.563	0.487	0.661	0.769	0.835	0.802	0.704
PGAP3	intron	1058	chr17	37843264	37843265	0.706	0.626	0.08	1.49e-128	1.14e-126	0.896	0.118	0.495	0.249	0.13	0.078	0.336	0.877	0.888	0.872	0.776
PGAP3	promoter-TSS	731	chr17	37843591	37843592	0.631	0.551	0.08	3.09e-131	2.47e-129	0.685	0.218	0.661	0.239	0.265	0.277	0.886	0.684	0.648	0.64	0.734
TSSC1	intron	63959	chr2	3317693	3317694	0.697	0.617	0.08	2.6e-122	1.75e-120	0.531	0.214	0.202	0.135	0.118	0.111	0.39	0.64	0.652	0.753	0.824
CORO1B	promoter-TSS	46	chr11	67211245	67211246	0.78	0.701	0.079	3.01e-169	4.34e-167	0.946	0.218	0.346	0.226	0.258	0.266	0.939	0.886	0.931	0.929	0.303
PARP3	promoter-TSS	347	chr3	51976667	51976668	0.8	0.721	0.079	3.72e-113	2.1e-111	0.961	0.214	0.624	0.132	0.116	0.293	0.63	0.92	0.946	0.935	0.897
IER3	Intergenic	-1116	chr6	30713442	30713443	0.789	0.71	0.079	3.08e-220	8.47e-218	0.904	0.36	0.9	0.226	0.257	0.269	0.966	0.9	0.927	0.907	0.893
TULP1	exon	642	chr6	35480036	35480037	0.803	0.724	0.079	2.41e-124	1.69e-122	0.948	0.202	0.449	0.257	0.144	0.332	0.699	0.905	0.936	0.935	0.919
ZBTB9	promoter-TSS	51	chr6	33422406	33422407	0.22	0.141	0.079	2.22e-113	1.26e-111	0.368	0.226	0.417	0.226	0.257	0.265	0.024	0.117	0.373	0.038	0.041
MIMT1	promoter-TSS	538	chr19	57352807	57352808	0.176	0.097	0.079	1.61e-151	1.83e-149	0.033	0.127	0.221	0.135	0.09	0.265	0.037	0.045	0.046	0.047	0.039
GNAT2	promoter-TSS	-406	chr1	110156110	110156111	0.597	0.518	0.079	6.82e-137	6.01e-135	0.693	0.223	0.482	0.225	0.256	0.267	0.443	0.681	0.705	0.728	0.356
CELF2	promoter-TSS	-220	chr10	11206772	11206773	0.845	0.766	0.079	4.41e-150	4.91e-148	0.963	0.461	0.828	0.158	0.16	0.138	0.891	0.932	0.967	0.962	0.934
LMNTD1	promoter-TSS	-106	chr12	25801601	25801602	0.596	0.517	0.079	7.81e-148	8.29e-146	0.526	0.215	0.348	0.226	0.258	0.265	0.439	0.549	0.447	0.762	0.684
CHRM5	promoter-TSS	-369	chr15	34260719	34260720	0.706	0.627	0.079	1.16e-207	2.76e-205	0.826	0.252	0.417	0.229	0.314	0.265	0.427	0.804	0.838	0.863	0.747
AXIN1	Intergenic	-8677	chr16	411352	411353	0.703	0.624	0.079	1.15e-202	2.59e-200	0.866	0.215	0.417	0.226	0.248	0.266	0.299	0.762	0.904	0.79	0.721
PDIA6	promoter-TSS	-151	chr2	10953115	10953116	0.576	0.497	0.079	5.63e-159	7.1e-157	0.578	0.219	0.505	0.226	0.1	0.333	0.083	0.65	0.404	0.463	0.417
PDAP1	promoter-TSS	381	chr7	99005923	99005924	0.606	0.527	0.079	6.42e-131	5.12e-129	0.513	0.432	0.611	0.236	0.092	0.266	0.902	0.601	0.516	0.504	0.459
EPHA10	intron	29903	chr1	38200920	38200921	0.682	0.604	0.078	3.5e-125	2.48e-123	0.663	0.21	0.346	0.228	0.114	0.107	0.418	0.664	0.645	0.89	0.799
SMAP2	promoter-TSS	-836	chr1	40838541	40838542	0.778	0.7	0.078	1.05e-141	9.98e-140	0.913	0.218	0.489	0.226	0.256	0.263	0.449	0.882	0.913	0.921	0.88
HOXC5	intron	2365	chr12	54413000	54413001	0.774	0.696	0.078	4.64e-140	4.31e-138	0.938	0.208	0.35	0.134	0.114	0.106	0.777	0.867	0.934	0.912	0.858
PCDHB11	promoter-TSS	-49	chr5	140579298	140579299	0.774	0.696	0.078	2e-126	1.45e-124	0.773	0.118	0.476	0.246	0.257	0.332	0.554	0.851	0.849	0.899	0.872
VAX2	intron	6911	chr2	71134630	71134631	0.203	0.125	0.078	1.62e-154	1.95e-152	0.463	0.138	0.407	0.134	0.114	0.106	0.011	0.383	0.016	0.364	0.957
HMGB1	intron	-1120	chr13	31041221	31041222	0.704	0.626	0.078	1.45e-143	1.43e-141	0.632	0.134	0.165	0.134	0.113	0.106	0.427	0.604	0.773	0.848	0.658
GRB7	promoter-TSS	-448	chr17	37895771	37895772	0.751	0.673	0.078	2.94e-142	2.83e-140	0.944	0.227	0.458	0.145	0.109	0.105	0.339	0.853	0.949	0.898	0.85
TAF1B	promoter-TSS	-359	chr2	9983211	9983212	0.736	0.658	0.078	3.97e-119	2.51e-117	0.924	0.21	0.53	0.226	0.248	0.265	0.297	0.835	0.921	0.886	0.764
PRNP	intron	3775	chr20	4670931	4670932	0.817	0.739	0.078	4.69e-113	2.64e-111	0.954	0.22	0.477	0.229	0.259	0.272	0.54	0.939	0.951	0.949	0.943
LINC01377	Intergenic	148395	chr5	3326343	3326344	0.75	0.672	0.078	7.58e-149	8.19e-147	0.699	0.213	0.583	0.227	0.241	0.265	0.896	0.727	0.623	0.669	0.857
ARSB	promoter-TSS	-54	chr5	78281819	78281820	0.736	0.658	0.078	3.52e-205	8.16e-203	0.912	0.214	0.447	0.153	0.128	0.099	0.46	0.859	0.93	0.904	0.815
SAFB	intron	1529	chr19	5624574	5624575	0.811	0.734	0.077	2.36e-113	1.34e-111	0.911	0.405	0.511	0.256	0.104	0.265	0.948	0.882	0.91	0.913	0.914
GATB	promoter-TSS	-505	chr4	152682679	152682680	0.788	0.711	0.077	1.24e-140	1.17e-138	0.9	0.18	0.606	0.226	0.257	0.268	0.696	0.877	0.898	0.894	0.902
N4BP3	intron	7843	chr5	177548398	177548399	0.313	0.236	0.077	1.4e-144	1.41e-142	0.445	0.214	0.483	0.238	0.292	0.284	0.89	0.356	0.151	0.373	0.082
WRAP73	promoter-TSS	-31	chr1	3566701	3566702	0.726	0.649	0.077	1.98e-119	1.26e-117	0.84	0.211	0.412	0.225	0.256	0.265	0.475	0.8	0.87	0.833	0.689
CACYBP	promoter-TSS	-236	chr1	174968334	174968335	0.688	0.611	0.077	1.15e-112	6.44e-111	0.885	0.217	0.939	0.239	0.257	0.092	0.9	0.878	0.807	0.864	0.482
BTBD6	promoter-TSS	-289	chr14	105714589	105714590	0.753	0.676	0.077	1.33e-124	9.35e-123	0.893	0.09	0.407	0.225	0.097	0.079	0.666	0.897	0.879	0.925	0.855
GNAS	promoter-TSS	-713	chr20	57414059	57414060	0.763	0.686	0.077	4.89e-115	2.87e-113	0.926	0.198	0.474	0.227	0.257	0.267	0.369	0.842	0.922	0.909	0.87
GATB	promoter-TSS	-725	chr4	152682899	152682900	0.832	0.755	0.077	9.86e-144	9.74e-142	0.964	0.137	0.845	0.135	0.115	0.107	0.941	0.95	0.96	0.957	0.951
S100A13	intron	-1467	chr1	153608034	153608035	0.656	0.58	0.076	2.22e-116	1.34e-114	0.882	0.117	0.446	0.148	0.112	0.265	0.296	0.824	0.449	0.463	0.862
NOCT	Intergenic	-326947	chr4	139609965	139609966	0.552	0.476	0.076	2.7e-283	1.68e-280	0.697	0.219	0.461	0.228	0.261	0.269	0.379	0.532	0.657	0.684	0.526
TBCA	promoter-TSS	-605	chr5	77072789	77072790	0.777	0.701	0.076	1.35e-143	1.33e-141	0.925	0.219	0.522	0.13	0.255	0.265	0.448	0.898	0.925	0.927	0.908
CREBZF	promoter-TSS	-289	chr11	85376470	85376471	0.701	0.625	0.076	9.49e-160	1.21e-157	0.885	0.181	0.344	0.225	0.257	0.266	0.659	0.82	0.909	0.894	0.117
SRP68	promoter-TSS	-650	chr17	74069256	74069257	0.749	0.673	0.076	2.97e-260	1.34e-257	0.914	0.211	0.427	0.143	0.256	0.264	0.45	0.82	0.928	0.894	0.831
NR2E1	intron	7490	chr6	108496716	108496717	0.627	0.551	0.076	4.5e-122	3.01e-120	0.647	0.218	0.623	0.233	0.265	0.276	0.845	0.691	0.644	0.688	0.707
SLC26A10	promoter-TSS	-234	chr12	58013458	58013459	0.797	0.722	0.075	0	0	0.928	0.217	0.503	0.226	0.257	0.268	0.91	0.921	0.91	0.909	0.877
LOC284009	intron	-6414	chr17	2325143	2325144	0.784	0.709	0.075	4.97e-286	3.26e-283	0.876	0.211	0.668	0.224	0.257	0.094	0.899	0.908	0.896	0.878	0.878
NOCT	Intergenic	-326737	chr4	139610175	139610176	0.648	0.573	0.075	2.03e-287	1.35e-284	0.768	0.224	0.591	0.227	0.257	0.106	0.928	0.877	0.695	0.746	0.16
LINC00443	Intergenic	48766	chr13	107354993	107354994	0.201	0.126	0.075	7.19e-127	5.29e-125	0.035	0.236	0.108	0.134	0.119	0.107	0.119	0.03	0.035	0.038	0.223
BNC1	promoter-TSS	-928	chr15	83954395	83954396	0.165	0.09	0.075	1.82e-136	1.59e-134	0.053	0.175	0.321	0.227	0.257	0.266	0.044	0.041	0.047	0.067	0.188
FAM20B	Intergenic	-2067	chr1	178993006	178993007	0.213	0.138	0.075	3.16e-165	4.32e-163	0.07	0.505	0.116	0.226	0.257	0.267	0.871	0.055	0.217	0.298	0.061
MIR7846	intron	-38362	chr1	12188637	12188638	0.72	0.645	0.075	2.33e-214	5.99e-212	0.809	0.227	0.753	0.225	0.257	0.266	0.911	0.882	0.771	0.906	0.868
CLN6	promoter-TSS	-102	chr15	68522181	68522182	0.607	0.532	0.075	3.91e-168	5.53e-166	0.64	0.224	0.468	0.143	0.106	0.12	0.922	0.93	0.773	0.839	0.936
MRPL4	promoter-TSS	-578	chr19	10362061	10362062	0.695	0.62	0.075	1.24e-125	8.87e-124	0.877	0.211	0.412	0.225	0.256	0.265	0.633	0.777	0.915	0.889	0.845
POLR2D	promoter-TSS	-73	chr2	128615801	128615802	0.704	0.629	0.075	4.31e-162	5.68e-160	0.779	0.255	0.8	0.144	0.124	0.117	0.76	0.817	0.793	0.739	0.82
GNAS	promoter-TSS	-142	chr20	57463325	57463326	0.759	0.684	0.075	2.56e-185	4.57e-183	0.948	0.125	0.366	0.215	0.119	0.121	0.463	0.909	0.954	0.927	0.926
ARTN	promoter-TSS	-475	chr1	44398516	44398517	0.791	0.717	0.074	3.97e-164	5.35e-162	0.957	0.143	0.448	0.136	0.11	0.333	0.967	0.922	0.943	0.946	0.902
NUDT17	promoter-TSS	-714	chr1	145590148	145590149	0.657	0.583	0.074	1.66e-181	2.83e-179	0.812	0.191	0.456	0.14	0.13	0.113	0.835	0.794	0.842	0.857	0.746
HCG25	Intergenic	-1029	chr6	33216283	33216284	0.674	0.6	0.074	7.2e-132	5.84e-130	0.883	0.21	0.374	0.14	0.303	0.081	0.384	0.762	0.867	0.85	0.667
MAD1L1	intron	-102665	chr7	2082850	2082851	0.775	0.701	0.074	0	0	0.912	0.205	0.565	0.225	0.255	0.265	0.921	0.912	0.916	0.901	0.196
ATP6V0E2	non-coding	107	chr7	149570163	149570164	0.781	0.707	0.074	1.42e-119	9.07e-118	0.851	0.215	0.532	0.226	0.258	0.266	0.951	0.91	0.882	0.892	0.339
LINC01108	non-coding	2678	chr6	14283006	14283007	0.181	0.107	0.074	6.76e-139	6.15e-137	0.222	0.174	0.427	0.227	0.256	0.267	0.057	0.26	0.064	0.061	0.077
REPIN1	promoter-TSS	-361	chr7	150067896	150067897	0.182	0.108	0.074	7.13e-147	7.43e-145	0.049	0.108	0.142	0.225	0.112	0.104	0.049	0.052	0.028	0.046	0.072
BARHL2	Intergenic	-9864	chr1	91192657	91192658	0.577	0.503	0.074	1.44e-148	1.54e-146	0.586	0.664	0.698	0.141	0.258	0.269	0.711	0.611	0.554	0.558	0.565
TMEM106A	TTS	276	chr17	41364121	41364122	0.757	0.683	0.074	1.74e-138	1.57e-136	0.907	0.209	0.391	0.225	0.256	0.266	0.626	0.868	0.92	0.875	0.892
SARS	promoter-TSS	-396	chr1	109756118	109756119	0.773	0.7	0.073	8.05e-126	5.81e-124	0.933	0.209	0.599	0.149	0.119	0.112	0.65	0.889	0.927	0.904	0.861
ATP11A	intron	14989	chr13	113359631	113359632	0.677	0.604	0.073	1.19e-128	9.07e-127	0.793	0.492	0.733	0.228	0.268	0.292	0.802	0.826	0.682	0.737	0.762
FLOT1	promoter-TSS	-184	chr6	30710636	30710637	0.789	0.716	0.073	4.31e-304	3.37e-301	0.927	0.253	0.704	0.187	0.243	0.206	0.486	0.917	0.932	0.921	0.891
HHEX	intron	1945	chr10	94451625	94451626	0.531	0.458	0.073	4.53e-219	1.23e-216	0.553	0.603	0.715	0.175	0.135	0.159	0.595	0.545	0.579	0.579	0.558
MEG3	promoter-TSS	-138	chr14	101292306	101292307	0.253	0.18	0.073	7.14e-237	2.42e-234	0.121	0.211	0.362	0.671	0.81	0.801	0.03	0.459	0.136	0.201	0.185
GATA5	promoter-TSS	-890	chr20	61051915	61051916	0.82	0.747	0.073	1.4e-248	5.6e-246	0.949	0.221	0.492	0.241	0.282	0.278	0.916	0.922	0.932	0.937	0.905
DHX16	intron	-6759	chr6	30647588	30647589	0.733	0.66	0.073	2.79e-260	1.26e-257	0.908	0.126	0.482	0.135	0.112	0.332	0.458	0.829	0.828	0.88	0.759
PRRC1	promoter-TSS	-122	chr5	126853178	126853179	0.673	0.601	0.072	7.09e-125	5e-123	0.918	0.209	0.441	0.227	0.094	0.1	0.307	0.785	0.608	0.648	0.757
FAM132A	exon	145	chr1	1181956	1181957	0.139	0.067	0.072	4.06e-158	5.08e-156	0.018	0.134	0.037	0.137	0.114	0.105	0.189	0.03	0.025	0.026	0.019
MFSD6L	5'UTR	102	chr17	8702564	8702565	0.169	0.097	0.072	2.85e-130	2.25e-128	0.162	0.216	0.456	0.225	0.257	0.265	0.262	0.147	0.133	0.143	0.034
PRRT1	exon	2670	chr6	32117049	32117050	0.201	0.129	0.072	4.45e-233	1.44e-230	0.112	0.225	0.37	0.229	0.26	0.268	0.13	0.17	0.109	0.12	0.194
HVCN1	promoter-TSS	-631	chr12	111128247	111128248	0.412	0.34	0.072	1.65e-112	9.21e-111	0.529	0.217	0.556	0.226	0.256	0.267	0.054	0.476	0.496	0.471	0.404
UNC45A	promoter-TSS	-44	chr15	91473365	91473366	0.697	0.625	0.072	4.66e-117	2.85e-115	0.692	0.207	0.908	0.221	0.196	0.249	0.846	0.734	0.656	0.734	0.729
KLHL14	intron	676	chr18	30352297	30352298	0.575	0.503	0.072	7.82e-138	7.01e-136	0.401	0.134	0.448	0.227	0.256	0.118	0.274	0.674	0.551	0.835	0.86
MGC2889	non-coding	887	chr3	192960454	192960455	0.814	0.742	0.072	8.55e-115	4.99e-113	0.931	0.222	0.496	0.225	0.251	0.267	0.95	0.926	0.911	0.934	0.931
F2RL1	intron	1256	chr5	76116088	76116089	0.823	0.751	0.072	7.06e-122	4.7e-120	0.939	0.211	0.611	0.226	0.259	0.267	0.939	0.946	0.936	0.925	0.946
NRN1	intron	1733	chr6	6002543	6002544	0.62	0.548	0.072	4.96e-245	1.89e-242	0.743	0.697	0.572	0.224	0.257	0.266	0.601	0.655	0.695	0.702	0.585
IER3	intron	266	chr6	30712060	30712061	0.69	0.618	0.072	0	0	0.777	0.223	0.646	0.235	0.257	0.277	0.622	0.787	0.845	0.851	0.617
PRRT1	3'UTR	3181	chr6	32116538	32116539	0.747	0.675	0.072	1.11e-230	3.49e-228	0.71	0.216	0.563	0.225	0.31	0.09	0.403	0.88	0.737	0.863	0.898
COQ3	promoter-TSS	-272	chr6	99842353	99842354	0.742	0.67	0.072	1.01e-223	2.93e-221	0.661	0.135	0.489	0.226	0.256	0.273	0.732	0.917	0.91	0.822	0.892
ZBTB11	promoter-TSS	-868	chr3	101396855	101396856	0.765	0.694	0.071	1.38e-187	2.54e-185	0.865	0.088	0.88	0.043	0.061	0.048	0.914	0.88	0.891	0.907	0.861
MAD1L1	intron	-26333	chr7	2006518	2006519	0.777	0.706	0.071	6.13e-165	8.34e-163	0.914	0.21	0.513	0.226	0.256	0.266	0.477	0.896	0.909	0.883	0.853
SCGB1A1	intron	25484	chr11	62211990	62211991	0.447	0.376	0.071	2e-125	1.43e-123	0.576	0.223	0.778	0.225	0.255	0.264	0.758	0.867	0.575	0.753	0.61
TRIM65	exon	5839	chr17	73887244	73887245	0.133	0.062	0.071	7.46e-286	4.81e-283	0.021	0.215	0.191	0.226	0.121	0.266	0.023	0.024	0.025	0.031	0.035
ACTA1	Intergenic	26239	chr1	229543603	229543604	0.819	0.748	0.071	2.13e-175	3.31e-173	0.921	0.216	0.659	0.234	0.273	0.274	0.947	0.905	0.929	0.933	0.9
SLC12A6	promoter-TSS	-12	chr15	34629056	34629057	0.691	0.62	0.071	2.38e-179	3.91e-177	0.87	0.275	0.371	0.124	0.257	0.079	0.342	0.792	0.877	0.847	0.659
SMIM24	Intergenic	-2204	chr19	3482743	3482744	0.723	0.652	0.071	3.6e-205	8.32e-203	0.866	0.629	0.647	0.031	0.039	0.051	0.701	0.479	0.88	0.913	0.621
MIR153-2	intron	-46145	chr7	157413258	157413259	0.744	0.673	0.071	1.07e-123	7.43e-122	0.902	0.244	0.408	0.153	0.123	0.081	0.355	0.891	0.845	0.894	0.861
CDC5L	promoter-TSS	37	chr6	44355287	44355288	0.254	0.184	0.07	4.57e-115	2.68e-113	0.246	0.21	0.212	0.04	0.03	0.033	0.078	0.415	0.439	0.552	0.07
MARS	exon	1156	chr12	57882891	57882892	0.822	0.752	0.07	5.17e-150	5.75e-148	0.947	0.183	0.591	0.226	0.133	0.329	0.936	0.924	0.95	0.942	0.929
CD302	promoter-TSS	-301	chr2	160655066	160655067	0.837	0.767	0.07	2.14e-220	5.91e-218	0.97	0.134	0.84	0.136	0.113	0.11	0.953	0.961	0.969	0.965	0.957
B3GALNT1	promoter-TSS	-228	chr3	160823387	160823388	0.751	0.681	0.07	5.49e-211	1.35e-208	0.92	0.213	0.361	0.226	0.256	0.266	0.661	0.893	0.902	0.886	0.815
EVC2	promoter-TSS	-118	chr4	5710411	5710412	0.726	0.656	0.07	5.27e-113	2.96e-111	0.836	0.211	0.562	0.23	0.26	0.277	0.726	0.864	0.837	0.822	0.831
PLEC	5'UTR	114	chr8	145024929	145024930	0.824	0.754	0.07	8.95e-166	1.23e-163	0.877	0.219	0.676	0.228	0.257	0.267	0.954	0.936	0.907	0.925	0.937
BMP4	Intergenic	-11010	chr14	54434563	54434564	0.762	0.693	0.069	6.01e-116	3.59e-114	0.919	0.208	0.421	0.226	0.1	0.266	0.804	0.91	0.887	0.912	0.849
GPD2	promoter-TSS	54	chr2	157292018	157292019	0.759	0.69	0.069	1.26e-253	5.38e-251	0.928	0.221	0.375	0.127	0.134	0.33	0.641	0.925	0.911	0.89	0.862
LINC01391	non-coding	7034	chr3	138655827	138655828	0.791	0.722	0.069	4.32e-113	2.44e-111	0.936	0.211	0.404	0.225	0.256	0.265	0.642	0.926	0.945	0.919	0.897
SNX3	promoter-TSS	-175	chr6	108582638	108582639	0.792	0.723	0.069	1.18e-139	1.08e-137	0.938	0.224	0.428	0.225	0.242	0.242	0.709	0.805	0.941	0.921	0.874
ELMO1	promoter-TSS	164	chr7	37025706	37025707	0.774	0.705	0.069	0	0	0.908	0.216	0.479	0.226	0.256	0.265	0.488	0.925	0.949	0.946	0.094
CYGB	promoter-TSS	-91	chr17	74534077	74534078	0.172	0.103	0.069	1.36e-272	7.28e-270	0.111	0.821	0.273	0.539	0.515	0.584	0.088	0.082	0.113	0.068	0.106
B4GALNT4	Intergenic	-1221	chr11	368573	368574	0.744	0.675	0.069	2.58e-120	1.66e-118	0.881	0.164	0.443	0.223	0.255	0.266	0.806	0.884	0.71	0.915	0.426
ZNF628	promoter-TSS	-126	chr19	55987572	55987573	0.569	0.5	0.069	1.83e-211	4.52e-209	0.533	0.373	0.374	0.127	0.256	0.179	0.245	0.624	0.573	0.567	0.727
GORASP2	promoter-TSS	89	chr2	171785124	171785125	0.475	0.406	0.069	6.4e-128	4.8e-126	0.313	0.246	0.722	0.227	0.258	0.266	0.024	0.365	0.239	0.355	0.075
MIR375	promoter-TSS	211	chr2	219866218	219866219	0.718	0.649	0.069	1.96e-299	1.49e-296	0.814	0.208	0.396	0.256	0.122	0.105	0.499	0.884	0.868	0.903	0.08
MCC	5'UTR	238	chr5	112824288	112824289	0.734	0.665	0.069	6.42e-122	4.28e-120	0.922	0.134	0.448	0.166	0.113	0.119	0.479	0.837	0.916	0.899	0.762
KIF13A	promoter-TSS	-787	chr6	17988640	17988641	0.73	0.661	0.069	1.07e-133	8.96e-132	0.919	0.157	0.42	0.135	0.126	0.328	0.324	0.799	0.923	0.868	0.778
FOXP4-AS1	intron	-12173	chr6	41528531	41528532	0.711	0.642	0.069	6.59e-171	9.64e-169	0.807	0.09	0.739	0.028	0.278	0.033	0.903	0.853	0.803	0.858	0.437
ACTA1	intron	172	chr1	229569670	229569671	0.642	0.574	0.068	1.73911107336119e-321	1.71000072550822e-318	0.843	0.18	0.466	0.146	0.094	0.103	0.337	0.721	0.861	0.81	0.623
GSG1L	intron	166344	chr16	27733133	27733134	0.799	0.731	0.068	2.73e-114	1.57e-112	0.914	0.211	0.473	0.225	0.256	0.265	0.904	0.908	0.909	0.916	0.875
GRK7	Intergenic	-1095	chr3	141495947	141495948	0.777	0.709	0.068	2.96e-137	2.63e-135	0.859	0.313	0.835	0.093	0.121	0.047	0.918	0.88	0.856	0.888	0.848
ZNF212	promoter-TSS	-520	chr7	148936221	148936222	0.759	0.691	0.068	3.34e-207	7.89e-205	0.938	0.121	0.49	0.148	0.123	0.107	0.733	0.902	0.927	0.924	0.896
LRIT1	promoter-TSS	-148	chr10	86001364	86001365	0.311	0.243	0.068	2.14e-187	3.93e-185	0.093	0.224	0.448	0.228	0.26	0.267	0.052	0.137	0.077	0.142	0.549
AKAP8L	promoter-TSS	-24	chr19	15529955	15529956	0.137	0.069	0.068	8.17e-129	6.25e-127	0.019	0.211	0.038	0.141	0.118	0.118	0.798	0.024	0.021	0.022	0.031
LINC00461	Intergenic	-1275	chr5	87981894	87981895	0.126	0.058	0.068	6.09e-116	3.63e-114	0.017	0.452	0.063	0.616	0.739	0.709	0.022	0.055	0.026	0.018	0.107
C17orf53	promoter-TSS	-365	chr17	42218908	42218909	0.723	0.655	0.068	9.94998804159686e-319	9.47000000582883e-316	0.854	0.21	0.46	0.225	0.257	0.266	0.597	0.844	0.755	0.876	0.77
AATK	promoter-TSS	-610	chr17	79140481	79140482	0.818	0.75	0.068	2.32e-136	2.02e-134	0.916	0.217	0.612	0.228	0.258	0.267	0.932	0.946	0.913	0.937	0.918
WBP1L	promoter-TSS	-95	chr10	104535792	104535793	0.684	0.617	0.067	4.01e-153	4.69e-151	0.781	0.226	0.592	0.235	0.261	0.277	0.896	0.786	0.758	0.749	0.804
FGF23	promoter-TSS	93	chr12	4488800	4488801	0.77	0.703	0.067	1.68e-121	1.11e-119	0.872	0.211	0.547	0.225	0.256	0.266	0.893	0.91	0.847	0.88	0.687
SLC26A10	promoter-TSS	-278	chr12	58013414	58013415	0.797	0.73	0.067	0	0	0.931	0.228	0.525	0.226	0.257	0.268	0.687	0.887	0.923	0.923	0.914
C16orf91	promoter-TSS	-743	chr16	1471543	1471544	0.774	0.707	0.067	7.36e-201	1.62e-198	0.849	0.496	0.814	0.104	0.154	0.252	0.876	0.819	0.845	0.902	0.816
LNX1	promoter-TSS	-161	chr4	54424596	54424597	0.81	0.743	0.067	1.69e-151	1.92e-149	0.94	0.229	0.613	0.128	0.257	0.089	0.942	0.927	0.926	0.913	0.935
CLDN7	5'UTR	416	chr17	7165847	7165848	0.139	0.072	0.067	6.49e-149	7.03e-147	0.019	0.22	0.336	0.226	0.255	0.264	0.036	0.039	0.028	0.029	0.044
CLSTN1	5'UTR	554	chr1	9884029	9884030	0.417	0.35	0.067	7.3e-179	1.19e-176	0.467	0.192	0.615	0.226	0.257	0.266	0.69	0.622	0.435	0.561	0.359
UMOD	intron	4755	chr16	20359444	20359445	0.417	0.35	0.067	1.21e-131	9.75e-130	0.229	0.221	0.252	0.805	0.726	0.779	0.902	0.828	0.929	0.527	0.408
FOXP4-AS1	intron	-12037	chr6	41528395	41528396	0.741	0.674	0.067	2.29e-165	3.14e-163	0.915	0.208	0.485	0.252	0.256	0.082	0.55	0.833	0.905	0.88	0.437
PPP1R9A	promoter-TSS	-257	chr7	94536691	94536692	0.699	0.632	0.067	3.95e-122	2.65e-120	0.917	0.211	0.419	0.139	0.257	0.11	0.373	0.756	0.896	0.849	0.675
ERICH1-AS1	intron	189221	chr8	876825	876826	0.73	0.663	0.067	1.72e-140	1.61e-138	0.909	0.224	0.583	0.226	0.258	0.268	0.971	0.913	0.884	0.918	0.479
PLEKHB1	promoter-TSS	-906	chr11	73356316	73356317	0.786	0.72	0.066	2.36e-170	3.43e-168	0.779	0.102	0.933	0.985	0.631	0.97	0.736	0.863	0.763	0.789	0.732
LHX5	promoter-TSS	-56	chr12	113909932	113909933	0.541	0.475	0.066	1.05e-263	4.98e-261	0.453	0.374	0.493	0.225	0.256	0.333	0.901	0.763	0.427	0.432	0.514
SNX3	promoter-TSS	-431	chr6	108582894	108582895	0.657	0.591	0.066	1.61e-163	2.17e-161	0.763	0.21	0.581	0.227	0.254	0.264	0.894	0.835	0.788	0.799	0.69
TMEM216	promoter-TSS	-95	chr11	61159736	61159737	0.482	0.416	0.066	9.86e-185	1.76e-182	0.636	0.146	0.731	0.255	0.256	0.109	0.951	0.681	0.439	0.753	0.747
IGFBP5	promoter-TSS	-9	chr2	217560280	217560281	0.742	0.676	0.066	2.79e-182	4.79e-180	0.949	0.148	0.457	0.13	0.145	0.106	0.424	0.908	0.938	0.905	0.841
USP1	promoter-TSS	-775	chr1	62901199	62901200	0.805	0.74	0.065	1.11e-113	6.31e-112	0.945	0.21	0.639	0.225	0.256	0.265	0.963	0.951	0.942	0.94	0.944
NTNG1	5'UTR	259	chr1	107682798	107682799	0.628	0.563	0.065	2.98e-129	2.3e-127	0.796	0.101	0.806	0.135	0.255	0.266	0.965	0.936	0.818	0.868	0.9
SIAH3	promoter-TSS	-59	chr13	46425904	46425905	0.763	0.698	0.065	1.45e-136	1.27e-134	0.923	0.117	0.551	0.225	0.174	0.265	0.485	0.876	0.915	0.902	0.749
MAD1L1	intron	-96872	chr7	2077057	2077058	0.78	0.715	0.065	9.22e-126	6.65e-124	0.924	0.132	0.366	0.153	0.114	0.112	0.666	0.889	0.944	0.92	0.906
SEC61B	Intergenic	74102	chr9	102058671	102058672	0.663	0.598	0.065	2.81e-117	1.73e-115	0.907	0.498	0.7	0.223	0.227	0.265	0.852	0.872	0.868	0.897	0.091
LAPTM5	Intergenic	-49656	chr1	31280338	31280339	0.209	0.144	0.065	1.79e-140	1.68e-138	0.063	0.144	0.264	0.227	0.257	0.265	0.021	0.039	0.045	0.05	0.102
SMDT1	promoter-TSS	-559	chr22	42475135	42475136	0.263	0.198	0.065	4.53e-133	3.75e-131	0.311	0.502	0.406	0.158	0.093	0.262	0.164	0.295	0.46	0.376	0.261
PAQR3	promoter-TSS	-183	chr4	79860764	79860765	0.821	0.756	0.065	3.12e-146	3.22e-144	0.942	0.213	0.458	0.226	0.257	0.266	0.927	0.926	0.944	0.938	0.941
F2RL1	intron	1036	chr5	76115868	76115869	0.861	0.796	0.065	3.27e-138	2.94e-136	0.935	0.213	0.448	0.922	0.935	0.936	0.818	0.9	0.452	0.924	0.912
GATA3	promoter-TSS	-512	chr10	8096154	8096155	0.645	0.581	0.064	1.52e-132	1.25e-130	0.559	0.216	0.654	0.236	0.266	0.264	0.954	0.693	0.906	0.921	0.308
SNU13	intron	5619	chr22	42079293	42079294	0.775	0.711	0.064	1.29e-130	1.02e-128	0.933	0.212	0.497	0.141	0.258	0.265	0.428	0.906	0.935	0.908	0.887
ABHD16A	promoter-TSS	83	chr6	31671053	31671054	0.669	0.605	0.064	2.02e-122	1.36e-120	0.735	0.214	0.651	0.227	0.26	0.268	0.6	0.856	0.649	0.812	0.837
B3GALT4	exon	722	chr6	33245638	33245639	0.802	0.738	0.064	0	0	0.907	0.24	0.937	0.055	0.049	0.075	0.923	0.934	0.924	0.925	0.859
NAGLU	promoter-TSS	-120	chr17	40687830	40687831	0.183	0.119	0.064	4.38e-179	7.16e-177	0.033	0.181	0.336	0.226	0.256	0.266	0.025	0.032	0.04	0.03	0.391
FAM81B	promoter-TSS	-956	chr5	94726091	94726092	0.18	0.116	0.064	1.15e-125	8.24e-124	0.034	0.212	0.362	0.226	0.257	0.266	0.077	0.034	0.032	0.027	0.032
MIR1275	Intergenic	24044	chr6	33943783	33943784	0.148	0.084	0.064	4.18e-150	4.66e-148	0.022	0.213	0.386	0.228	0.257	0.265	0.013	0.023	0.031	0.029	0.027
TMEM216	exon	268	chr11	61160132	61160133	0.696	0.632	0.064	4.38e-144	4.36e-142	0.659	0.214	0.483	0.251	0.128	0.103	0.762	0.866	0.707	0.875	0.861
ZC3H18	Intergenic	-11981	chr16	88624807	88624808	0.723	0.659	0.064	3.89e-142	3.73e-140	0.878	0.219	0.466	0.131	0.094	0.265	0.454	0.788	0.886	0.851	0.533
INSIG2	Intergenic	221503	chr2	119067552	119067553	0.737	0.673	0.064	9.45e-115	5.51e-113	0.756	0.345	0.864	0.195	0.125	0.12	0.728	0.93	0.861	0.862	0.896
LINC01475	Intergenic	10724	chr10	101280209	101280210	0.767	0.704	0.063	9.79e-158	1.22e-155	0.92	0.219	0.422	0.194	0.213	0.256	0.843	0.892	0.928	0.92	0.614
PSD	exon	4162	chr10	104174738	104174739	0.65	0.587	0.063	6.17e-128	4.63e-126	0.913	0.342	0.352	0.226	0.257	0.265	0.429	0.753	0.896	0.855	0.708
EMC4	exon	123	chr15	34517320	34517321	0.78	0.717	0.063	2.87e-113	1.62e-111	0.946	0.21	0.446	0.225	0.256	0.265	0.637	0.939	0.943	0.932	0.765
HOXB2	promoter-TSS	-124	chr17	46622516	46622517	0.79	0.727	0.063	8.97e-116	5.33e-114	0.931	0.235	0.559	0.227	0.252	0.255	0.936	0.913	0.859	0.932	0.911
LGALS3BP	TTS	-10780	chr17	76986840	76986841	0.773	0.71	0.063	5.22e-153	6.1e-151	0.894	0.215	0.464	0.142	0.099	0.118	0.549	0.9	0.929	0.935	0.911
NR4A2	exon	4308	chr2	157184978	157184979	0.753	0.69	0.063	1.17e-224	3.46e-222	0.933	0.234	0.404	0.224	0.256	0.265	0.875	0.912	0.934	0.921	0.92
LINC00461	intron	-2628	chr5	87976889	87976890	0.672	0.609	0.063	3.5e-117	2.15e-115	0.775	0.12	0.233	0.136	0.113	0.12	0.424	0.754	0.845	0.801	0.756
LOC100287010	Intergenic	-9242	chr2	105034031	105034032	0.17	0.107	0.063	1.31e-113	7.49e-112	0.129	0.208	0.358	0.164	0.113	0.089	0.17	0.047	0.105	0.117	0.044
UBE2N	intron	1879	chr12	93834146	93834147	0.151	0.088	0.063	5.28e-149	5.72e-147	0.053	0.138	0.041	0.137	0.115	0.107	0.03	0.021	0.02	0.027	0.033
WRAP73	Intergenic	-1062	chr1	3567732	3567733	0.735	0.672	0.063	0	0	0.93	0.215	0.368	0.226	0.254	0.085	0.382	0.874	0.931	0.9	0.805
KLLN	promoter-TSS	355	chr10	89622838	89622839	0.732	0.669	0.063	3.24e-123	2.22e-121	0.663	0.211	0.39	0.227	0.113	0.266	0.479	0.897	0.876	0.909	0.905
FBLN7	promoter-TSS	-325	chr2	112895636	112895637	0.845	0.782	0.063	1.08e-112	6.04e-111	0.955	0.228	0.873	0.146	0.256	0.265	0.968	0.955	0.957	0.956	0.923
SORBS2	promoter-TSS	473	chr4	186732936	186732937	0.708	0.645	0.063	1.81e-112	1.01e-110	0.717	0.211	0.373	0.133	0.311	0.265	0.368	0.854	0.753	0.857	0.833
ABCF1	promoter-TSS	-630	chr6	30538539	30538540	0.698	0.635	0.063	1.99e-131	1.6e-129	0.853	0.232	0.391	0.227	0.098	0.321	0.506	0.786	0.882	0.866	0.763
RHOD	exon	157	chr11	66824445	66824446	0.769	0.707	0.062	1.24e-217	3.32e-215	0.892	0.208	0.445	0.225	0.256	0.265	0.807	0.909	0.889	0.889	0.871
MRC2	promoter-TSS	-63	chr17	60704698	60704699	0.765	0.703	0.062	6.99e-129	5.36e-127	0.932	0.244	0.378	0.15	0.257	0.117	0.433	0.841	0.928	0.908	0.886
FLOT1	promoter-TSS	-314	chr6	30710766	30710767	0.761	0.699	0.062	0	0	0.955	0.173	0.413	0.124	0.1	0.125	0.305	0.891	0.949	0.922	0.868
ATF6B	intron	815	chr6	32095201	32095202	0.132	0.07	0.062	2e-203	4.55e-201	0.023	0.385	0.261	0.227	0.257	0.266	0.027	0.031	0.032	0.033	0.031
LINC00443	Intergenic	48721	chr13	107354948	107354949	0.748	0.686	0.062	4.69e-128	3.53e-126	0.806	0.208	0.377	0.226	0.256	0.319	0.397	0.81	0.867	0.893	0.785
LYPD5	promoter-TSS	-49	chr19	44324856	44324857	0.714	0.652	0.062	6.76e-124	4.7e-122	0.896	0.21	0.427	0.225	0.256	0.266	0.414	0.773	0.895	0.858	0.686
UBA6-AS1	promoter-TSS	117	chr4	68567112	68567113	0.702	0.64	0.062	1.05e-127	7.81e-126	0.891	0.224	0.386	0.227	0.122	0.333	0.404	0.754	0.91	0.871	0.68
NRN1	intron	692	chr6	6003584	6003585	0.705	0.643	0.062	2.51e-114	1.45e-112	0.546	0.207	0.515	0.228	0.257	0.266	0.584	0.904	0.678	0.454	0.92
GUCA1B	promoter-TSS	-729	chr6	42163422	42163423	0.743	0.681	0.062	6.04e-123	4.11e-121	0.852	0.216	0.604	0.231	0.262	0.283	0.94	0.888	0.886	0.858	0.829
FAM189A1	Intergenic	-104667	chr15	29967593	29967594	0.661	0.6	0.061	4.49e-146	4.62e-144	0.877	0.221	0.572	0.226	0.258	0.269	0.93	0.891	0.922	0.901	0.022
CCDC105	promoter-TSS	-22	chr19	15121516	15121517	0.757	0.696	0.061	5.56e-174	8.43e-172	0.926	0.213	0.536	0.226	0.256	0.266	0.952	0.957	0.937	0.922	0.124
FKBPL	intron	230	chr6	32097836	32097837	0.126	0.065	0.061	9.59e-127	7.02e-125	0.023	0.306	0.068	0.154	0.117	0.118	0.08	0.021	0.021	0.018	0.022
POLL	Intergenic	21315	chr10	103326711	103326712	0.143	0.082	0.061	1.29e-116	7.82e-115	0.024	0.129	0.095	0.226	0.146	0.081	0.336	0.058	0.023	0.042	0.381
ZBTB9	3'UTR	-1550	chr6	33420805	33420806	0.144	0.083	0.061	1.37e-127	1.02e-125	0.08	0.14	0.383	0.225	0.257	0.266	0.376	0.066	0.096	0.097	0.035
CLSTN1	promoter-TSS	-456	chr1	9885039	9885040	0.824	0.763	0.061	2.36e-242	8.8e-240	0.947	0.21	0.613	0.228	0.26	0.266	0.942	0.937	0.936	0.948	0.94
TBX15	promoter-TSS	-595	chr1	119532773	119532774	0.815	0.754	0.061	1.39e-273	7.47e-271	0.935	0.214	0.513	0.228	0.259	0.264	0.94	0.944	0.931	0.94	0.908
LHX4	intron	3098	chr1	180202530	180202531	0.69	0.629	0.061	2.46e-174	3.74e-172	0.736	0.175	0.621	0.121	0.112	0.109	0.443	0.659	0.638	0.816	0.9
MIR93	promoter-TSS	-17	chr7	99691486	99691487	0.715	0.654	0.061	1.91e-147	2.01e-145	0.889	0.216	0.85	0.247	0.257	0.15	0.827	0.904	0.877	0.832	0.77
RGSL1	intron	37541	chr1	182456796	182456797	0.749	0.689	0.06	1.5e-158	1.89e-156	0.877	0.21	0.455	0.226	0.256	0.266	0.644	0.844	0.845	0.871	0.837
HCG25	promoter-TSS	-546	chr6	33216766	33216767	0.662	0.602	0.06	4.71e-143	4.6e-141	0.524	0.319	0.201	0.225	0.113	0.106	0.286	0.746	0.554	0.835	0.371
TNRC18	Intergenic	-20362	chr7	5483538	5483539	0.784	0.724	0.06	5.3e-133	4.38e-131	0.923	0.21	0.547	0.226	0.257	0.266	0.615	0.907	0.931	0.911	0.847
LOC100507547	promoter-TSS	-638	chr6	32122779	32122780	0.169	0.109	0.06	0	0	0.042	0.217	0.352	0.228	0.256	0.264	0.103	0.044	0.638	0.468	0.048
GRID1	Intergenic	-24031	chr10	88150280	88150281	0.209	0.149	0.06	2.75e-153	3.23e-151	0.165	0.439	0.33	0.226	0.257	0.265	0.185	0.064	0.72	0.646	0.079
LINC00461	Intergenic	-4600	chr5	87985219	87985220	0.146	0.086	0.06	9.28e-163	1.24e-160	0.024	0.188	0.351	0.011	0.013	0.005	0.531	0.099	0.049	0.093	0.102
COG7	intron	43944	chr16	23420567	23420568	0.293	0.233	0.06	1.26e-151	1.44e-149	0.613	0.214	0.559	0.23	0.26	0.271	0.026	0.945	0.422	0.754	0.045
TBC1D16	intron	12458	chr17	77997198	77997199	0.735	0.675	0.06	6.83e-128	5.12e-126	0.904	0.197	0.385	0.226	0.257	0.265	0.396	0.828	0.909	0.909	0.824
LYPD5	promoter-TSS	-138	chr19	44324945	44324946	0.739	0.679	0.06	5.1e-122	3.41e-120	0.836	0.217	0.645	0.228	0.261	0.267	0.974	0.873	0.798	0.825	0.756
SAG	promoter-TSS	-258	chr2	234216050	234216051	0.837	0.777	0.06	4.44e-256	1.94e-253	0.965	0.253	0.92	0.064	0.079	0.069	0.928	0.955	0.969	0.972	0.937
ZIC1	Intergenic	-1225	chr3	147125955	147125956	0.831	0.771	0.06	2.04e-127	1.52e-125	0.947	0.216	0.486	0.226	0.256	0.266	0.972	0.961	0.942	0.961	0.929
SLC25A10	exon	3350	chr17	79682615	79682616	0.766	0.707	0.059	7.22e-177	1.14e-174	0.88	0.235	0.902	0.178	0.151	0.261	0.946	0.869	0.883	0.888	0.861
LENG8	exon	3057	chr19	54963396	54963397	0.801	0.742	0.059	1.28e-130	1.01e-128	0.911	0.21	0.535	0.225	0.257	0.266	0.582	0.932	0.931	0.928	0.934
RASSF1	promoter-TSS	-163	chr3	50378529	50378530	0.546	0.487	0.059	2.7e-275	1.47e-272	0.596	0.218	0.491	0.226	0.259	0.268	0.586	0.599	0.61	0.611	0.624
TNXB	exon	12577	chr6	32064573	32064574	0.793	0.734	0.059	4.81e-220	1.32e-217	0.874	0.404	0.541	0.158	0.195	0.255	0.805	0.887	0.89	0.886	0.82
TNRC18	Intergenic	-20285	chr7	5483461	5483462	0.764	0.705	0.059	8.43e-134	7.08e-132	0.93	0.35	0.649	0.222	0.256	0.264	0.944	0.917	0.929	0.906	0.093
SNRPE	promoter-TSS	-937	chr1	203829775	203829776	0.51	0.451	0.059	3.01e-224	8.82e-222	0.57	0.179	0.641	0.215	0.042	0.932	0.446	0.571	0.572	0.539	0.475
LINC01405	Intergenic	29799	chr12	111404204	111404205	0.229	0.17	0.059	4.84e-113	2.73e-111	0.051	0.211	0.342	0.225	0.256	0.265	0.048	0.06	0.056	0.062	0.32
TEX14	promoter-TSS	28	chr17	56769387	56769388	0.144	0.085	0.059	3.75e-221	1.05e-218	0.099	0.216	0.35	0.148	0.257	0.328	0.418	0.025	0.064	0.043	0.094
CEP19	promoter-TSS	289	chr3	196438875	196438876	0.725	0.666	0.059	5.9e-125	4.17e-123	0.826	0.172	0.384	0.155	0.264	0.332	0.401	0.769	0.904	0.893	0.303
ZSCAN5B	Intergenic	-1013	chr19	56705433	56705434	0.774	0.716	0.058	2.1e-178	3.4e-176	0.96	0.245	0.658	0.226	0.256	0.266	0.854	0.918	0.945	0.935	0.487
AAR2	promoter-TSS	-32	chr20	34824306	34824307	0.766	0.708	0.058	4.68e-119	2.96e-117	0.896	0.19	0.474	0.166	0.094	0.265	0.745	0.859	0.925	0.902	0.873
PRRT1	intron	678	chr6	32119041	32119042	0.761	0.703	0.058	4.21e-149	4.58e-147	0.894	0.22	0.503	0.226	0.259	0.267	0.845	0.933	0.935	0.935	0.912
SCRN1	promoter-TSS	34	chr7	30029390	30029391	0.625	0.567	0.058	2.45e-157	3.04e-155	0.456	0.135	0.601	0.225	0.248	0.266	0.124	0.412	0.433	0.577	0.537
KBTBD4	intron	-1134	chr11	47601700	47601701	0.736	0.678	0.058	1.93e-149	2.12e-147	0.673	0.343	0.807	0.259	0.257	0.266	0.834	0.625	0.597	0.675	0.898
GON4L	intron	1016	chr1	155828174	155828175	0.806	0.749	0.057	3.09e-132	2.51e-130	0.963	0.231	0.649	0.227	0.255	0.266	0.644	0.939	0.96	0.943	0.913
LINC00461	intron	-2306	chr5	87976567	87976568	0.768	0.711	0.057	1.97e-121	1.3e-119	0.937	0.119	0.505	0.128	0.103	0.136	0.596	0.652	0.942	0.924	0.834
GATB	promoter-TSS	-268	chr4	152682442	152682443	0.162	0.105	0.057	5.78e-118	3.6e-116	0.023	0.22	0.325	0.135	0.256	0.329	0.045	0.025	0.031	0.041	0.327
CRY2	promoter-TSS	-270	chr11	45868398	45868399	0.418	0.361	0.057	2.1e-166	2.92e-164	0.323	0.208	0.35	0.137	0.121	0.092	0.128	0.376	0.663	0.839	0.819
TNXB	exon	11939	chr6	32065211	32065212	0.151	0.094	0.057	3.38e-135	2.89e-133	0.054	0.043	0.342	0.226	0.255	0.261	0.063	0.065	0.069	0.07	0.066
HIC1	promoter-TSS	459	chr17	1958851	1958852	0.706	0.649	0.057	3.36e-245	1.28e-242	0.882	0.237	0.374	0.208	0.257	0.265	0.746	0.798	0.886	0.848	0.778
LOC101805491	intron	-63070	chr2	46593258	46593259	0.829	0.772	0.057	1.65e-194	3.37e-192	0.96	0.218	0.44	0.227	0.257	0.267	0.891	0.937	0.956	0.952	0.938
GNAS	intron	-1018	chr20	57427017	57427018	0.572	0.515	0.057	5.79e-113	3.25e-111	0.617	0.324	0.761	0.525	0.415	0.043	0.506	0.681	0.635	0.613	0.625
OTP	TTS	10533	chr5	76923988	76923989	0.741	0.684	0.057	2.05e-163	2.75e-161	0.946	0.368	0.418	0.224	0.104	0.267	0.448	0.871	0.935	0.909	0.809
PWWP2B	intron	1207	chr10	134211908	134211909	0.807	0.751	0.056	5.94e-289	4.02e-286	0.933	0.118	0.605	0.151	0.258	0.33	0.908	0.91	0.921	0.928	0.922
SLC25A22	promoter-TSS	-345	chr11	796607	796608	0.782	0.726	0.056	1.76e-287	1.17e-284	0.905	0.212	0.511	0.244	0.285	0.301	0.288	0.921	0.903	0.867	0.926
BRD4	5'UTR	137	chr19	15391124	15391125	0.787	0.731	0.056	1.51e-130	1.2e-128	0.923	0.214	0.588	0.237	0.265	0.278	0.956	0.893	0.89	0.932	0.925
FAIM	promoter-TSS	-40	chr3	138327501	138327502	0.784	0.728	0.056	5.54e-178	8.9e-176	0.907	0.127	0.511	0.226	0.255	0.096	0.582	0.904	0.906	0.918	0.882
GPANK1	exon	1007	chr6	31632171	31632172	0.801	0.745	0.056	0	0	0.944	0.174	0.457	0.256	0.313	0.268	0.691	0.887	0.949	0.923	0.9
CCDC105	promoter-TSS	53	chr19	15121591	15121592	0.232	0.176	0.056	3.3e-176	5.16e-174	0.262	0.165	0.115	0.143	0.122	0.117	0.194	0.199	0.252	0.242	0.275
PPP1R27	promoter-TSS	-281	chr17	79793206	79793207	0.127	0.071	0.056	6.14e-302	4.73e-299	0.087	0.077	0.035	0.067	0.033	0.038	0.082	0.027	0.029	0.042	0.075
KLLN	promoter-TSS	646	chr10	89622547	89622548	0.308	0.252	0.056	1.31e-143	1.29e-141	0.414	0.156	0.695	0.119	0.113	0.115	0.542	0.489	0.298	0.451	0.052
BLOC1S2	promoter-TSS	-129	chr10	102046263	102046264	0.119	0.063	0.056	8.76e-147	9.12e-145	0.033	0.21	0.286	0.124	0.256	0.125	0.13	0.023	0.022	0.043	0.049
WBP1L	5'UTR	165	chr10	104536052	104536053	0.736	0.68	0.056	4.9e-173	7.35e-171	0.741	0.362	0.456	0.227	0.257	0.267	0.621	0.795	0.674	0.836	0.832
HIC1	promoter-TSS	86	chr17	1958478	1958479	0.7	0.644	0.056	4.43e-188	8.21e-186	0.608	0.504	0.48	0.231	0.263	0.269	0.793	0.782	0.616	0.688	0.844
LOC154449	Intergenic	10420	chr6	170561236	170561237	0.704	0.648	0.056	5.64e-165	7.67e-163	0.943	0.084	0.363	0.119	0.315	0.11	0.377	0.776	0.922	0.841	0.695
MIR5699	intron	18646	chr10	669071	669072	0.619	0.564	0.055	2.81e-215	7.33e-213	0.6	0.211	0.366	0.225	0.256	0.265	0.466	0.637	0.694	0.652	0.673
VPS53	promoter-TSS	-941	chr17	619036	619037	0.67	0.615	0.055	1.79e-137	1.59e-135	0.717	0.641	0.521	0.188	0.246	0.256	0.816	0.815	0.739	0.853	0.113
PXDN	intron	-131126	chr2	1879444	1879445	0.759	0.704	0.055	4.85e-224	1.41e-221	0.77	0.221	0.587	0.232	0.256	0.267	0.961	0.85	0.716	0.815	0.654
TEF	promoter-TSS	-56	chr22	41763280	41763281	0.773	0.718	0.055	1.61e-179	2.67e-177	0.927	0.214	0.372	0.149	0.257	0.09	0.394	0.897	0.93	0.925	0.899
HLA-DPA1	promoter-TSS	-325	chr6	33048879	33048880	0.777	0.722	0.055	4.3e-133	3.56e-131	0.775	0.383	0.455	0.227	0.252	0.265	0.923	0.925	0.895	0.926	0.907
TRIP6	promoter-TSS	272	chr7	100465221	100465222	0.807	0.752	0.055	2.57e-154	3.07e-152	0.953	0.216	0.498	0.226	0.254	0.263	0.635	0.909	0.955	0.947	0.899
PHF19	promoter-TSS	-869	chr9	123640474	123640475	0.159	0.104	0.055	8.75e-122	5.82e-120	0.029	0.228	0.297	0.149	0.256	0.266	0.025	0.045	0.064	0.068	0.051
PDIA6	promoter-TSS	-91	chr2	10953055	10953056	0.109	0.054	0.055	3.14e-145	3.18e-143	0.023	0.135	0.036	0.137	0.114	0.108	0.038	0.021	0.043	0.046	0.057
LOC154449	Intergenic	18523	chr6	170553133	170553134	0.179	0.124	0.055	8.62e-132	6.97e-130	0.075	0.306	0.313	0.226	0.254	0.266	0.032	0.192	0.082	0.267	0.089
PTK2B	promoter-TSS	-106	chr8	27182889	27182890	0.364	0.309	0.055	4.02e-162	5.3e-160	0.27	0.18	0.115	0.226	0.251	0.266	0.106	0.454	0.321	0.48	0.482
LINC00229	intron	5234	chr22	45016064	45016065	0.817	0.762	0.055	2.35e-112	1.31e-110	0.947	0.246	0.537	0.228	0.255	0.265	0.697	0.936	0.948	0.942	0.939
ZNF300P1	promoter-TSS	-48	chr5	150326193	150326194	0.705	0.65	0.055	1.02e-119	6.55e-118	0.922	0.226	0.409	0.127	0.109	0.103	0.331	0.8	0.917	0.879	0.726
ATAT1	promoter-TSS	-499	chr6	30594113	30594114	0.815	0.76	0.055	2.07e-226	6.2e-224	0.854	0.214	0.614	0.228	0.258	0.268	0.92	0.944	0.911	0.948	0.773
SMIM12	intron	-25463	chr1	35350879	35350880	0.765	0.711	0.054	3.26e-194	6.6e-192	0.912	0.208	0.765	0.14	0.309	0.265	0.974	0.931	0.914	0.907	0.638
SHANK2-AS3	intron	-36053	chr11	70672841	70672842	0.788	0.734	0.054	8.72e-151	9.84e-149	0.876	0.225	0.615	0.226	0.257	0.265	0.978	0.897	0.899	0.923	0.906
LINC00282	promoter-TSS	20	chr13	52419265	52419266	0.764	0.71	0.054	8.42e-121	5.5e-119	0.913	0.211	0.433	0.225	0.256	0.265	0.784	0.907	0.923	0.893	0.855
TLX2	intron	998	chr2	74742593	74742594	0.797	0.743	0.054	3.64e-122	2.44e-120	0.906	0.216	0.412	0.226	0.258	0.268	0.299	0.927	0.922	0.929	0.936
LINC01391	promoter-TSS	-79	chr3	138662940	138662941	0.798	0.744	0.054	2.14e-147	2.25e-145	0.843	0.222	0.584	0.226	0.101	0.084	0.939	0.94	0.923	0.816	0.924
PRR16	promoter-TSS	-441	chr5	119799531	119799532	0.811	0.757	0.054	4.64e-130	3.63e-128	0.956	0.534	0.803	0.151	0.126	0.116	0.551	0.955	0.917	0.974	0.357
GPANK1	exon	1462	chr6	31631716	31631717	0.789	0.735	0.054	0	0	0.846	0.171	0.85	0.037	0.013	0.011	0.938	0.617	0.9	0.942	0.748
REPIN1	promoter-TSS	-623	chr7	150065255	150065256	0.265	0.211	0.054	9.13e-247	3.57e-244	0.262	0.851	0.472	0.249	0.257	0.268	0.178	0.325	0.168	0.165	0.278
TSNAX-DISC1	promoter-TSS	-512	chr1	231663886	231663887	0.146	0.092	0.054	7.09e-129	5.43e-127	0.102	0.085	0.093	0.225	0.113	0.265	0.273	0.097	0.05	0.107	0.207
SLC26A10	promoter-TSS	-338	chr12	58013354	58013355	0.428	0.374	0.054	0	0	0.066	0.208	0.381	0.169	0.312	0.333	0.761	0.149	0.078	0.223	0.187
DSCR9	non-coding	11809	chr21	38592612	38592613	0.177	0.123	0.054	1.87e-214	4.83e-212	0.145	0.391	0.378	0.17	0.388	0.369	0.244	0.169	0.119	0.089	0.119
C1QB	Intergenic	24011	chr1	23003692	23003693	0.721	0.667	0.054	3.15e-149	3.43e-147	0.916	0.134	0.46	0.145	0.107	0.266	0.424	0.882	0.813	0.857	0.775
FGF23	promoter-TSS	-262	chr12	4489155	4489156	0.828	0.774	0.054	1.26e-123	8.74e-122	0.951	0.219	0.659	0.253	0.115	0.3	0.968	0.943	0.939	0.947	0.928
KCNIP1	promoter-TSS	-198	chr5	169930841	169930842	0.588	0.534	0.054	1.66e-125	1.19e-123	0.554	0.234	0.347	0.135	0.102	0.106	0.376	0.61	0.513	0.628	0.787
LIN28A	promoter-TSS	-142	chr1	26737116	26737117	0.78	0.727	0.053	0	0	0.738	0.213	0.564	0.228	0.258	0.267	0.606	0.878	0.787	0.882	0.912
CCDC47	intron	1099	chr17	61849988	61849989	0.75	0.697	0.053	2.22e-190	4.28e-188	0.839	0.212	0.522	0.225	0.098	0.091	0.624	0.811	0.879	0.889	0.849
HEATR6	promoter-TSS	-922	chr17	58157213	58157214	0.23	0.177	0.053	7.59e-120	4.86e-118	0.288	0.205	0.592	0.145	0.256	0.267	0.31	0.507	0.124	0.226	0.043
TBX15	5'UTR	134	chr1	119532044	119532045	0.731	0.678	0.053	8.52e-264	4.04e-261	0.919	0.217	0.423	0.226	0.096	0.265	0.53	0.853	0.908	0.853	0.815
FAIM	promoter-TSS	166	chr3	138327707	138327708	0.782	0.73	0.052	3.83e-154	4.57e-152	0.912	0.168	0.876	0.142	0.119	0.112	0.863	0.902	0.936	0.934	0.939
LINC00682	Intergenic	4308	chr4	41880319	41880320	0.553	0.501	0.052	2.77e-192	5.49e-190	0.492	0.495	0.542	0.226	0.255	0.268	0.736	0.678	0.512	0.635	0.838
MAL2	promoter-TSS	-536	chr8	120220073	120220074	0.793	0.741	0.052	2.36e-247	9.32e-245	0.901	0.152	0.878	0.123	0.145	0.331	0.569	0.914	0.906	0.914	0.887
MZF1	promoter-TSS	-316	chr19	59085257	59085258	0.199	0.147	0.052	8.96e-136	7.74e-134	0.181	0.661	0.416	0.246	0.342	0.343	0.197	0.185	0.176	0.16	0.228
FAM65A	promoter-TSS	6	chr16	67571370	67571371	0.117	0.065	0.052	8.34e-119	5.26e-117	0.018	0.462	0.108	0.229	0.258	0.248	0.03	0.029	0.61	0.042	0.22
HOTAIR	non-coding	2778	chr12	54359761	54359762	0.118	0.066	0.052	1.31e-121	8.7e-120	0.057	0.137	0.066	0.135	0.115	0.108	0.037	0.044	0.045	0.045	0.038
TBX15	promoter-TSS	-477	chr1	119532655	119532656	0.813	0.761	0.052	2.61e-290	1.81e-287	0.883	0.215	0.696	0.227	0.257	0.267	0.984	0.854	0.818	0.865	0.947
GSG1	5'UTR	191	chr12	13248548	13248549	0.724	0.672	0.052	2.16e-173	3.24e-171	0.786	0.211	0.645	0.234	0.263	0.275	0.909	0.782	0.803	0.809	0.841
AIPL1	promoter-TSS	-53	chr17	6338571	6338572	0.818	0.766	0.052	5.15e-176	8.04e-174	0.927	0.219	0.726	0.152	0.114	0.108	0.903	0.959	0.931	0.935	0.951
DDX39B	promoter-TSS	43	chr6	31510208	31510209	0.723	0.671	0.052	3.01e-120	1.94e-118	0.819	0.119	0.518	0.136	0.102	0.332	0.362	0.765	0.637	0.746	0.843
TMEM243	Intergenic	-1468	chr7	86850498	86850499	0.716	0.664	0.052	3.56e-194	7.19e-192	0.883	0.089	0.911	0.207	0.732	0.823	0.947	0.894	0.885	0.893	0.893
HOXC5	intron	2749	chr12	54413384	54413385	0.801	0.75	0.051	1.39e-136	1.21e-134	0.919	0.217	0.632	0.225	0.258	0.263	0.92	0.906	0.905	0.923	0.898
MIMT1	promoter-TSS	-17	chr19	57352252	57352253	0.785	0.734	0.051	4.49e-190	8.64e-188	0.931	0.133	0.666	0.184	0.132	0.265	0.786	0.878	0.925	0.901	0.867
LOC100507642	non-coding	367	chr7	150084	150085	0.685	0.634	0.051	3.13e-147	3.29e-145	0.793	0.173	0.439	0.229	0.258	0.267	0.511	0.892	0.799	0.85	0.184
AATK	intron	186	chr17	79139685	79139686	0.116	0.065	0.051	6.72e-150	7.45e-148	0.055	0.233	0.127	0.132	0.1	0.267	0.029	0.028	0.025	0.034	0.03
CLN6	promoter-TSS	-996	chr15	68523075	68523076	0.144	0.093	0.051	3.15000000040499e-315	2.8200000000019e-312	0.027	0.163	0.136	0.225	0.257	0.081	0.017	0.022	0.029	0.029	0.046
ESPNL	promoter-TSS	-7	chr2	239008943	239008944	0.613	0.562	0.051	5.19e-236	1.73e-233	0.739	0.801	0.856	0.07	0.255	0.177	0.351	0.62	0.815	0.729	0.569
SNX14	intron	923	chr6	86302950	86302951	0.813	0.762	0.051	1.65e-162	2.19e-160	0.938	0.347	0.508	0.226	0.257	0.328	0.851	0.927	0.937	0.942	0.929
GATA3	promoter-TSS	-446	chr10	8096220	8096221	0.77	0.72	0.05	9.64e-132	7.79e-130	0.894	0.233	0.46	0.136	0.257	0.266	0.523	0.84	0.935	0.912	0.863
POU4F1	intron	-4511	chr13	79182205	79182206	0.768	0.718	0.05	1.73e-143	1.7e-141	0.496	0.214	0.526	0.226	0.123	0.266	0.946	0.849	0.921	0.927	0.938
SNTG2	Intergenic	-17880	chr2	928673	928674	0.68	0.63	0.05	1.16e-121	7.69e-120	0.921	0.17	0.684	0.227	0.259	0.266	0.386	0.914	0.904	0.892	0.816
ZNF589	3'UTR	28302	chr3	48310897	48310898	0.799	0.749	0.05	2.4e-205	5.56e-203	0.932	0.362	0.517	0.255	0.291	0.308	0.614	0.925	0.936	0.914	0.899
THOC5	promoter-TSS	-539	chr22	29950274	29950275	0.167	0.117	0.05	3.28e-160	4.2e-158	0.103	0.27	0.233	0.761	0.773	0.843	0.05	0.283	0.076	0.052	0.177
FLJ33360	Intergenic	-12141	chr5	6349545	6349546	0.19	0.14	0.05	9.11e-113	5.09e-111	0.042	0.209	0.336	0.256	0.373	0.46	0.014	0.286	0.309	0.048	0.141
HVCN1	promoter-TSS	-178	chr12	111127139	111127140	0.699	0.649	0.05	7.01e-124	4.86e-122	0.754	0.213	0.674	0.226	0.263	0.268	0.817	0.955	0.931	0.957	0.731
PRRT1	TTS	3613	chr6	32116106	32116107	0.832	0.782	0.05	4.56e-136	3.96e-134	0.955	0.211	0.601	0.225	0.256	0.265	0.941	0.958	0.956	0.949	0.943
GSG1	promoter-TSS	14	chr12	13248725	13248726	0.761	0.712	0.049	3.64e-171	5.35e-169	0.878	0.156	0.505	0.118	0.258	0.267	0.843	0.894	0.896	0.863	0.877
BTBD6	promoter-TSS	147	chr14	105715025	105715026	0.551	0.502	0.049	5.97e-122	3.98e-120	0.651	0.22	0.523	0.226	0.257	0.267	0.636	0.654	0.636	0.581	0.545
NR4A2	intron	4672	chr2	157184614	157184615	0.67	0.621	0.049	2.79e-192	5.53e-190	0.572	0.146	0.366	0.123	0.116	0.108	0.414	0.754	0.901	0.864	0.755
LINC01391	promoter-TSS	-369	chr3	138663230	138663231	0.673	0.624	0.049	1.94e-163	2.6e-161	0.726	0.575	0.619	0.28	0.531	0.59	0.959	0.519	0.767	0.942	0.552
PRRT1	3'UTR	3066	chr6	32116653	32116654	0.754	0.705	0.049	2e-239	7.16e-237	0.86	0.162	0.374	0.224	0.255	0.266	0.659	0.802	0.877	0.867	0.848
GTF2I	Intergenic	-50936	chr7	74021054	74021055	0.631	0.582	0.049	2.13e-113	1.21e-111	0.882	0.214	0.376	0.242	0.121	0.088	0.309	0.749	0.887	0.77	0.57
MIR9-3HG	Intergenic	-1137	chr15	89903672	89903673	0.594	0.545	0.049	3.51e-138	3.16e-136	0.746	0.216	0.934	0.225	0.257	0.266	0.946	0.862	0.808	0.808	0.051
MIMT1	promoter-TSS	315	chr19	57352584	57352585	0.728	0.679	0.049	6.72e-173	1e-170	0.917	0.21	0.472	0.163	0.116	0.094	0.6	0.85	0.903	0.824	0.804
ABHD16A	promoter-TSS	54	chr6	31670795	31670796	0.813	0.764	0.049	4.12e-138	3.71e-136	0.936	0.211	0.526	0.225	0.256	0.265	0.939	0.933	0.939	0.929	0.936
CHST12	Intergenic	-19963	chr7	2423231	2423232	0.693	0.644	0.049	4.24e-165	5.78e-163	0.845	0.211	0.457	0.225	0.256	0.266	0.571	0.823	0.869	0.752	0.689
GGACT	intron	7480	chr13	101178575	101178576	0.778	0.73	0.048	2.87e-139	2.63e-137	0.905	0.118	0.417	0.171	0.09	0.085	0.903	0.887	0.933	0.918	0.879
MEG3	promoter-TSS	-842	chr14	101291602	101291603	0.755	0.707	0.048	0	0	0.912	0.209	0.414	0.256	0.257	0.331	0.449	0.87	0.911	0.903	0.832
SPG7	promoter-TSS	-840	chr16	89573955	89573956	0.68	0.632	0.048	9.87e-128	7.38e-126	0.692	0.223	0.661	0.227	0.258	0.268	0.906	0.725	0.68	0.736	0.798
SYNGR2	promoter-TSS	-526	chr17	76164144	76164145	0.761	0.713	0.048	1.14e-168	1.63e-166	0.919	0.216	0.371	0.141	0.312	0.329	0.465	0.849	0.928	0.888	0.856
ZFAND2B	Intergenic	-3710	chr2	220067795	220067796	0.791	0.743	0.048	5.03e-191	9.79e-189	0.948	0.216	0.651	0.227	0.26	0.27	0.967	0.942	0.943	0.95	0.954
SERPINB1	promoter-TSS	43	chr6	2842239	2842240	0.782	0.734	0.048	1.32e-136	1.16e-134	0.879	0.277	0.642	0.233	0.265	0.273	0.821	0.881	0.578	0.907	0.892
FAM189A1	Intergenic	-105106	chr15	29968032	29968033	0.135	0.087	0.048	1.66e-113	9.42e-112	0.035	0.383	0.313	0.226	0.256	0.269	0.314	0.102	0.052	0.067	0.118
DENND2D	intron	882	chr1	111746277	111746278	0.149	0.101	0.048	3.61e-224	1.06e-221	0.058	0.582	0.136	0.217	0.454	0.44	0.051	0.087	0.036	0.047	0.077
ELK4	promoter-TSS	-207	chr1	205602206	205602207	0.187	0.139	0.048	9.06e-178	1.45e-175	0.069	0.211	0.34	0.225	0.256	0.266	0.305	0.057	0.043	0.058	0.096
EIF2AK2	promoter-TSS	-656	chr2	37384845	37384846	0.185	0.137	0.048	2.96e-140	2.76e-138	0.38	0.218	0.503	0.229	0.257	0.265	0.085	0.469	0.126	0.155	0.064
DXO	promoter-TSS	-661	chr6	31940692	31940693	0.828	0.78	0.048	1.42e-246	5.52e-244	0.956	0.136	0.901	0.136	0.04	0.076	0.966	0.95	0.973	0.976	0.92
HOXA5	TTS	-1030	chr7	27184316	27184317	0.813	0.765	0.048	1.01e-245	3.86e-243	0.934	0.138	0.915	0.136	0.133	0.106	0.934	0.941	0.907	0.925	0.939
ZNF239	Intergenic	-1102	chr10	44071167	44071168	0.77	0.723	0.047	1.77e-193	3.54e-191	0.711	0.141	0.925	0.082	0.269	0.118	0.85	0.901	0.895	0.93	0.945
UNC45A	promoter-TSS	-306	chr15	91473103	91473104	0.757	0.71	0.047	8.03e-117	4.89e-115	0.905	0.225	0.355	0.226	0.257	0.266	0.788	0.905	0.857	0.914	0.321
FOXL1	Intergenic	-1884	chr16	86610230	86610231	0.638	0.591	0.047	4.11e-133	3.41e-131	0.861	0.212	0.417	0.225	0.257	0.121	0.337	0.799	0.874	0.844	0.534
ZNF266	promoter-TSS	-499	chr19	9546752	9546753	0.755	0.708	0.047	8.5e-250	3.48e-247	0.767	0.121	0.868	0.227	0.311	0.086	0.903	0.945	0.933	0.916	0.892
KRTCAP3	promoter-TSS	-104	chr2	27665128	27665129	0.736	0.689	0.047	5.18e-129	3.99e-127	0.859	0.298	0.416	0.226	0.258	0.268	0.371	0.784	0.867	0.854	0.807
NR4A2	intron	4406	chr2	157184880	157184881	0.534	0.487	0.047	4.43e-213	1.13e-210	0.535	0.159	0.656	0.139	0.115	0.108	0.522	0.969	0.665	0.526	0.569
TNXB	Intergenic	-1424	chr6	32078574	32078575	0.925	0.878	0.047	1.56e-121	1.03e-119	0.946	0.142	0.956	0.99	0.99	0.989	0.967	0.958	0.949	0.949	0.894
PPP1R3C	promoter-TSS	-529	chr10	93393386	93393387	0.82	0.773	0.047	1.75e-140	1.64e-138	0.932	0.524	0.882	0.048	0.05	0.064	0.928	0.932	0.945	0.952	0.919
FAM19A5	intron	91422	chr22	49063539	49063540	0.705	0.658	0.047	3.34e-113	1.89e-111	0.881	0.056	0.378	0.117	0.307	0.12	0.369	0.769	0.867	0.837	0.642
DNAJC28	intron	672	chr21	34863117	34863118	0.528	0.482	0.046	2.47e-211	6.11e-209	0.79	0.215	0.376	0.262	0.469	0.442	0.571	0.774	0.881	0.893	0.51
SLC44A4	exon	-3655	chr6	31850477	31850478	0.663	0.617	0.046	8.42e-137	7.42e-135	0.877	0.12	0.352	0.245	0.122	0.107	0.398	0.729	0.889	0.828	0.611
GPSM3	promoter-TSS	-944	chr6	32164243	32164244	0.796	0.75	0.046	3.4e-152	3.93e-150	0.94	0.505	0.771	0.186	0.248	0.273	0.921	0.908	0.92	0.922	0.871
PHYHD1	promoter-TSS	689	chr9	131683862	131683863	0.614	0.568	0.046	1.23e-197	2.59e-195	0.587	0.22	0.355	0.26	0.257	0.265	0.735	0.825	0.76	0.536	0.115
MCIDAS	intron	3835	chr5	54519307	54519308	0.122	0.076	0.046	7.31e-156	8.9e-154	0.033	0.222	0.247	0.229	0.257	0.263	0.034	0.035	0.034	0.035	0.046
NDUFB2	promoter-TSS	-461	chr7	140396019	140396020	0.216	0.17	0.046	3.05e-284	1.93e-281	0.073	0.245	0.337	0.217	0.258	0.266	0.118	0.1	0.064	0.112	0.081
MYOM3	promoter-TSS	57	chr1	24438607	24438608	0.825	0.779	0.046	3.5e-187	6.41e-185	0.948	0.24	0.761	0.122	0.124	0.329	0.951	0.933	0.944	0.946	0.929
ZNF598	intron	5534	chr16	2054287	2054288	0.73	0.684	0.046	9.34e-122	6.21e-120	0.835	0.077	0.359	0.134	0.123	0.106	0.415	0.803	0.924	0.89	0.876
FAXDC2	promoter-TSS	-226	chr5	154230438	154230439	0.608	0.562	0.046	2.47e-239	8.79e-237	0.728	0.291	0.521	0.227	0.255	0.267	0.268	0.873	0.626	0.734	0.903
SNAI2	Intergenic	86253	chr8	49747745	49747746	0.695	0.649	0.046	2.94e-174	4.46e-172	0.952	0.145	0.486	0.25	0.313	0.331	0.911	0.908	0.936	0.921	0.194
STXBP2	intron	508	chr19	7702494	7702495	0.64	0.595	0.045	2e-123	1.38e-121	0.748	0.379	0.839	0.223	0.249	0.267	0.469	0.695	0.775	0.832	0.235
TEF	promoter-TSS	-208	chr22	41763128	41763129	0.799	0.754	0.045	4.85e-180	8.1e-178	0.929	0.163	0.849	0.199	0.12	0.126	0.726	0.934	0.947	0.939	0.912
MAEA	intron	-8234	chr4	1294996	1294997	0.747	0.702	0.045	4.13e-242	1.53e-239	0.943	0.161	0.476	0.225	0.256	0.094	0.417	0.884	0.934	0.897	0.841
HLA-DPA1	promoter-TSS	-178	chr6	33048732	33048733	0.784	0.739	0.045	1.15e-129	8.97e-128	0.93	0.228	0.413	0.227	0.256	0.267	0.765	0.91	0.933	0.913	0.867
ZNF292	Intergenic	-4007	chr6	87861261	87861262	0.261	0.216	0.045	1.3e-135	1.12e-133	0.043	0.218	0.354	0.228	0.259	0.273	0.109	0.097	0.038	0.047	0.04
HPS4	promoter-TSS	83	chr22	26875563	26875564	0.142	0.097	0.045	1.33e-290	9.24e-288	0.022	0.238	0.268	0.016	0.047	0.017	0.026	0.044	0.041	0.044	0.057
ADPGK-AS1	promoter-TSS	-88	chr15	73075087	73075088	0.73	0.685	0.045	1.99e-148	2.14e-146	0.908	0.217	0.4	0.148	0.256	0.266	0.332	0.781	0.907	0.861	0.81
NCKAP1	promoter-TSS	-158	chr2	183903743	183903744	0.69	0.645	0.045	3e-179	4.92e-177	0.827	0.218	0.523	0.227	0.257	0.266	0.537	0.893	0.795	0.838	0.892
DAGLB	exon	11532	chr7	6476110	6476111	0.838	0.793	0.045	1.62e-178	2.63e-176	0.837	0.193	0.912	0.494	0.775	0.849	0.903	0.907	0.862	0.87	0.886
PBK	promoter-TSS	95	chr8	27695516	27695517	0.826	0.781	0.045	6.33e-115	3.7e-113	0.965	0.133	0.862	0.137	0.116	0.108	0.765	0.919	0.963	0.955	0.959
LINC01405	Intergenic	29575	chr12	111403980	111403981	0.451	0.407	0.044	1.7e-113	9.64e-112	0.393	0.218	0.548	0.225	0.258	0.114	0.272	0.574	0.507	0.526	0.15
LOC100287036	intron	53409	chr16	89440949	89440950	0.787	0.743	0.044	1.77e-297	1.31e-294	0.823	0.212	0.621	0.228	0.257	0.266	0.904	0.917	0.833	0.853	0.92
C2	promoter-TSS	507	chr6	31866068	31866069	0.683	0.639	0.044	4.51e-119	2.86e-117	0.808	0.219	0.411	0.158	0.116	0.094	0.388	0.852	0.857	0.866	0.765
TNXB	intron	21780	chr6	32055370	32055371	0.736	0.692	0.044	1.26e-113	7.16e-112	0.619	0.212	0.428	0.229	0.307	0.325	0.424	0.751	0.697	0.892	0.854
SNORA61	promoter-TSS	194	chr1	28906210	28906211	0.409	0.365	0.044	6.84e-187	1.25e-184	0.514	0.208	0.584	0.222	0.249	0.255	0.321	0.469	0.498	0.454	0.414
TSSC1	intron	63792	chr2	3317860	3317861	0.211	0.167	0.044	1.11e-127	8.31e-126	0.214	0.223	0.443	0.23	0.26	0.266	0.042	0.144	0.209	0.2	0.231
ZIC1	Intergenic	-1254	chr3	147125926	147125927	0.213	0.169	0.044	1.79e-126	1.3e-124	0.172	0.215	0.392	0.229	0.261	0.266	0.056	0.136	0.205	0.188	0.267
LY6H	Intergenic	27912	chr8	144213544	144213545	0.145	0.101	0.044	1.1e-150	1.23e-148	0.033	0.21	0.33	0.225	0.256	0.265	0.011	0.024	0.031	0.032	0.029
SKI	intron	23305	chr1	2183438	2183439	0.82	0.776	0.044	3.47e-180	5.8e-178	0.941	0.561	0.878	0.147	0.116	0.111	0.972	0.957	0.942	0.94	0.966
KLLN	exon	1054	chr10	89622139	89622140	0.8	0.757	0.043	5.14e-131	4.1e-129	0.951	0.22	0.543	0.225	0.257	0.266	0.555	0.891	0.949	0.939	0.839
TMEM216	promoter-TSS	-182	chr11	61159649	61159650	0.749	0.706	0.043	4.49e-189	8.47e-187	0.617	0.215	0.62	0.14	0.256	0.334	0.95	0.922	0.862	0.931	0.869
CLUH	Intergenic	-12402	chr17	2627328	2627329	0.783	0.74	0.043	1.64e-127	1.22e-125	0.925	0.213	0.505	0.159	0.314	0.265	0.424	0.903	0.936	0.933	0.892
ARL6IP6	intron	4736	chr2	153579142	153579143	0.801	0.758	0.043	1.44e-118	9e-117	0.938	0.377	0.638	0.225	0.258	0.266	0.551	0.936	0.92	0.936	0.922
TIMP3	promoter-TSS	-376	chr22	33196425	33196426	0.734	0.691	0.043	1.97e-155	2.39e-153	0.932	0.221	0.35	0.225	0.104	0.266	0.386	0.865	0.934	0.89	0.774
CUX1	intron	52219	chr7	101513100	101513101	0.636	0.593	0.043	1.25e-112	6.99e-111	0.845	0.21	0.362	0.222	0.247	0.254	0.373	0.236	0.837	0.82	0.411
ADAM32	intron	339	chr8	38965386	38965387	0.747	0.704	0.043	2.79e-141	2.65e-139	0.919	0.211	0.477	0.225	0.256	0.265	0.417	0.823	0.922	0.866	0.754
BARX1	intron	1080	chr9	96716527	96716528	0.811	0.768	0.043	1.64e-133	1.37e-131	0.943	0.226	0.569	0.223	0.256	0.266	0.842	0.929	0.941	0.934	0.941
LSP1	promoter-TSS	-166	chr11	1891932	1891933	0.697	0.654	0.043	8.02e-117	4.88e-115	0.648	0.57	0.845	0.147	0.124	0.138	0.934	0.769	0.661	0.652	0.712
LOC440390	Intergenic	67885	chr16	87159274	87159275	0.822	0.779	0.043	2.1e-141	1.99e-139	0.962	0.234	0.586	0.227	0.257	0.266	0.618	0.935	0.967	0.949	0.922
TAP2	promoter-TSS	-24	chr6	32806623	32806624	0.719	0.676	0.043	5.38e-118	3.35e-116	0.815	0.214	0.497	0.251	0.256	0.325	0.875	0.87	0.803	0.836	0.846
ACAP3	exon	4673	chr1	1238595	1238596	0.74	0.698	0.042	9.72e-144	9.61e-142	0.92	0.235	0.517	0.225	0.308	0.265	0.533	0.907	0.925	0.921	0.062
PIK3CD-AS2	exon	-48380	chr1	9796011	9796012	0.685	0.643	0.042	2.72e-125	1.94e-123	0.879	0.242	0.502	0.224	0.255	0.263	0.421	0.901	0.904	0.916	0.901
BARHL2	Intergenic	-9658	chr1	91192451	91192452	0.751	0.709	0.042	3.61e-152	4.17e-150	0.733	0.211	0.376	0.229	0.256	0.266	0.907	0.889	0.653	0.83	0.92
TUBA1B	promoter-TSS	-737	chr12	49526040	49526041	0.768	0.726	0.042	2.85e-121	1.88e-119	0.949	0.242	0.365	0.255	0.312	0.093	0.518	0.892	0.949	0.916	0.864
CLN6	promoter-TSS	-587	chr15	68522666	68522667	0.652	0.61	0.042	1.72e-298	1.29e-295	0.786	0.23	0.675	0.123	0.256	0.088	0.042	0.796	0.726	0.408	0.612
RAB34	promoter-TSS	-17	chr17	27045302	27045303	0.762	0.72	0.042	0	0	0.887	0.219	0.409	0.226	0.256	0.266	0.423	0.914	0.941	0.925	0.855
CYGB	promoter-TSS	17	chr17	74533969	74533970	0.806	0.764	0.042	9.05e-272	4.77e-269	0.935	0.537	0.493	0.229	0.261	0.271	0.964	0.941	0.923	0.916	0.918
SLC25A10	intron	2908	chr17	79682173	79682174	0.618	0.576	0.042	1.63e-122	1.1e-120	0.749	0.313	0.512	0.225	0.156	0.177	0.401	0.667	0.772	0.315	0.447
PROSER3	intron	947	chr19	36249990	36249991	0.401	0.359	0.042	4.62e-117	2.82e-115	0.319	0.244	0.395	0.135	0.125	0.129	0.739	0.22	0.806	0.201	0.569
RTN2	promoter-TSS	-399	chr19	45996901	45996902	0.732	0.69	0.042	2.43e-132	1.98e-130	0.936	0.125	0.482	0.128	0.112	0.083	0.295	0.875	0.942	0.899	0.78
GNAS	promoter-TSS	-50	chr20	57464129	57464130	0.632	0.59	0.042	6.57e-167	9.19e-165	0.855	0.335	0.933	0.136	0.145	0.228	0.92	0.847	0.862	0.877	0.373
SOD3	Intergenic	7550	chr4	24804634	24804635	0.66	0.618	0.042	1.33e-113	7.59e-112	0.853	0.146	0.383	0.124	0.256	0.267	0.476	0.739	0.849	0.77	0.685
ATAT1	promoter-TSS	-575	chr6	30594037	30594038	0.651	0.609	0.042	6.1e-223	1.74e-220	0.805	0.223	0.819	0.147	0.126	0.111	0.774	0.751	0.675	0.875	0.081
GATA3-AS1	promoter-TSS	-550	chr10	8095996	8095997	0.169	0.127	0.042	2e-128	1.52e-126	0.093	0.245	0.341	0.229	0.314	0.112	0.258	0.104	0.092	0.112	0.071
C11orf72	intron	1093	chr11	67373083	67373084	0.171	0.129	0.042	1.04e-279	5.99e-277	0.049	0.218	0.162	0.155	0.257	0.266	0.017	0.173	0.043	0.129	0.55
PDCD1	Intergenic	-1135	chr2	242802192	242802193	0.19	0.148	0.042	2.14e-155	2.59e-153	0.039	0.209	0.337	0.136	0.115	0.084	0.034	0.053	0.047	0.072	0.087
ABCA4	Intergenic	-1168	chr1	94587872	94587873	0.107	0.065	0.042	2.02e-139	1.85e-137	0.019	0.212	0.181	0.137	0.256	0.265	0.025	0.047	0.25	0.038	0.027
TIMP3	promoter-TSS	-473	chr22	33196328	33196329	0.15	0.108	0.042	7.83e-186	1.42e-183	0.055	0.506	0.257	0.22	0.255	0.208	0.033	0.042	0.06	0.068	0.103
MFSD4A	exon	23290	chr1	205561401	205561402	0.486	0.444	0.042	6.76e-199	1.44e-196	0.58	0.005	0.586	0.225	0.256	0.265	0.761	0.588	0.533	0.473	0.47
GRB7	promoter-TSS	-162	chr17	37894413	37894414	0.288	0.246	0.042	5.94e-149	6.44e-147	0.117	0.118	0.13	0.156	0.314	0.267	0.346	0.282	0.039	0.118	0.397
MIMT1	promoter-TSS	417	chr19	57352686	57352687	0.142	0.1	0.042	2.89e-163	3.86e-161	0.089	0.118	0.229	0.255	0.257	0.265	0.042	0.042	0.046	0.04	0.038
SLC26A10	promoter-TSS	-56	chr12	58013636	58013637	0.844	0.802	0.042	0	0	0.916	0.366	0.584	0.597	0.546	0.673	0.835	0.579	0.921	0.899	0.9
ARL4D	Intergenic	-2926	chr17	41473426	41473427	0.69	0.648	0.042	3.98e-124	2.77e-122	0.776	0.222	0.346	0.227	0.106	0.264	0.385	0.805	0.882	0.863	0.723
SMIM24	Intergenic	-2889	chr19	3483428	3483429	0.699	0.657	0.042	1.43e-120	9.3e-119	0.908	0.264	0.359	0.135	0.248	0.149	0.345	0.803	0.908	0.864	0.768
DMBX1	Intergenic	-13866	chr1	46958801	46958802	0.76	0.719	0.041	1.97e-143	1.93e-141	0.879	0.214	0.894	0.226	0.093	0.268	0.791	0.83	0.862	0.879	0.829
DTL	intron	-1088	chr1	212207806	212207807	0.746	0.705	0.041	1.26e-289	8.57e-287	0.863	0.227	0.454	0.23	0.262	0.269	0.955	0.855	0.834	0.868	0.117
LINC01475	Intergenic	8117	chr10	101282816	101282817	0.788	0.747	0.041	2.34e-190	4.52e-188	0.912	0.358	0.594	0.222	0.256	0.267	0.322	0.907	0.916	0.911	0.863
TUBGCP3	Intergenic	-18644	chr13	113261142	113261143	0.773	0.732	0.041	9.82e-150	1.08e-147	0.937	0.232	0.505	0.228	0.259	0.266	0.653	0.888	0.932	0.925	0.862
TBX2	intron	938	chr17	59478194	59478195	0.787	0.746	0.041	2.39e-115	1.41e-113	0.878	0.215	0.582	0.24	0.266	0.278	0.911	0.846	0.896	0.908	0.827
LENG8	exon	2965	chr19	54963304	54963305	0.812	0.771	0.041	8.28e-131	6.59e-129	0.924	0.382	0.56	0.226	0.258	0.267	0.945	0.917	0.92	0.933	0.903
ARSB	promoter-TSS	-28	chr5	78281793	78281794	0.785	0.744	0.041	2.74e-205	6.35e-203	0.934	0.216	0.568	0.224	0.256	0.091	0.525	0.883	0.935	0.912	0.88
IER3	exon	524	chr6	30711802	30711803	0.795	0.754	0.041	0	0	0.906	0.217	0.416	0.227	0.256	0.334	0.815	0.885	0.913	0.911	0.856
MEF2A	Intergenic	-126786	chr15	99979346	99979347	0.116	0.075	0.041	9.71e-172	1.44e-169	0.026	0.271	0.187	0.226	0.255	0.267	0.042	0.029	0.024	0.031	0.042
ZIM2	promoter-TSS	-38	chr19	57352134	57352135	0.113	0.072	0.041	1.99e-188	3.7e-186	0.034	0.132	0.023	0.136	0.115	0.107	0.012	0.042	0.023	0.224	0.158
HLA-E	Intergenic	-38310	chr6	30418872	30418873	0.201	0.16	0.041	6.74e-196	1.39e-193	0.041	0.21	0.333	0.225	0.256	0.266	0.02	0.035	0.042	0.047	0.042
C6orf136	promoter-TSS	-492	chr6	30614323	30614324	0.203	0.162	0.041	1.47e-143	1.45e-141	0.146	0.215	0.202	0.147	0.096	0.33	0.214	0.089	0.045	0.069	0.883
ANKRD2	promoter-TSS	-865	chr10	99331332	99331333	0.096	0.055	0.041	6.48e-158	8.07e-156	0.017	0.461	0.199	0.231	0.254	0.263	0.052	0.029	0.027	0.028	0.034
TBX15	intron	553	chr1	119531625	119531626	0.126	0.085	0.041	2.1e-182	3.62e-180	0.041	0.124	0.149	0.13	0.257	0.264	0.036	0.049	0.042	0.044	0.042
ROBO4	promoter-TSS	-724	chr11	124768554	124768555	0.408	0.367	0.041	7.39e-155	8.9e-153	0.541	0.134	0.49	0.138	0.115	0.107	0.261	0.534	0.522	0.474	0.38
VGLL4	intron	338	chr3	11623526	11623527	0.303	0.262	0.041	4.23e-125	3e-123	0.262	0.24	0.451	0.224	0.255	0.265	0.325	0.302	0.326	0.358	0.296
HLCS	promoter-TSS	-616	chr21	38363160	38363161	0.725	0.684	0.041	1.9e-145	1.94e-143	0.902	0.209	0.506	0.224	0.256	0.266	0.708	0.924	0.884	0.93	0.847
MIR3917	promoter-TSS	150	chr1	26232794	26232795	0.633	0.593	0.04	2.18e-139	2e-137	0.838	0.211	0.455	0.225	0.257	0.266	0.708	0.783	0.851	0.791	0.769
MMACHC	promoter-TSS	15	chr1	45965870	45965871	0.67	0.63	0.04	3.31e-124	2.31e-122	0.659	0.614	0.8	0.927	0.943	0.977	0.734	0.678	0.721	0.708	0.654
TLR5	promoter-TSS	-741	chr1	223317364	223317365	0.808	0.768	0.04	3.65e-130	2.87e-128	0.945	0.379	0.896	0.138	0.048	0.108	0.979	0.945	0.919	0.911	0.109
TSSC4	5'UTR	281	chr11	2422528	2422529	0.775	0.735	0.04	3.33e-187	6.11e-185	0.896	0.211	0.508	0.225	0.256	0.265	0.899	0.903	0.903	0.872	0.693
TRAF3	intron	50560	chr14	103294375	103294376	0.787	0.747	0.04	9.65e-150	1.06e-147	0.858	0.216	0.503	0.119	0.256	0.266	0.406	0.917	0.832	0.922	0.925
ATP6V0D1	TTS	-1074	chr16	67516162	67516163	0.756	0.716	0.04	1.07e-129	8.35e-128	0.924	0.156	0.522	0.224	0.256	0.266	0.558	0.936	0.912	0.904	0.84
HOXB2	promoter-TSS	-62	chr17	46622454	46622455	0.772	0.732	0.04	6.05e-116	3.61e-114	0.796	0.397	0.631	0.226	0.255	0.264	0.649	0.831	0.727	0.921	0.842
TRH	5'UTR	254	chr3	129693489	129693490	0.81	0.77	0.04	5.66e-137	5e-135	0.928	0.246	0.369	0.23	0.271	0.279	0.901	0.91	0.933	0.927	0.909
DDR1	intron	440	chr6	30850829	30850830	0.758	0.718	0.04	4.69e-113	2.64e-111	0.915	0.061	0.449	0.244	0.256	0.093	0.797	0.856	0.92	0.877	0.778
ABHD16A	promoter-TSS	-93	chr6	31671229	31671230	0.781	0.741	0.04	3.28e-117	2.02e-115	0.913	0.218	0.568	0.153	0.128	0.265	0.928	0.903	0.918	0.898	0.843
STK19	promoter-TSS	-744	chr6	31938207	31938208	0.778	0.738	0.04	9.84e-221	2.73e-218	0.931	0.216	0.377	0.225	0.255	0.265	0.593	0.882	0.937	0.919	0.862
WRAP73	promoter-TSS	-976	chr1	3567646	3567647	0.067	0.027	0.04	0	0	0.015	0.137	0.02	0.137	0.115	0.106	0.013	0.016	0.015	0.017	0.016
ATP5G2	promoter-TSS	-80	chr12	54070591	54070592	0.483	0.443	0.04	4.99e-157	6.16e-155	0.304	0.21	0.279	0.133	0.121	0.331	0.254	0.363	0.145	0.061	0.154
PRKAG1	promoter-TSS	-807	chr12	49413435	49413436	0.816	0.776	0.04	2.58e-131	2.07e-129	0.915	0.217	0.646	0.226	0.257	0.266	0.958	0.949	0.936	0.948	0.941
METTL21EP	promoter-TSS	-28	chr13	103532420	103532421	0.844	0.804	0.04	6.24e-151	7.05e-149	0.966	0.119	0.866	0.158	0.118	0.121	0.976	0.967	0.973	0.977	0.967
VAX2	intron	7217	chr2	71134936	71134937	0.711	0.671	0.04	2.22e-146	2.3e-144	0.924	0.325	0.381	0.231	0.259	0.267	0.377	0.773	0.929	0.864	0.681
RPS3	promoter-TSS	-29	chr11	75110505	75110506	0.742	0.703	0.039	1.06e-112	5.95e-111	0.934	0.137	0.365	0.122	0.096	0.109	0.605	0.866	0.918	0.901	0.761
SERINC4	promoter-TSS	-104	chr15	44092398	44092399	0.799	0.76	0.039	4.95e-271	2.56e-268	0.907	0.091	0.811	0.225	0.256	0.109	0.95	0.923	0.913	0.924	0.626
NAGLU	promoter-TSS	-15	chr17	40687935	40687936	0.75	0.711	0.039	3.94e-179	6.45e-177	0.605	0.135	0.87	0.134	0.114	0.106	0.963	0.926	0.842	0.876	0.94
KCTD2	intron	12867	chr17	73056145	73056146	0.732	0.693	0.039	0	0	0.871	0.219	0.457	0.137	0.117	0.106	0.457	0.82	0.85	0.887	0.823
SLC1A6	promoter-TSS	121	chr19	15121333	15121334	0.672	0.633	0.039	8.9e-163	1.18e-160	0.875	0.163	0.445	0.255	0.313	0.105	0.368	0.763	0.909	0.849	0.683
GATA5	intron	140	chr20	61050885	61050886	0.81	0.771	0.039	2.39e-170	3.48e-168	0.929	0.199	0.449	0.133	0.314	0.334	0.945	0.932	0.935	0.937	0.927
GRK7	exon	2435	chr3	141499477	141499478	0.459	0.42	0.039	9.74e-115	5.68e-113	0.375	0.142	0.361	0.118	0.107	0.104	0.385	0.545	0.45	0.354	0.625
BAG6	promoter-TSS	-476	chr6	31620952	31620953	0.773	0.734	0.039	3.03e-158	3.79e-156	0.875	0.214	0.515	0.226	0.256	0.269	0.868	0.907	0.872	0.847	0.905
PURB	3'UTR	1264	chr7	44923719	44923720	0.634	0.595	0.039	1.27e-130	1.01e-128	0.863	0.521	0.654	0.08	0.092	0.147	0.811	0.82	0.853	0.871	0.036
GNAS-AS1	promoter-TSS	-993	chr20	57426950	57426951	0.251	0.212	0.039	9.91e-113	5.54e-111	0.193	0.224	0.154	0.204	0.097	0.338	0.216	0.085	0.48	0.672	0.118
PCBP4	promoter-TSS	73	chr3	51996834	51996835	0.717	0.678	0.039	1.48e-131	1.19e-129	0.89	0.212	0.402	0.25	0.117	0.333	0.472	0.807	0.875	0.843	0.785
ARSI	exon	821	chr5	149681703	149681704	0.688	0.649	0.039	1.18e-141	1.13e-139	0.914	0.126	0.173	0.131	0.108	0.123	0.402	0.805	0.912	0.863	0.715
BDNF	Intergenic	-90498	chr11	27834102	27834103	0.659	0.621	0.038	2.29e-120	1.48e-118	0.886	0.202	0.345	0.13	0.256	0.266	0.408	0.704	0.877	0.84	0.59
CORO1B	promoter-TSS	-88	chr11	67211379	67211380	0.78	0.742	0.038	8.07e-206	1.88e-203	0.949	0.233	0.403	0.229	0.255	0.267	0.414	0.886	0.943	0.925	0.868
ME3	promoter-TSS	-38	chr11	86383464	86383465	0.624	0.586	0.038	2.99e-185	5.33e-183	0.718	0.378	0.902	0.224	0.258	0.266	0.533	0.725	0.585	0.616	0.116
CACNA2D4	promoter-TSS	-124	chr12	2027993	2027994	0.768	0.73	0.038	6.95e-154	8.26e-152	0.78	0.216	0.445	0.226	0.256	0.266	0.753	0.894	0.702	0.793	0.856
ATP11A	intron	15194	chr13	113359836	113359837	0.788	0.75	0.038	1.98e-122	1.33e-120	0.946	0.12	0.5	0.134	0.116	0.106	0.748	0.923	0.938	0.936	0.887
MED11	promoter-TSS	-680	chr17	4634022	4634023	0.397	0.359	0.038	5.87e-143	5.72e-141	0.379	0.219	0.381	0.231	0.259	0.27	0.617	0.604	0.104	0.556	0.07
MIR21	exon	-2961	chr17	57915665	57915666	0.781	0.743	0.038	1.2e-129	9.35e-128	0.834	0.211	0.613	0.117	0.11	0.283	0.821	0.93	0.9	0.951	0.921
RAD51AP2	promoter-TSS	-519	chr2	17700224	17700225	0.645	0.607	0.038	5.72e-122	3.82e-120	0.704	0.123	0.889	0.783	0.26	0.288	0.548	0.696	0.618	0.66	0.554
HHEX	intron	1838	chr10	94451518	94451519	0.135	0.097	0.038	9.91e-215	2.56e-212	0.119	0.214	0.301	0.255	0.095	0.33	0.056	0.2	0.125	0.224	0.041
KDM4B	intron	67848	chr19	5036971	5036972	0.161	0.123	0.038	4.82e-124	3.36e-122	0.117	0.295	0.316	0.053	0.095	0.111	0.085	0.069	0.065	0.081	0.054
FLOT1	promoter-TSS	-570	chr6	30711022	30711023	0.138	0.1	0.038	0	0	0.154	0.413	0.204	0.031	0.026	0.022	0.12	0.077	0.124	0.137	0.172
B3GALT4	TTS	1175	chr6	33246091	33246092	0.137	0.099	0.038	0	0	0.029	0.221	0.23	0.225	0.256	0.265	0.284	0.048	0.037	0.047	0.076
MRPS18B	intron	875	chr6	30586360	30586361	0.482	0.444	0.038	1.39e-242	5.18e-240	0.591	0.224	0.444	0.23	0.254	0.259	0.897	0.701	0.406	0.605	0.028
SNRPE	promoter-TSS	-822	chr1	203829890	203829891	0.821	0.783	0.038	1.11e-229	3.42e-227	0.945	0.214	0.482	0.225	0.256	0.266	0.887	0.928	0.945	0.942	0.928
FAM159A	exon	183	chr1	53099248	53099249	0.763	0.726	0.037	1.44e-121	9.54e-120	0.755	0.167	0.406	0.253	0.146	0.267	0.859	0.671	0.924	0.902	0.87
GATA3	promoter-TSS	-514	chr10	8096152	8096153	0.647	0.61	0.037	1.51e-132	1.24e-130	0.776	0.208	0.808	0.115	0.089	0.114	0.833	0.849	0.729	0.725	0.372
CORO1B	promoter-TSS	-72	chr11	67211054	67211055	0.792	0.755	0.037	7.86e-126	5.68e-124	0.957	0.135	0.912	0.135	0.111	0.106	0.935	0.944	0.957	0.952	0.022
ARAP1	promoter-TSS	6	chr11	72433396	72433397	0.866	0.829	0.037	2.99e-181	5.07e-179	0.942	0.149	0.69	0.584	0.632	0.582	0.965	0.924	0.932	0.941	0.911
MAZ	intron	1594	chr16	29819451	29819452	0.875	0.838	0.037	3.88e-238	1.34e-235	0.868	0.232	0.921	0.92	0.646	0.958	0.943	0.91	0.883	0.934	0.851
YPEL3	exon	838	chr16	30106682	30106683	0.683	0.646	0.037	2.06e-128	1.56e-126	0.883	0.367	0.566	0.109	0.135	0.195	0.18	0.882	0.861	0.9	0.798
LOC284009	intron	-6194	chr17	2324923	2324924	0.782	0.745	0.037	2.55e-282	1.54e-279	0.858	0.214	0.853	0.24	0.25	0.265	0.75	0.906	0.849	0.824	0.863
PDE6B	exon	297	chr4	619659	619660	0.681	0.644	0.037	1.55e-176	2.44e-174	0.906	0.248	0.348	0.225	0.09	0.081	0.423	0.776	0.902	0.842	0.813
IER3	3'UTR	646	chr6	30711680	30711681	0.778	0.741	0.037	0	0	0.904	0.206	0.565	0.225	0.257	0.266	0.667	0.903	0.908	0.922	0.89
C19orf81	exon	18939	chr19	51171640	51171641	0.138	0.101	0.037	2.6e-116	1.57e-114	0.036	0.333	0.246	0.228	0.257	0.261	0.241	0.108	0.035	0.079	0.101
UNCX	Intergenic	79250	chr7	1351903	1351904	0.196	0.159	0.037	9.05e-195	1.85e-192	0.05	0.21	0.336	0.225	0.256	0.265	0.26	0.042	0.045	0.049	0.057
THSD7B	intron	225251	chr2	137748382	137748383	0.712	0.675	0.037	5.44e-144	5.41e-142	0.77	0.096	0.417	0.155	0.115	0.266	0.426	0.85	0.823	0.863	0.826
LOC101927932	promoter-TSS	101	chr20	57463763	57463764	0.707	0.67	0.037	3.59e-187	6.58e-185	0.912	0.216	0.454	0.229	0.256	0.265	0.294	0.766	0.926	0.853	0.678
P3H2	promoter-TSS	-175	chr3	189839082	189839083	0.698	0.661	0.037	6.11e-140	5.67e-138	0.862	0.057	0.404	0.229	0.257	0.266	0.341	0.804	0.911	0.852	0.671
LUZP1	promoter-TSS	-647	chr1	23495997	23495998	0.658	0.622	0.036	1.03e-128	7.86e-127	0.78	0.729	0.746	0.231	0.242	0.135	0.547	0.627	0.79	0.789	0.625
MMACHC	promoter-TSS	135	chr1	45965990	45965991	0.789	0.753	0.036	1.3e-120	8.43e-119	0.9	0.24	0.821	0.227	0.26	0.308	0.86	0.934	0.905	0.915	0.94
WBP1L	promoter-TSS	74	chr10	104535961	104535962	0.811	0.775	0.036	2.26e-166	3.14e-164	0.952	0.146	0.464	0.228	0.311	0.272	0.819	0.916	0.942	0.935	0.898
TSPAN4	promoter-TSS	-161	chr11	844284	844285	0.896	0.86	0.036	5.41e-139	4.93e-137	0.965	0.125	0.673	0.979	0.976	0.968	0.958	0.947	0.963	0.957	0.629
GOT2	promoter-TSS	-305	chr16	58768565	58768566	0.655	0.619	0.036	5.7e-113	3.2e-111	0.843	0.176	0.344	0.224	0.255	0.164	0.473	0.688	0.853	0.91	0.791
RTBDN	3'UTR	4717	chr19	12936512	12936513	0.8	0.764	0.036	1.16e-122	7.87e-121	0.947	0.137	0.426	0.135	0.114	0.106	0.835	0.934	0.955	0.946	0.901
SIX3-AS1	Intergenic	8982	chr2	45159663	45159664	0.649	0.613	0.036	3.09e-231	9.75e-229	0.935	0.136	0.203	0.134	0.114	0.106	0.187	0.901	0.93	0.899	0.891
ACAP2	promoter-TSS	-764	chr3	195164580	195164581	0.75	0.714	0.036	2.61e-117	1.6e-115	0.792	0.99	0.806	0.204	0.255	0.266	0.894	0.715	0.697	0.668	0.727
DXO	promoter-TSS	-491	chr6	31940522	31940523	0.791	0.755	0.036	5.04e-221	1.41e-218	0.939	0.225	0.398	0.224	0.259	0.273	0.742	0.858	0.921	0.918	0.884
DXO	promoter-TSS	-740	chr6	31940771	31940772	0.527	0.491	0.036	7.63e-261	3.47e-258	0.68	0.209	0.931	0.227	0.256	0.266	0.334	0.646	0.628	0.727	0.381
PRKAR1B	intron	-41736	chr7	809048	809049	0.756	0.72	0.036	3.03e-163	4.05e-161	0.926	0.223	0.444	0.228	0.258	0.268	0.66	0.833	0.935	0.925	0.816
FLOT1	promoter-TSS	-364	chr6	30710816	30710817	0.219	0.183	0.036	0	0	0.363	0.216	0.425	0.232	0.261	0.283	0.025	0.188	0.062	0.056	0.072
STK19	promoter-TSS	-861	chr6	31938090	31938091	0.178	0.142	0.036	2.43e-182	4.18e-180	0.103	0.348	0.552	0.902	0.866	0.784	0.203	0.131	0.021	0.035	0.106
IRS2	intron	5277	chr13	110433636	110433637	0.707	0.671	0.036	3.23e-154	3.86e-152	0.911	0.62	0.747	0.058	0.083	0.086	0.903	0.865	0.912	0.918	0.744
TRAPPC6B	promoter-TSS	-785	chr14	39640418	39640419	0.568	0.532	0.036	2.51e-135	2.15e-133	0.586	0.676	0.771	0.279	0.233	0.284	0.545	0.595	0.589	0.624	0.602
NAGLU	exon	388	chr17	40688338	40688339	0.573	0.537	0.036	4.11e-147	4.3e-145	0.524	0.103	0.722	0.229	0.256	0.267	0.82	0.498	0.494	0.461	0.405
PLCH2	promoter-TSS	-35	chr1	2407718	2407719	0.659	0.624	0.035	4.85e-136	4.21e-134	0.449	0.23	0.117	0.154	0.088	0.265	0.537	0.487	0.888	0.905	0.272
ATG4C	promoter-TSS	-83	chr1	63249693	63249694	0.791	0.756	0.035	1.18e-128	8.99e-127	0.91	0.377	0.747	0.225	0.244	0.262	0.876	0.9	0.908	0.886	0.892
ZBTB18	exon	1821	chr1	244218327	244218328	0.759	0.724	0.035	9.44e-283	5.78e-280	0.944	0.157	0.539	0.135	0.125	0.266	0.317	0.882	0.937	0.908	0.838
RAB1B	promoter-TSS	-511	chr11	66035544	66035545	0.742	0.707	0.035	2.1e-166	2.91e-164	0.909	0.212	0.372	0.225	0.257	0.266	0.444	0.862	0.918	0.89	0.775
ERBB2	exon	283	chr17	37856513	37856514	0.726	0.691	0.035	1.11e-221	3.13e-219	0.875	0.226	0.685	0.148	0.117	0.094	0.932	0.91	0.813	0.898	0.689
CYGB	promoter-TSS	-714	chr17	74534700	74534701	0.745	0.71	0.035	2.11e-162	2.8e-160	0.757	0.246	0.601	0.226	0.257	0.266	0.877	0.919	0.803	0.921	0.311
MOB4	promoter-TSS	-110	chr2	198380184	198380185	0.773	0.738	0.035	5.99e-117	3.65e-115	0.926	0.217	0.412	0.159	0.256	0.265	0.892	0.86	0.91	0.897	0.854
SOD3	promoter-TSS	56	chr4	24797140	24797141	0.657	0.622	0.035	1.14e-153	1.35e-151	0.777	0.217	0.765	0.285	0.118	0.145	0.791	0.765	0.765	0.704	0.739
VARS2	TTS	248	chr6	30882355	30882356	0.79	0.755	0.035	4.27e-237	1.45e-234	0.923	0.213	0.654	0.224	0.148	0.265	0.409	0.873	0.919	0.915	0.913
VARS2	exon	1096	chr6	30883203	30883204	0.798	0.763	0.035	3.83e-191	7.48e-189	0.922	0.22	0.645	0.226	0.258	0.266	0.964	0.941	0.932	0.934	0.94
SYNGR2	promoter-TSS	-553	chr17	76164117	76164118	0.094	0.059	0.035	9.57e-169	1.37e-166	0.033	0.628	0.025	0.146	0.135	0.113	0.011	0.012	0.017	0.017	0.022
RHOD	exon	177	chr11	66824465	66824466	0.572	0.537	0.035	4.29e-215	1.12e-212	0.55	0.218	0.689	0.245	0.256	0.269	0.64	0.617	0.575	0.597	0.629
AXIN1	Intergenic	-8046	chr16	410721	410722	0.813	0.778	0.035	5.93e-256	2.58e-253	0.976	0.346	0.344	0.146	0.121	0.113	0.692	0.94	0.965	0.966	0.936
HIC1	promoter-TSS	-319	chr17	1958073	1958074	0.712	0.677	0.035	2.06e-119	1.31e-117	0.937	0.212	0.394	0.147	0.114	0.107	0.42	0.835	0.933	0.902	0.848
C6orf136	promoter-TSS	-21	chr6	30614794	30614795	0.706	0.671	0.035	2.36e-123	1.62e-121	0.868	0.573	0.669	0.147	0.143	0.188	0.894	0.804	0.835	0.843	0.439
TMEM19	promoter-TSS	-637	chr12	72079240	72079241	0.772	0.738	0.034	1.19e-155	1.45e-153	0.963	0.214	0.476	0.226	0.257	0.266	0.484	0.912	0.963	0.929	0.785
TMEM121	intron	1313	chr14	105994265	105994266	0.757	0.723	0.034	2.46e-149	2.69e-147	0.875	0.209	0.376	0.142	0.102	0.269	0.471	0.889	0.898	0.917	0.894
SLC46A1	exon	980	chr17	26732249	26732250	0.759	0.725	0.034	1.07e-143	1.05e-141	0.943	0.212	0.36	0.13	0.256	0.122	0.329	0.887	0.937	0.917	0.854
CYGB	promoter-TSS	-564	chr17	74534550	74534551	0.738	0.704	0.034	1.95e-206	4.56e-204	0.947	0.203	0.46	0.133	0.257	0.264	0.404	0.868	0.94	0.881	0.758
TAPBP	intron	2014	chr6	33280149	33280150	0.772	0.738	0.034	7.47e-146	7.65e-144	0.925	0.156	0.346	0.226	0.256	0.113	0.595	0.874	0.919	0.902	0.882
ZBTB9	5'UTR	461	chr6	33422816	33422817	0.659	0.625	0.034	2.66e-148	2.85e-146	0.767	0.14	0.706	0.137	0.116	0.109	0.654	0.783	0.765	0.742	0.643
SCRN1	promoter-TSS	-21	chr7	30029754	30029755	0.686	0.652	0.034	1.38e-183	2.42e-181	0.793	0.22	0.372	0.135	0.175	0.094	0.389	0.825	0.871	0.859	0.587
CHST12	intron	1340	chr7	2444534	2444535	0.156	0.122	0.034	1.54e-212	3.9e-210	0.061	0.25	0.351	0.227	0.256	0.266	0.035	0.099	0.058	0.091	0.038
MRC2	promoter-TSS	-127	chr17	60704634	60704635	0.09	0.056	0.034	7.92e-129	6.06e-127	0.035	0.212	0.098	0.139	0.114	0.093	0.208	0.056	0.03	0.032	0.06
MIR7641-2	intron	-138313	chr10	466338	466339	0.289	0.255	0.034	1.1e-223	3.19e-221	0.263	0.217	0.544	0.255	0.401	0.379	0.076	0.223	0.251	0.168	0.201
ADAM12	promoter-TSS	-181	chr10	128077307	128077308	0.842	0.808	0.034	3e-123	2.06e-121	0.955	0.224	0.636	0.227	0.262	0.263	0.957	0.942	0.962	0.96	0.934
ABHD14B	promoter-TSS	-157	chr3	52008802	52008803	0.71	0.676	0.034	2.05e-274	1.11e-271	0.717	0.2	0.565	0.127	0.115	0.266	0.548	0.72	0.703	0.783	0.796
MIR124-2HG	Intergenic	-2125	chr8	65283649	65283650	0.714	0.68	0.034	7.06e-121	4.61e-119	0.91	0.218	0.361	0.225	0.096	0.123	0.449	0.818	0.898	0.867	0.74
WRAP73	promoter-TSS	-742	chr1	3567412	3567413	0.768	0.735	0.033	0	0	0.923	0.211	0.555	0.138	0.114	0.266	0.8	0.875	0.91	0.912	0.843
LHX4	intron	5067	chr1	180204499	180204500	0.751	0.718	0.033	1.67e-225	4.98e-223	0.938	0.21	0.447	0.227	0.117	0.094	0.291	0.864	0.944	0.906	0.813
SLC25A22	promoter-TSS	-172	chr11	796434	796435	0.726	0.693	0.033	6.17e-298	4.62e-295	0.931	0.141	0.459	0.174	0.089	0.265	0.403	0.806	0.924	0.877	0.813
GALNT9	intron	1543	chr12	132689029	132689030	0.773	0.74	0.033	4.86e-142	4.66e-140	0.898	0.786	0.658	0.112	0.226	0.247	0.365	0.838	0.906	0.901	0.823
MRPS23	3'UTR	-11977	chr17	55939409	55939410	0.773	0.74	0.033	1.17e-173	1.77e-171	0.943	0.216	0.485	0.201	0.109	0.123	0.51	0.893	0.927	0.924	0.874
KLHL14	promoter-TSS	-7	chr18	30352980	30352981	0.811	0.778	0.033	2.03e-222	5.75e-220	0.934	0.125	0.594	0.228	0.107	0.266	0.922	0.936	0.929	0.934	0.916
PRR36	intron	11259	chr19	7928066	7928067	0.806	0.773	0.033	5.57e-148	5.93e-146	0.955	0.217	0.595	0.135	0.258	0.086	0.951	0.903	0.936	0.943	0.924
BLVRB	promoter-TSS	-85	chr19	40971809	40971810	0.769	0.736	0.033	6.42e-138	5.76e-136	0.926	0.216	0.35	0.231	0.311	0.266	0.756	0.857	0.924	0.903	0.812
CD302	promoter-TSS	-101	chr2	160654866	160654867	0.657	0.624	0.033	1.08e-216	2.85e-214	0.517	0.49	0.757	0.784	0.796	0.781	0.913	0.499	0.918	0.886	0.138
SAG	promoter-TSS	-343	chr2	234215965	234215966	0.763	0.73	0.033	4.74e-247	1.87e-244	0.686	0.213	0.384	0.118	0.089	0.112	0.924	0.861	0.946	0.929	0.905
VGLL4	intron	-1481	chr3	11611878	11611879	0.782	0.749	0.033	4.21e-163	5.63e-161	0.904	0.222	0.44	0.227	0.257	0.266	0.609	0.863	0.892	0.916	0.876
HARS2	promoter-TSS	-622	chr5	140070388	140070389	0.79	0.757	0.033	1.25e-134	1.06e-132	0.916	0.193	0.886	0.125	0.118	0.116	0.92	0.932	0.944	0.933	0.96
MAD1L1	intron	-10369	chr7	1990554	1990555	0.788	0.755	0.033	9.61e-117	5.84e-115	0.941	0.21	0.358	0.226	0.257	0.266	0.453	0.923	0.949	0.932	0.867
MAD1L1	intron	-103012	chr7	2083197	2083198	0.799	0.766	0.033	0	0	0.949	0.207	0.565	0.139	0.088	0.083	0.932	0.916	0.94	0.929	0.903
RNF207	exon	3179	chr1	6269367	6269368	0.119	0.086	0.033	2.56e-112	1.42e-110	0.04	0.222	0.35	0.229	0.254	0.262	0.292	0.066	0.054	0.064	0.129
FRMD8	promoter-TSS	-198	chr11	65153842	65153843	0.191	0.158	0.033	2.5e-154	3e-152	0.116	0.215	0.426	0.226	0.257	0.268	0.076	0.114	0.163	0.144	0.202
ACTA1	promoter-TSS	47	chr1	229569795	229569796	0.102	0.069	0.033	0	0	0.036	0.221	0.182	0.125	0.296	0.266	0.029	0.041	0.034	0.035	0.035
NDUFAF8	intron	12463	chr17	79225573	79225574	0.363	0.33	0.033	3.95e-232	1.26e-229	0.385	0.217	0.599	0.226	0.254	0.266	0.13	0.501	0.448	0.419	0.054
WRAP73	promoter-TSS	-99	chr1	3566769	3566770	0.734	0.702	0.032	1.26e-139	1.16e-137	0.848	0.134	0.286	0.141	0.133	0.108	0.957	0.879	0.865	0.869	0.864
ARNT	intron	3126	chr1	150846117	150846118	0.752	0.72	0.032	2.92e-123	2e-121	0.896	0.216	0.817	0.227	0.256	0.264	0.946	0.929	0.911	0.886	0.856
RAX2	exon	535	chr19	3771683	3771684	0.773	0.741	0.032	3.35e-135	2.87e-133	0.812	0.426	0.469	0.225	0.257	0.269	0.952	0.865	0.722	0.747	0.906
LENG8	exon	3002	chr19	54963341	54963342	0.662	0.63	0.032	9.77e-131	7.76e-129	0.424	0.21	0.45	0.16	0.264	0.266	0.395	0.676	0.448	0.802	0.246
TMEM244	promoter-TSS	-136	chr6	130182551	130182552	0.731	0.699	0.032	0	0	0.923	0.162	0.368	0.226	0.256	0.267	0.391	0.791	0.915	0.882	0.819
TBX15	promoter-TSS	-142	chr1	119532320	119532321	0.202	0.17	0.032	7.79e-295	5.65e-292	0.262	0.213	0.262	0.14	0.265	0.094	0.892	0.051	0.177	0.697	0.079
CACNA2D4	promoter-TSS	-385	chr12	2028254	2028255	0.569	0.537	0.032	1.32e-193	2.64e-191	0.483	0.208	0.847	0.225	0.256	0.266	0.279	0.694	0.476	0.413	0.875
MIR1301	intron	24323	chr2	25527266	25527267	0.814	0.782	0.032	5.84e-199	1.25e-196	0.909	0.571	0.904	0.22	0.167	0.259	0.944	0.894	0.907	0.889	0.904
RAB1B	promoter-TSS	-972	chr11	66035083	66035084	0.812	0.781	0.031	4.57e-202	1.02e-199	0.937	0.213	0.484	0.225	0.256	0.266	0.817	0.938	0.934	0.932	0.911
AQP11	promoter-TSS	-874	chr11	77299805	77299806	0.76	0.729	0.031	2.91e-178	4.72e-176	0.914	0.224	0.414	0.226	0.256	0.267	0.459	0.873	0.921	0.878	0.856
GATA5	promoter-TSS	-726	chr20	61051751	61051752	0.791	0.76	0.031	1.98e-266	9.66e-264	0.903	0.472	0.594	0.228	0.258	0.267	0.946	0.897	0.928	0.912	0.402
ECI2	intron	6469	chr6	4129232	4129233	0.797	0.766	0.031	6.77e-115	3.95e-113	0.946	0.222	0.49	0.144	0.091	0.106	0.765	0.936	0.952	0.931	0.917
KBTBD11-OT1	exon	-14282	chr8	1905280	1905281	0.746	0.715	0.031	2.01e-142	1.94e-140	0.901	0.18	0.497	0.163	0.106	0.11	0.442	0.894	0.923	0.919	0.839
GPR137	promoter-TSS	-85	chr11	64051725	64051726	0.134	0.103	0.031	1.36e-128	1.03e-126	0.317	0.213	0.287	0.227	0.113	0.265	0.025	0.026	0.044	0.04	0.188
RASSF1	promoter-TSS	-57	chr3	50378423	50378424	0.133	0.102	0.031	2.56e-278	1.46e-275	0.055	0.495	0.333	0.21	0.252	0.152	0.088	0.052	0.062	0.04	0.154
LIN28A	Intergenic	-1115	chr1	26736143	26736144	0.122	0.091	0.031	3.66e-146	3.77e-144	0.025	0.12	0.276	0.228	0.257	0.113	0.327	0.084	0.037	0.044	0.124
MBNL2	promoter-TSS	-665	chr13	97873877	97873878	0.26	0.229	0.031	1.41e-173	2.12e-171	0.325	0.218	0.462	0.234	0.266	0.275	0.025	0.442	0.06	0.099	0.064
MEG3	promoter-TSS	-615	chr14	101291829	101291830	0.097	0.066	0.031	2.36000001084349e-316	2.15999999998127e-313	0.023	0.256	0.239	0.253	0.107	0.265	0.028	0.029	0.027	0.035	0.041
C17orf53	promoter-TSS	-349	chr17	42218924	42218925	0.132	0.101	0.031	3.24999988513587e-317	3.0200000000589e-314	0.039	0.253	0.191	0.227	0.254	0.266	0.045	0.045	0.045	0.05	0.056
LINC01108	non-coding	2969	chr6	14282715	14282716	0.169	0.138	0.031	1.8e-135	1.55e-133	0.426	0.213	0.414	0.11	0.015	0.002	0.038	0.024	0.064	0.034	0.04
FLOT1	promoter-TSS	-449	chr6	30710901	30710902	0.107	0.076	0.031	0	0	0.046	0.216	0.076	0.226	0.257	0.265	0.021	0.028	0.029	0.068	0.034
BMP3	Intergenic	-1045	chr4	81951073	81951074	0.69	0.659	0.031	4.12e-147	4.3e-145	0.836	0.121	0.606	0.123	0.09	0.106	0.378	0.83	0.888	0.872	0.875
P3H1	intron	1505	chr1	43231249	43231250	0.737	0.707	0.03	6.55e-146	6.72e-144	0.89	0.22	0.584	0.227	0.26	0.268	0.91	0.937	0.891	0.902	0.88
UBE2N	intron	1959	chr12	93834066	93834067	0.783	0.753	0.03	2.71e-145	2.76e-143	0.93	0.158	0.53	0.225	0.256	0.113	0.689	0.885	0.946	0.921	0.874
RCVRN	exon	516	chr17	9808167	9808168	0.794	0.764	0.03	0	0	0.942	0.219	0.619	0.227	0.257	0.265	0.409	0.916	0.937	0.915	0.897
ARL5C	Intergenic	-1150	chr17	37323563	37323564	0.779	0.749	0.03	5.3e-143	5.17e-141	0.844	0.222	0.559	0.225	0.257	0.267	0.564	0.897	0.723	0.915	0.9
ERMN	promoter-TSS	-509	chr2	158182968	158182969	0.801	0.771	0.03	8.99e-161	1.16e-158	0.906	0.184	0.852	0.144	0.117	0.11	0.876	0.9	0.897	0.85	0.899
LOC101927932	promoter-TSS	151	chr20	57463713	57463714	0.811	0.781	0.03	3.24e-189	6.13e-187	0.921	0.216	0.491	0.229	0.258	0.27	0.834	0.919	0.939	0.944	0.915
SIM2	intron	3686	chr21	38075118	38075119	0.604	0.574	0.03	1.8e-116	1.09e-114	0.864	0.217	0.341	0.225	0.256	0.265	0.334	0.733	0.869	0.77	0.465
TRIP6	promoter-TSS	-178	chr7	100464771	100464772	0.747	0.717	0.03	2.72e-119	1.73e-117	0.863	0.178	0.488	0.158	0.311	0.329	0.398	0.872	0.914	0.911	0.187
LOC100506858	Intergenic	199753	chr5	2112561	2112562	0.136	0.106	0.03	8.51e-208	2.03e-205	0.072	0.224	0.377	0.222	0.247	0.25	0.036	0.055	0.083	0.107	0.11
BNC1	promoter-TSS	-462	chr15	83953929	83953930	0.128	0.098	0.03	2.44e-130	1.92e-128	0.038	0.212	0.331	0.223	0.257	0.266	0.019	0.052	0.038	0.042	0.039
AASDH	Intergenic	-1081	chr4	57254754	57254755	0.1	0.07	0.03	6.38e-253	2.7e-250	0.08	0.218	0.159	0.225	0.256	0.266	0.024	0.029	0.029	0.038	0.058
MIR1234	TTS	385	chr6	33285075	33285076	0.178	0.148	0.03	5.86e-139	5.34e-137	0.162	0.236	0.319	0.226	0.094	0.267	0.074	0.205	0.119	0.245	0.205
IER3	3'UTR	671	chr6	30711655	30711656	0.832	0.802	0.03	0	0	0.964	0.236	0.509	0.225	0.257	0.265	0.956	0.953	0.951	0.95	0.931
ZBTB9	5'UTR	161	chr6	33422516	33422517	0.828	0.798	0.03	1.62e-120	1.05e-118	0.965	0.25	0.675	0.227	0.315	0.11	0.717	0.949	0.96	0.955	0.932
HMGCL	Intergenic	-1188	chr1	24153136	24153137	0.553	0.524	0.029	0	0	0.623	0.656	0.866	0.057	0.07	0.09	0.42	0.746	0.588	0.684	0.335
HOXC5	intron	2466	chr12	54413101	54413102	0.846	0.817	0.029	5.98e-141	5.65e-139	0.948	0.16	0.934	0.212	0.311	0.273	0.745	0.938	0.969	0.977	0.877
SLC26A10	promoter-TSS	-421	chr12	58013271	58013272	0.773	0.744	0.029	0	0	0.826	0.224	0.569	0.24	0.29	0.308	0.817	0.877	0.813	0.87	0.873
DLEU2	intron	-3238	chr13	50702914	50702915	0.725	0.696	0.029	6.1e-168	8.62e-166	0.811	0.216	0.503	0.227	0.255	0.266	0.943	0.868	0.686	0.931	0.061
MCF2L-AS1	Intergenic	66538	chr13	113556413	113556414	0.727	0.698	0.029	1.25e-144	1.26e-142	0.945	0.201	0.529	0.184	0.089	0.118	0.795	0.63	0.955	0.936	0.781
LRRK1	intron	-16709	chr15	101442710	101442711	0.761	0.732	0.029	4.65e-116	2.78e-114	0.851	0.216	0.647	0.231	0.265	0.267	0.968	0.865	0.856	0.884	0.714
CDH1	exon	1031	chr16	68772225	68772226	0.759	0.73	0.029	1.53e-151	1.74e-149	0.894	0.217	0.648	0.226	0.253	0.263	0.967	0.924	0.894	0.9	0.873
RPA1	Intergenic	86642	chr17	1819914	1819915	0.785	0.756	0.029	7.28e-150	8.06e-148	0.918	0.215	0.425	0.226	0.257	0.266	0.921	0.928	0.917	0.922	0.704
TRIM65	intron	5432	chr17	73887651	73887652	0.796	0.767	0.029	1.17e-265	5.64e-263	0.935	0.308	0.638	0.206	0.196	0.264	0.87	0.894	0.914	0.91	0.913
HPS4	non-coding	147	chr22	26875499	26875500	0.8	0.771	0.029	5.13e-295	3.73e-292	0.898	0.214	0.454	0.136	0.14	0.329	0.765	0.93	0.894	0.931	0.919
IER3	promoter-TSS	-83	chr6	30712409	30712410	0.772	0.743	0.029	0	0	0.899	0.216	0.515	0.115	0.107	0.087	0.838	0.921	0.91	0.895	0.885
PLAGL1	promoter-TSS	-545	chr6	144386280	144386281	0.467	0.438	0.029	2.22e-207	5.26e-205	0.84	0.211	0.533	0.226	0.258	0.265	0.848	0.878	0.778	0.855	0.64
HOXA5	promoter-TSS	-744	chr7	27184030	27184031	0.759	0.73	0.029	1.32e-244	5.01e-242	0.889	0.208	0.511	0.136	0.099	0.108	0.388	0.896	0.896	0.91	0.865
FASTK	promoter-TSS	-912	chr7	150778881	150778882	0.74	0.711	0.029	1.04e-271	5.48e-269	0.938	0.211	0.397	0.226	0.124	0.086	0.741	0.884	0.929	0.927	0.808
KCNH2	intron	-2217	chr7	150655133	150655134	0.134	0.105	0.029	6.06e-162	7.96e-160	0.05	0.216	0.173	0.226	0.258	0.265	0.318	0.051	0.088	0.04	0.167
DAB2IP	intron	-6430	chr9	124498633	124498634	0.105	0.076	0.029	1.27e-125	9.12e-124	0.068	0.208	0.134	0.224	0.256	0.263	0.02	0.032	0.031	0.035	0.052
CACYBP	promoter-TSS	-875	chr1	174967695	174967696	0.817	0.788	0.029	1.74e-210	4.23e-208	0.962	0.216	0.465	0.226	0.257	0.267	0.983	0.95	0.96	0.963	0.684
SERPINB13	promoter-TSS	-686	chr18	61253847	61253848	0.822	0.793	0.029	7.35e-132	5.95e-130	0.922	0.528	0.859	0.176	0.123	0.107	0.938	0.931	0.925	0.94	0.901
BRD4	intron	313	chr19	15390948	15390949	0.813	0.784	0.029	6.96e-116	4.14e-114	0.947	0.215	0.462	0.228	0.258	0.266	0.582	0.947	0.944	0.94	0.931
CNPY3	promoter-TSS	-441	chr6	42896418	42896419	0.698	0.669	0.029	3.4e-152	3.93e-150	0.752	0.347	0.88	0.229	0.261	0.279	0.938	0.832	0.714	0.754	0.797
ELMO1	promoter-TSS	-117	chr7	37488671	37488672	0.705	0.676	0.029	4.56e-126	3.3e-124	0.866	0.246	0.377	0.227	0.258	0.266	0.409	0.828	0.903	0.876	0.762
NUDT17	promoter-TSS	-495	chr1	145589929	145589930	0.807	0.779	0.028	1.34e-160	1.72e-158	0.948	0.201	0.424	0.258	0.114	0.265	0.962	0.888	0.938	0.935	0.91
RHOD	promoter-TSS	-148	chr11	66824140	66824141	0.788	0.76	0.028	7.27e-239	2.58e-236	0.868	0.399	0.802	0.225	0.257	0.266	0.915	0.927	0.883	0.863	0.817
ENO2	promoter-TSS	-267	chr12	7023346	7023347	0.757	0.729	0.028	6e-143	5.84e-141	0.941	0.134	0.47	0.117	0.111	0.114	0.531	0.89	0.937	0.926	0.769
AIPL1	promoter-TSS	-784	chr17	6339302	6339303	0.731	0.703	0.028	1.09e-140	1.02e-138	0.926	0.216	0.379	0.13	0.257	0.09	0.356	0.804	0.926	0.89	0.733
NARR	promoter-TSS	-136	chr17	27045043	27045044	0.722	0.694	0.028	0	0	0.696	0.238	0.726	0.226	0.257	0.331	0.941	0.781	0.64	0.726	0.77
RASSF1	promoter-TSS	-65	chr3	50378431	50378432	0.383	0.355	0.028	3.13e-278	1.78e-275	0.592	0.225	0.782	0.226	0.268	0.27	0.514	0.735	0.515	0.596	0.137
SPON2	non-coding	240	chr4	1202509	1202510	0.762	0.734	0.028	1.65e-118	1.04e-116	0.863	0.123	0.506	0.13	0.093	0.103	0.938	0.901	0.898	0.92	0.917
FLOT1	promoter-TSS	-686	chr6	30711138	30711139	0.767	0.739	0.028	0	0	0.938	0.13	0.489	0.133	0.119	0.081	0.508	0.827	0.936	0.918	0.913
CREB5	Intergenic	-19350	chr7	28319589	28319590	0.802	0.774	0.028	7.91e-114	4.53e-112	0.941	0.21	0.492	0.225	0.256	0.265	0.739	0.93	0.936	0.926	0.897
MCM7	exon	1083	chr7	99697319	99697320	0.762	0.734	0.028	3.75e-121	2.46e-119	0.911	0.217	0.582	0.145	0.122	0.109	0.894	0.89	0.911	0.919	0.512
PRSS3P2	Intergenic	15839	chr7	142494595	142494596	0.768	0.74	0.028	1.98e-121	1.31e-119	0.82	0.356	0.506	0.226	0.094	0.266	0.923	0.892	0.778	0.859	0.698
LINC01537	intron	20025	chr11	72301724	72301725	0.084	0.056	0.028	5.15e-136	4.46e-134	0.02	0.215	0.242	0.258	0.13	0.096	0.032	0.022	0.02	0.023	0.026
MIR4786	Intergenic	37450	chr2	240845060	240845061	0.212	0.184	0.028	2.32e-143	2.28e-141	0.066	0.2	0.218	0.225	0.113	0.081	0.182	0.075	0.07	0.07	0.477
FEZF2	Intergenic	-4277	chr3	62363466	62363467	0.143	0.115	0.028	3.8e-162	5.01e-160	0.031	0.385	0.141	0.226	0.256	0.082	0.247	0.091	0.054	0.06	0.122
CASC15	intron	265	chr6	21666939	21666940	0.496	0.468	0.028	1.76e-119	1.12e-117	0.651	0.108	0.666	0.135	0.107	0.11	0.37	0.696	0.63	0.59	0.514
PBK	promoter-TSS	81	chr8	27695530	27695531	0.282	0.254	0.028	3.57e-115	2.1e-113	0.096	0.219	0.221	0.224	0.256	0.266	0.029	0.256	0.102	0.126	0.842
TFB2M	promoter-TSS	901	chr1	246728663	246728664	0.703	0.675	0.028	4.19e-181	7.09e-179	0.65	0.211	0.27	0.151	0.113	0.108	0.502	0.849	0.756	0.871	0.836
LYPD5	promoter-TSS	-91	chr19	44324898	44324899	0.819	0.791	0.028	5.28e-123	3.6e-121	0.932	0.218	0.56	0.225	0.313	0.27	0.793	0.938	0.943	0.943	0.946
SNORA59A	intron	-28758	chr1	12538541	12538542	0.739	0.712	0.027	5.72e-202	1.28e-199	0.87	0.219	0.367	0.251	0.099	0.116	0.534	0.838	0.895	0.891	0.757
YEATS4	promoter-TSS	-370	chr12	69753119	69753120	0.683	0.656	0.027	2.82e-137	2.51e-135	0.771	0.164	0.398	0.119	0.089	0.107	0.384	0.798	0.408	0.848	0.245
MEG3	promoter-TSS	-295	chr14	101292149	101292150	0.722	0.695	0.027	6.24e-266	3.03e-263	0.873	0.214	0.443	0.227	0.259	0.266	0.969	0.936	0.864	0.908	0.309
NR4A2	exon	2840	chr2	157186446	157186447	0.808	0.781	0.027	5.32e-304	4.15e-301	0.878	0.349	0.701	0.226	0.255	0.264	0.941	0.923	0.918	0.931	0.9
LOC100130872	promoter-TSS	-355	chr4	1203104	1203105	0.743	0.716	0.027	1.05e-124	7.35e-123	0.941	0.139	0.479	0.145	0.115	0.107	0.621	0.833	0.933	0.896	0.846
DHX16	exon	-6299	chr6	30647128	30647129	0.781	0.754	0.027	3.62e-242	1.34e-239	0.947	0.212	0.574	0.234	0.274	0.318	0.432	0.893	0.935	0.924	0.873
PLAGL1	promoter-TSS	-683	chr6	144386418	144386419	0.774	0.747	0.027	2.81e-215	7.34e-213	0.871	0.556	0.817	0.074	0.116	0.218	0.901	0.842	0.89	0.853	0.817
GNB3	intron	-4039	chr12	6945978	6945979	0.057	0.03	0.027	4.06e-158	5.08e-156	0.03	0.138	0.017	0.156	0.29	0.529	0.015	0.023	0.023	0.026	0.023
MEG3	intron	212	chr14	101292680	101292681	0.059	0.032	0.027	1.58e-168	2.25e-166	0.016	0.136	0.026	0.135	0.114	0.107	0.019	0.016	0.017	0.017	0.015
SLC16A5	intron	228	chr17	73084263	73084264	0.124	0.097	0.027	7.8e-156	9.5e-154	0.027	0.204	0.073	0.831	0.934	0.886	0.011	0.086	0.029	0.014	0.033
MTCL1	intron	83090	chr18	8800458	8800459	0.091	0.064	0.027	1.71e-155	2.08e-153	0.02	0.199	0.138	0.225	0.126	0.087	0.036	0.037	0.028	0.029	0.038
RTN2	promoter-TSS	-142	chr19	45996644	45996645	0.11	0.083	0.027	3.52e-144	3.52e-142	0.037	0.156	0.186	0.225	0.258	0.267	0.062	0.091	0.045	0.048	0.063
PRR3	exon	-4080	chr6	30520405	30520406	0.175	0.148	0.027	6.05e-127	4.45e-125	0.037	0.215	0.395	0.226	0.256	0.265	0.052	0.033	0.037	0.046	0.089
HCG25	Intergenic	-1117	chr6	33216195	33216196	0.11	0.083	0.027	4.7e-125	3.33e-123	0.046	0.208	0.176	0.185	0.255	0.264	0.02	0.046	0.033	0.053	0.039
DNAJC2	promoter-TSS	-13	chr7	102985332	102985333	0.12	0.093	0.027	5.86e-148	6.24e-146	0.04	0.13	0.128	0.145	0.153	0.331	0.023	0.06	0.038	0.093	0.04
TMEM168	promoter-TSS	-88	chr7	112430565	112430566	0.192	0.165	0.027	3.57e-114	2.06e-112	0.249	0.229	0.381	0.225	0.257	0.263	0.151	0.194	0.046	0.265	0.048
ZBTB8B	promoter-TSS	-942	chr1	32929715	32929716	0.835	0.808	0.027	7.7e-137	6.78e-135	0.945	0.215	0.662	0.23	0.257	0.266	0.975	0.958	0.943	0.946	0.945
MIR9-3HG	Intergenic	31000	chr15	89952272	89952273	0.7	0.673	0.027	3.75e-292	2.63e-289	0.914	0.221	0.469	0.225	0.255	0.264	0.33	0.853	0.917	0.923	0.895
DDX39B	promoter-TSS	-156	chr6	31510407	31510408	0.818	0.791	0.027	7.69e-156	9.37e-154	0.933	0.132	0.645	0.226	0.305	0.332	0.921	0.925	0.91	0.923	0.935
DIO3	Intergenic	26366	chr14	102054053	102054054	0.78	0.754	0.026	3.29e-182	5.65e-180	0.944	0.172	0.459	0.221	0.245	0.258	0.658	0.867	0.952	0.917	0.832
LOC101929715	Intergenic	26052	chr2	10615905	10615906	0.786	0.76	0.026	1.3e-160	1.68e-158	0.947	0.209	0.491	0.137	0.118	0.118	0.776	0.914	0.951	0.932	0.894
CHL1	promoter-TSS	-137	chr3	239188	239189	0.716	0.69	0.026	5.85e-121	3.83e-119	0.761	0.207	0.56	0.146	0.093	0.106	0.436	0.883	0.899	0.917	0.885
ZSCAN12P1	non-coding	272	chr6	28058856	28058857	0.716	0.69	0.026	1.38e-118	8.65e-117	0.916	0.185	0.53	0.135	0.12	0.108	0.323	0.787	0.877	0.845	0.766
HLA-E	Intergenic	-37691	chr6	30419491	30419492	0.397	0.371	0.026	4.22e-136	3.67e-134	0.427	0.305	0.645	0.228	0.258	0.267	0.286	0.474	0.079	0.44	0.455
TULP1	exon	252	chr6	35480426	35480427	0.755	0.729	0.026	8.87e-139	8.06e-137	0.891	0.457	0.424	0.121	0.093	0.108	0.382	0.826	0.918	0.889	0.828
NDUFB2-AS1	promoter-TSS	-10	chr7	140396886	140396887	0.719	0.693	0.026	7.86e-115	4.59e-113	0.866	0.215	0.848	0.227	0.256	0.266	0.661	0.946	0.906	0.886	0.889
EFR3A	promoter-TSS	-303	chr8	132916052	132916053	0.787	0.761	0.026	4.21e-120	2.71e-118	0.932	0.21	0.561	0.122	0.115	0.109	0.941	0.907	0.93	0.914	0.865
SRP68	promoter-TSS	-74	chr17	74068680	74068681	0.098	0.072	0.026	3.62e-116	2.17e-114	0.028	0.216	0.063	0.226	0.256	0.266	0.036	0.032	0.033	0.03	0.051
ZIC4	Intergenic	32442	chr3	147077774	147077775	0.112	0.086	0.026	1.08e-117	6.69e-116	0.039	0.228	0.253	0.179	0.132	0.143	0.041	0.038	0.035	0.043	0.07
RER1	promoter-TSS	550	chr1	2323763	2323764	0.087	0.061	0.026	6.88e-130	5.37e-128	0.015	0.168	0.105	0.133	0.102	0.127	0.028	0.021	0.02	0.022	0.027
CTNNA2	promoter-TSS	-781	chr2	79739278	79739279	0.212	0.186	0.026	7.46e-152	8.56e-150	0.196	0.183	0.14	0.149	0.131	0.108	0.135	0.157	0.099	0.103	0.064
DHX29	intron	977	chr5	54602543	54602544	0.831	0.805	0.026	4.06e-161	5.26e-159	0.944	0.219	0.554	0.226	0.257	0.268	0.94	0.951	0.937	0.946	0.927
HTR2A	5'UTR	120	chr13	47471090	47471091	0.764	0.739	0.025	1.6e-185	2.86e-183	0.631	0.526	0.575	0.215	0.257	0.266	0.759	0.916	0.777	0.799	0.906
PLD6	promoter-TSS	-708	chr17	17110353	17110354	0.459	0.434	0.025	2.07e-149	2.27e-147	0.719	0.463	0.49	0.064	0.091	0.112	0.618	0.663	0.7	0.732	0.312
TMEM151B	intron	729	chr6	44239208	44239209	0.806	0.781	0.025	2.19e-117	1.35e-115	0.915	0.14	0.85	0.138	0.117	0.108	0.859	0.924	0.893	0.881	0.892
LOC101929268	intron	32243	chr8	49496369	49496370	0.756	0.731	0.025	2.88e-130	2.26e-128	0.863	0.253	0.54	0.23	0.259	0.273	0.758	0.884	0.88	0.833	0.868
ABLIM1	promoter-TSS	79	chr10	116286605	116286606	0.154	0.129	0.025	4.32e-141	4.09e-139	0.035	0.212	0.332	0.225	0.256	0.266	0.015	0.029	0.04	0.037	0.034
TULP4	5'UTR	602	chr6	158734293	158734294	0.211	0.186	0.025	0	0	0.281	0.502	0.269	0.158	0.139	0.149	0.177	0.122	0.225	0.209	0.184
RAB1B	promoter-TSS	-412	chr11	66035643	66035644	0.701	0.676	0.025	1.4e-152	1.63e-150	0.749	0.176	0.561	0.23	0.264	0.277	0.897	0.87	0.816	0.893	0.835
BAG6	intron	1167	chr6	31619002	31619003	0.565	0.54	0.025	3.8e-169	5.46e-167	0.487	0.159	0.679	0.224	0.235	0.584	0.305	0.582	0.423	0.521	0.458
B4GALNT4	Intergenic	-1180	chr11	368614	368615	0.79	0.766	0.024	2.24e-122	1.51e-120	0.939	0.64	0.539	0.228	0.257	0.266	0.633	0.905	0.937	0.924	0.887
KRAS	promoter-TSS	-939	chr12	25404803	25404804	0.838	0.814	0.024	1.94e-119	1.23e-117	0.956	0.21	0.586	0.228	0.262	0.268	0.903	0.953	0.954	0.957	0.954
ULK3	promoter-TSS	-727	chr15	75136278	75136279	0.501	0.477	0.024	1.94e-194	3.94e-192	0.417	0.512	0.539	0.228	0.257	0.268	0.318	0.552	0.501	0.461	0.455
BNC1	promoter-TSS	-352	chr15	83953819	83953820	0.746	0.722	0.024	6.06e-123	4.12e-121	0.625	0.182	0.491	0.254	0.095	0.108	0.476	0.826	0.932	0.919	0.893
PLD6	promoter-TSS	-6	chr17	17109651	17109652	0.716	0.692	0.024	1.1e-200	2.42e-198	0.928	0.128	0.421	0.258	0.095	0.112	0.417	0.841	0.932	0.887	0.726
HOXB-AS3	promoter-TSS	31	chr17	46667812	46667813	0.54	0.516	0.024	6e-144	5.96e-142	0.494	0.384	0.711	0.226	0.256	0.264	0.708	0.503	0.436	0.473	0.159
CD302	intron	266	chr2	160654499	160654500	0.751	0.727	0.024	2.71e-165	3.71e-163	0.839	0.192	0.576	0.117	0.146	0.266	0.785	0.833	0.891	0.869	0.037
ARIH2OS	promoter-TSS	-232	chr3	48957049	48957050	0.804	0.78	0.024	1.07e-143	1.05e-141	0.954	0.209	0.525	0.225	0.256	0.265	0.733	0.948	0.951	0.941	0.733
RASSF1	promoter-TSS	-41	chr3	50378407	50378408	0.68	0.656	0.024	2.02e-278	1.16e-275	0.93	0.215	0.349	0.226	0.253	0.256	0.371	0.819	0.945	0.903	0.793
ATF6B	TTS	471	chr6	32095545	32095546	0.759	0.735	0.024	9.45e-167	1.32e-164	0.875	0.125	0.669	0.228	0.254	0.268	0.89	0.782	0.866	0.848	0.793
KCTD20	promoter-TSS	-43	chr6	36410500	36410501	0.796	0.772	0.024	1.19e-116	7.19e-115	0.921	0.222	0.652	0.279	0.26	0.269	0.975	0.926	0.915	0.923	0.943
ZNF583	promoter-TSS	-618	chr19	56914764	56914765	0.084	0.06	0.024	5.45e-123	3.71e-121	0.019	0.536	0.092	0.103	0.088	0.084	0.03	0.048	0.047	0.061	0.076
THSD7B	intron	225235	chr2	137748366	137748367	0.084	0.06	0.024	1.13e-145	1.16e-143	0.029	0.21	0.323	0.225	0.256	0.265	0.012	0.021	0.031	0.03	0.028
TMEM216	promoter-TSS	-92	chr11	61159739	61159740	0.072	0.048	0.024	1.46e-184	2.59e-182	0.222	0.137	0.022	0.137	0.115	0.108	0.03	0.019	0.018	0.024	0.019
ELFN1	Intergenic	-33828	chr7	1714969	1714970	0.103	0.079	0.024	2.33e-123	1.6e-121	0.041	0.15	0.054	0.234	0.368	0.238	0.033	0.204	0.053	0.024	0.373
NODAL	promoter-TSS	-20	chr10	72201484	72201485	0.581	0.557	0.024	4.02e-171	5.88e-169	0.84	0.12	0.405	0.145	0.118	0.117	0.408	0.882	0.801	0.589	0.081
FAM189A1	Intergenic	-104605	chr15	29967531	29967532	0.699	0.675	0.024	4.58e-145	4.63e-143	0.895	0.125	0.466	0.255	0.137	0.16	0.378	0.866	0.91	0.898	0.11
LEKR1	promoter-TSS	-262	chr3	156543833	156543834	0.582	0.558	0.024	1.28e-168	1.83e-166	0.562	0.411	0.752	0.913	0.716	0.125	0.512	0.606	0.619	0.58	0.523
XRCC3	3'UTR	29836	chr14	104151986	104151987	0.725	0.702	0.023	7.06e-198	1.49e-195	0.909	0.216	0.53	0.121	0.256	0.088	0.41	0.833	0.921	0.883	0.757
TBCD	intron	30598	chr17	80740537	80740538	0.26	0.237	0.023	2.1e-117	1.29e-115	0.166	0.296	0.621	0.226	0.256	0.098	0.47	0.201	0.114	0.197	0.111
ZNF766	promoter-TSS	-452	chr19	52772371	52772372	0.67	0.647	0.023	5.29e-134	4.45e-132	0.877	0.235	0.435	0.155	0.174	0.267	0.276	0.778	0.894	0.838	0.641
LINC00652	promoter-TSS	36	chr20	18774589	18774590	0.774	0.751	0.023	4.88e-115	2.86e-113	0.913	0.222	0.503	0.232	0.258	0.267	0.427	0.908	0.903	0.921	0.903
FAIM	promoter-TSS	-154	chr3	138327387	138327388	0.642	0.619	0.023	1.35e-187	2.5e-185	0.791	0.214	0.521	0.228	0.257	0.267	0.51	0.78	0.753	0.731	0.662
FAM193B	promoter-TSS	-79	chr5	176981626	176981627	0.761	0.738	0.023	2.16e-165	2.96e-163	0.85	0.21	0.886	0.143	0.118	0.266	0.948	0.937	0.891	0.93	0.903
TUBB	intron	9611	chr6	30698936	30698937	0.726	0.703	0.023	0	0	0.917	0.152	0.474	0.253	0.116	0.265	0.312	0.823	0.915	0.894	0.7
TNXB	exon	12401	chr6	32064749	32064750	0.735	0.712	0.023	9.67e-188	1.79e-185	0.864	0.178	0.401	0.228	0.225	0.261	0.824	0.907	0.897	0.919	0.911
CPNE5	promoter-TSS	-763	chr6	36807982	36807983	0.077	0.054	0.023	8.65e-127	6.35e-125	0.017	0.231	0.126	0.255	0.113	0.112	0.013	0.015	0.018	0.027	0.022
MIR375	promoter-TSS	357	chr2	219866072	219866073	0.089	0.066	0.023	7.88e-283	4.83e-280	0.023	0.15	0.158	0.126	0.126	0.123	0.02	0.028	0.025	0.03	0.03
C6orf136	promoter-TSS	-418	chr6	30614397	30614398	0.106	0.083	0.023	1.68e-140	1.58e-138	0.023	0.244	0.114	0.159	0.091	0.331	0.026	0.03	0.026	0.034	0.047
SLC44A4	intron	-3367	chr6	31850189	31850190	0.086	0.063	0.023	7.95e-133	6.54e-131	0.025	0.137	0.026	0.134	0.11	0.103	0.02	0.02	0.024	0.025	0.026
HIF3A	promoter-TSS	-797	chr19	46799505	46799506	0.699	0.676	0.023	5.2e-121	3.41e-119	0.885	0.355	0.593	0.038	0.045	0.041	0.944	0.568	0.896	0.923	0.634
CADM3	promoter-TSS	-931	chr1	159140445	159140446	0.776	0.754	0.022	4.55e-139	4.15e-137	0.802	0.191	0.929	0.959	0.134	0.131	0.903	0.861	0.844	0.804	0.739
NA	promoter-TSS	642	chr11	2322500	2322501	0.679	0.657	0.022	1e-133	8.41e-132	0.788	0.538	0.693	0.225	0.255	0.261	0.907	0.901	0.605	0.693	0.505
RAB1B	promoter-TSS	-406	chr11	66035649	66035650	0.669	0.647	0.022	9.58e-152	1.1e-149	0.915	0.131	0.431	0.165	0.118	0.113	0.431	0.808	0.906	0.864	0.713
ZNF219	exon	5749	chr14	21561058	21561059	0.766	0.744	0.022	6.54e-202	1.46e-199	0.951	0.21	0.469	0.241	0.11	0.092	0.601	0.923	0.94	0.919	0.864
ZNF598	intron	5742	chr16	2054079	2054080	0.837	0.815	0.022	6.19e-113	3.48e-111	0.953	0.134	0.885	0.143	0.125	0.118	0.929	0.941	0.943	0.972	0.956
HNF1B	promoter-TSS	4	chr17	36105064	36105065	0.771	0.749	0.022	2.21e-213	5.65e-211	0.895	0.211	0.462	0.225	0.256	0.265	0.487	0.921	0.765	0.879	0.85
SLC25A10	exon	3474	chr17	79682739	79682740	0.841	0.819	0.022	2.78e-176	4.36e-174	0.847	0.118	0.865	0.903	0.363	0.695	0.898	0.897	0.867	0.909	0.886
LENG8	exon	2987	chr19	54963326	54963327	0.761	0.739	0.022	9.12e-131	7.25e-129	0.86	0.216	0.559	0.234	0.268	0.277	0.735	0.891	0.892	0.857	0.823
LINC01391	intron	5195	chr3	138657666	138657667	0.66	0.638	0.022	1.73e-140	1.62e-138	0.755	0.22	0.581	0.149	0.115	0.106	0.767	0.749	0.607	0.741	0.252
SERPINB1	promoter-TSS	-77	chr6	2842359	2842360	0.713	0.691	0.022	3.7e-137	3.28e-135	0.779	0.217	0.599	0.228	0.256	0.267	0.881	0.763	0.777	0.825	0.838
TRIP6	promoter-TSS	102	chr7	100465051	100465052	0.508	0.486	0.022	1.45e-146	1.5e-144	0.667	0.386	0.375	0.228	0.255	0.265	0.6	0.706	0.604	0.726	0.126
RGS20	intron	-2913	chr8	54790518	54790519	0.5	0.478	0.022	1.24e-261	5.72e-259	0.415	0.217	0.454	0.256	0.098	0.113	0.692	0.76	0.696	0.592	0.065
HIC1	promoter-TSS	-222	chr17	1958170	1958171	0.125	0.103	0.022	3.46e-129	2.67e-127	0.039	0.219	0.364	0.228	0.258	0.266	0.014	0.027	0.031	0.037	0.044
STK19	promoter-TSS	-983	chr6	31937968	31937969	0.124	0.102	0.022	1.73e-150	1.94e-148	0.021	0.156	0.144	0.225	0.256	0.266	0.063	0.045	0.031	0.04	0.055
MED11	promoter-TSS	-491	chr17	4634211	4634212	0.212	0.19	0.022	1.86e-132	1.52e-130	0.223	0.218	0.149	0.127	0.256	0.265	0.024	0.096	0.082	0.086	0.23
PKHD1	intron	137991	chr6	51814431	51814432	0.105	0.083	0.022	4.47e-163	5.97e-161	0.023	0.225	0.18	0.225	0.256	0.085	0.043	0.04	0.035	0.04	0.755
HOXA5	promoter-TSS	-415	chr7	27183701	27183702	0.173	0.151	0.022	1.74e-193	3.48e-191	0.193	0.211	0.633	0.24	0.313	0.267	0.021	0.077	0.091	0.181	0.083
SLC26A10	non-coding	-1091	chr12	58012601	58012602	0.488	0.466	0.022	0	0	0.425	0.212	0.445	0.225	0.256	0.266	0.464	0.533	0.448	0.462	0.551
ZIC1	promoter-TSS	-477	chr3	147126703	147126704	0.819	0.797	0.022	2.07e-116	1.25e-114	0.931	0.212	0.637	0.38	0.6	0.619	0.493	0.712	0.923	0.917	0.894
MIB2	promoter-TSS	-995	chr1	1549799	1549800	0.738	0.717	0.021	2.03e-317	1.90e-314	0.918	0.186	0.353	0.126	0.119	0.092	0.51	0.84	0.921	0.889	0.808
C10orf95	promoter-TSS	-89	chr10	104211388	104211389	0.657	0.636	0.021	8.89318162514244e-323	8.81017859664111e-320	0.889	0.211	0.455	0.121	0.118	0.079	0.367	0.775	0.893	0.81	0.503
RCVRN	intron	3609	chr17	9805074	9805075	0.612	0.591	0.021	4.74e-145	4.79e-143	0.457	0.321	0.48	0.227	0.257	0.332	0.447	0.782	0.649	0.74	0.347
RPL19	promoter-TSS	-488	chr17	37356047	37356048	0.64	0.619	0.021	7.33e-124	5.09e-122	0.638	0.137	0.799	0.04	0.022	0.032	0.729	0.739	0.888	0.882	0.67
MREG	promoter-TSS	-754	chr2	216879099	216879100	0.751	0.73	0.021	1.16e-139	1.07e-137	0.935	0.118	0.477	0.119	0.255	0.266	0.56	0.795	0.898	0.891	0.818
CEP44	promoter-TSS	-113	chr4	175204714	175204715	0.796	0.775	0.021	3.77e-116	2.26e-114	0.919	0.222	0.359	0.226	0.258	0.266	0.883	0.922	0.9	0.934	0.933
TAPBP	intron	2600	chr6	33279563	33279564	0.685	0.664	0.021	1.71e-282	1.04e-279	0.528	0.321	0.901	0.124	0.255	0.264	0.918	0.68	0.514	0.589	0.784
REPIN1	promoter-TSS	-450	chr7	150067807	150067808	0.791	0.77	0.021	7.34e-148	7.8e-146	0.917	0.18	0.636	0.231	0.256	0.265	0.825	0.918	0.901	0.838	0.902
PLEC	promoter-TSS	-567	chr8	145025610	145025611	0.845	0.824	0.021	5.94e-124	4.13e-122	0.97	0.219	0.512	0.226	0.257	0.267	0.984	0.97	0.968	0.966	0.958
BCL2L1	non-coding	409	chr20	30310246	30310247	0.102	0.081	0.021	1e-113	5.72e-112	0.022	0.215	0.074	0.223	0.27	0.087	0.058	0.031	0.028	0.038	0.097
HLX-AS1	intron	-2238	chr1	221055719	221055720	0.691	0.67	0.021	1.29e-179	2.14e-177	0.895	0.074	0.356	0.144	0.257	0.266	0.408	0.777	0.876	0.842	0.618
MAD1L1	intron	-9929	chr7	1990114	1990115	0.699	0.678	0.021	2e-116	1.21e-114	0.809	0.217	0.588	0.239	0.262	0.287	0.903	0.804	0.804	0.824	0.781
LOC101927911	intron	-39181	chr17	2908369	2908370	0.807	0.787	0.02	7.32e-203	1.65e-200	0.931	0.223	0.593	0.226	0.257	0.266	0.889	0.916	0.944	0.919	0.916
PDIA6	promoter-TSS	-47	chr2	10953011	10953012	0.809	0.789	0.02	1.19e-135	1.02e-133	0.808	0.243	0.753	0.753	0.813	0.867	0.715	0.766	0.845	0.856	0.813
DOK7	intron	-1007	chr4	3485263	3485264	0.764	0.744	0.02	1.32e-280	7.73e-278	0.708	0.109	0.522	0.142	0.118	0.106	0.634	0.803	0.952	0.939	0.906
B3GALT4	TTS	1979	chr6	33246895	33246896	0.738	0.718	0.02	3.31e-246	1.27e-243	0.882	0.212	0.51	0.226	0.257	0.265	0.946	0.84	0.861	0.93	0.392
HOXA5	promoter-TSS	-873	chr7	27184159	27184160	0.792	0.772	0.02	3.57e-250	1.47e-247	0.851	0.183	0.487	0.231	0.263	0.274	0.968	0.919	0.875	0.902	0.915
PMS2P3	exon	-31691	chr7	75189143	75189144	0.771	0.751	0.02	4.13e-158	5.17e-156	0.902	0.412	0.525	0.23	0.257	0.265	0.445	0.891	0.936	0.912	0.843
INPP5E	intron	-11219	chr9	139345474	139345475	0.1	0.08	0.02	6.56e-234	2.14e-231	0.027	0.225	0.322	0.225	0.256	0.265	0.027	0.031	0.025	0.029	0.039
MEG3	Intergenic	-1344	chr14	101291100	101291101	0.062	0.042	0.02	5.04e-270	2.57e-267	0.018	0.218	0.235	0.229	0.257	0.265	0.023	0.021	0.022	0.022	0.029
HOXB-AS3	intron	376	chr17	46670029	46670030	0.105	0.085	0.02	4.01e-163	5.36e-161	0.042	0.574	0.173	0.233	0.312	0.333	0.067	0.048	0.053	0.055	0.08
SELENOM	promoter-TSS	-320	chr22	31503870	31503871	0.142	0.122	0.02	3.39e-147	3.56e-145	0.133	0.446	0.135	0.227	0.26	0.266	0.063	0.216	0.127	0.142	0.103
MIR25	TTS	138	chr7	99691127	99691128	0.814	0.794	0.02	2.58e-155	3.12e-153	0.95	0.21	0.48	0.225	0.256	0.265	0.919	0.938	0.945	0.932	0.907
WHAMM	promoter-TSS	-414	chr15	83477965	83477966	0.784	0.765	0.019	5.99e-124	4.16e-122	0.959	0.116	0.451	0.251	0.116	0.279	0.442	0.932	0.956	0.931	0.907
ARL5C	Intergenic	-1821	chr17	37324234	37324235	0.76	0.741	0.019	8.33e-134	7e-132	0.944	0.22	0.591	0.119	0.256	0.266	0.929	0.923	0.934	0.931	0.936
NAGS	promoter-TSS	361	chr17	42082392	42082393	0.765	0.746	0.019	1.87e-129	1.45e-127	0.938	0.136	0.239	0.136	0.114	0.107	0.823	0.923	0.957	0.954	0.951
RNF165	Intergenic	-1039	chr18	43913147	43913148	0.802	0.783	0.019	4.4e-128	3.31e-126	0.959	0.208	0.462	0.248	0.305	0.127	0.542	0.951	0.95	0.945	0.924
LOC100506271	Intergenic	19649	chr22	37731229	37731230	0.747	0.728	0.019	1.07e-131	8.66e-130	0.922	0.209	0.354	0.135	0.174	0.123	0.371	0.869	0.919	0.905	0.864
RASSF1	TTS	530	chr3	50377836	50377837	0.726	0.707	0.019	4.61e-192	9.1e-190	0.929	0.117	0.392	0.136	0.309	0.263	0.677	0.821	0.92	0.892	0.624
GRK7	Intergenic	-1039	chr3	141496003	141496004	0.266	0.247	0.019	6.25e-139	5.69e-137	0.237	0.247	0.346	0.151	0.257	0.266	0.335	0.451	0.309	0.484	0.055
SKIV2L	promoter-TSS	-508	chr6	31926072	31926073	0.328	0.309	0.019	9.27e-118	5.75e-116	0.163	0.14	0.188	0.137	0.257	0.265	0.241	0.252	0.208	0.254	0.247
POLR2G	intron	2598	chr11	62531608	62531609	0.084	0.065	0.019	1.51e-148	1.63e-146	0.022	0.209	0.284	0.225	0.256	0.266	0.083	0.025	0.019	0.03	0.036
CLDN7	exon	1008	chr17	7165255	7165256	0.086	0.067	0.019	2.56e-132	2.09e-130	0.04	0.221	0.317	0.227	0.258	0.266	0.07	0.028	0.039	0.043	0.064
HCG25	promoter-TSS	-978	chr6	33216334	33216335	0.087	0.068	0.019	2.63e-135	2.25e-133	0.042	0.316	0.095	0.226	0.255	0.266	0.071	0.038	0.035	0.04	0.056
STK19	promoter-TSS	230	chr6	31939181	31939182	0.82	0.801	0.019	0	0	0.935	0.219	0.45	0.227	0.258	0.268	0.904	0.918	0.936	0.931	0.911
AVIL	promoter-TSS	-865	chr12	58210716	58210717	0.275	0.257	0.018	1.38e-202	3.1e-200	0.133	0.166	0.157	0.153	0.256	0.087	0.278	0.055	0.04	0.039	0.053
LOC652276	intron	-7514	chr16	2645870	2645871	0.139	0.121	0.018	1.02e-119	6.5e-118	0.076	0.462	0.498	0.132	0.804	0.79	0.025	0.182	0.033	0.036	0.075
FKBP10	promoter-TSS	336	chr17	39969297	39969298	0.543	0.525	0.018	5.66e-143	5.52e-141	0.632	0.208	0.61	0.134	0.256	0.267	0.07	0.043	0.143	0.082	0.054
TIMM13	promoter-TSS	-976	chr19	2428889	2428890	0.767	0.749	0.018	2.01e-148	2.15e-146	0.914	0.238	0.698	0.23	0.256	0.261	0.513	0.894	0.897	0.891	0.873
SKIV2L	promoter-TSS	-301	chr6	31926279	31926280	0.786	0.768	0.018	8.16e-114	4.67e-112	0.939	0.208	0.508	0.128	0.118	0.102	0.713	0.888	0.94	0.934	0.913
ZNF212	promoter-TSS	-9	chr7	148936732	148936733	0.725	0.707	0.018	8.94e-117	5.44e-115	0.954	0.134	0.432	0.257	0.156	0.109	0.44	0.896	0.926	0.869	0.698
LOC100507547	promoter-TSS	-2	chr6	32122143	32122144	0.07	0.052	0.018	1.32e-196	2.75e-194	0.022	0.378	0.031	0.534	0.08	0.113	0.035	0.018	0.021	0.041	0.044
ELMSAN1	intron	1215	chr14	74252745	74252746	0.092	0.074	0.018	2.71e-137	2.41e-135	0.024	0.14	0.104	0.406	0.484	0.419	0.067	0.194	0.029	0.03	0.036
TCOF1	promoter-TSS	-511	chr5	149736690	149736691	0.1	0.082	0.018	2.77e-136	2.42e-134	0.049	0.462	0.184	0.228	0.254	0.267	0.057	0.041	0.059	0.06	0.08
PRRT1	3'UTR	2801	chr6	32116918	32116919	0.077	0.059	0.018	1.21e-236	4.09e-234	0.032	0.238	0.106	0.226	0.256	0.265	0.03	0.033	0.037	0.039	0.051
SOX7	Intergenic	-3550	chr8	10591633	10591634	0.083	0.065	0.018	5.76e-119	3.64e-117	0.024	0.246	0.178	0.224	0.256	0.267	0.028	0.026	0.024	0.032	0.034
ZBTB9	exon	841	chr6	33423196	33423197	0.151	0.133	0.018	1.87e-151	2.13e-149	0.124	0.394	0.177	0.226	0.256	0.266	0.026	0.066	0.317	0.135	0.083
TRIM40	Intergenic	-8710	chr6	30095174	30095175	0.698	0.68	0.018	8.36e-146	8.56e-144	0.902	0.137	0.457	0.126	0.096	0.111	0.447	0.833	0.913	0.871	0.815
CADM3	promoter-TSS	-674	chr1	159140702	159140703	0.55	0.533	0.017	7.34e-128	5.5e-126	0.784	0.198	0.455	0.136	0.099	0.09	0.478	0.782	0.748	0.802	0.386
PDE6C	5'UTR	101	chr10	95372445	95372446	0.789	0.772	0.017	7.88e-137	6.94e-135	0.846	0.392	0.625	0.255	0.314	0.331	0.654	0.902	0.789	0.903	0.671
LINC01163	Intergenic	190239	chr10	130274452	130274453	0.707	0.69	0.017	2.21e-238	7.73e-236	0.649	0.211	0.355	0.227	0.256	0.267	0.422	0.816	0.835	0.926	0.828
AHNAK	promoter-TSS	-543	chr11	62314874	62314875	0.749	0.732	0.017	2.71e-201	5.97e-199	0.951	0.209	0.447	0.122	0.088	0.265	0.368	0.893	0.937	0.918	0.765
C17orf49	TTS	897	chr17	6918952	6918953	0.635	0.618	0.017	9.02e-126	6.51e-124	0.62	0.322	0.806	0.126	0.256	0.264	0.513	0.797	0.666	0.711	0.646
PLOD2	promoter-TSS	-429	chr3	145879710	145879711	0.384	0.367	0.017	3.84e-135	3.28e-133	0.385	0.211	0.344	0.225	0.257	0.266	0.364	0.379	0.38	0.433	0.43
ABHD16A	promoter-TSS	-108	chr6	31670957	31670958	0.709	0.692	0.017	6.49e-127	4.78e-125	0.778	0.235	0.503	0.23	0.258	0.267	0.444	0.851	0.77	0.836	0.512
DXO	promoter-TSS	-377	chr6	31940408	31940409	0.745	0.728	0.017	1.14e-211	2.83e-209	0.902	0.39	0.569	0.226	0.099	0.267	0.423	0.866	0.907	0.88	0.831
DHX16	intron	-5927	chr6	30646756	30646757	0.101	0.084	0.017	2.03e-201	4.49e-199	0.051	0.21	0.338	0.225	0.256	0.262	0.016	0.256	0.036	0.052	0.032
B3GALT4	TTS	965	chr6	33245881	33245882	0.076	0.059	0.017	0	0	0.014	0.12	0.072	0.227	0.256	0.141	0.021	0.022	0.02	0.025	0.031
TMEM243	Intergenic	-1658	chr7	86850688	86850689	0.083	0.066	0.017	1.81e-188	3.38e-186	0.019	0.452	0.12	0.251	0.314	0.265	0.011	0.019	0.02	0.019	0.017
MIR9-3HG	Intergenic	-1105	chr15	89903704	89903705	0.073	0.056	0.017	1.64e-139	1.51e-137	0.033	0.235	0.253	0.226	0.258	0.266	0.027	0.027	0.028	0.03	0.031
HNRNPH1	promoter-TSS	-847	chr5	179051568	179051569	0.073	0.056	0.017	1.1e-122	7.45e-121	0.023	0.211	0.279	0.225	0.257	0.334	0.021	0.026	0.035	0.034	0.037
XRCC3	3'UTR	29698	chr14	104152124	104152125	0.211	0.194	0.017	2.81e-200	6.1e-198	0.162	0.222	0.557	0.226	0.257	0.264	0.07	0.263	0.174	0.167	0.043
ARTN	5'UTR	878	chr1	44399869	44399870	0.282	0.265	0.017	2.75e-187	5.04e-185	0.088	0.203	0.14	0.021	0.03	0.307	0.078	0.138	0.166	0.133	0.316
INPP5A	intron	20394	chr10	134371746	134371747	0.473	0.456	0.017	1.65e-130	1.3e-128	0.613	0.219	0.57	0.133	0.312	0.096	0.287	0.841	0.577	0.723	0.24
AKAP8L	promoter-TSS	30	chr19	15529901	15529902	0.298	0.281	0.017	5.42e-117	3.31e-115	0.122	0.215	0.127	0.148	0.118	0.094	0.064	0.174	0.075	0.156	0.126
ZIM2	promoter-TSS	-46	chr19	57352142	57352143	0.701	0.684	0.017	1.17e-188	2.18e-186	0.944	0.16	0.445	0.224	0.257	0.266	0.424	0.869	0.945	0.9	0.692
GATA5	promoter-TSS	-413	chr20	61051438	61051439	0.688	0.671	0.017	4.42e-271	2.29e-268	0.772	0.191	0.353	0.139	0.103	0.083	0.453	0.792	0.623	0.487	0.87
GATA3	promoter-TSS	-361	chr10	8096305	8096306	0.778	0.762	0.016	7.45e-129	5.71e-127	0.925	0.208	0.49	0.256	0.121	0.332	0.523	0.839	0.937	0.912	0.905
CSGALNACT2	promoter-TSS	-862	chr10	43633030	43633031	0.276	0.26	0.016	2.8e-121	1.85e-119	0.238	0.215	0.573	0.252	0.365	0.403	0.213	0.249	0.233	0.203	0.311
KIAA0513	promoter-TSS	-534	chr16	85060822	85060823	0.727	0.711	0.016	1.84e-115	1.09e-113	0.686	0.539	0.361	0.224	0.259	0.263	0.623	0.851	0.769	0.899	0.895
FOXL2NB	intron	2112	chr3	138668187	138668188	0.744	0.728	0.016	1.81e-127	1.34e-125	0.88	0.209	0.43	0.117	0.122	0.112	0.471	0.877	0.916	0.897	0.86
EVC2	promoter-TSS	-44	chr4	5710337	5710338	0.759	0.743	0.016	3.98e-113	2.24e-111	0.912	0.209	0.748	0.226	0.256	0.11	0.502	0.898	0.921	0.91	0.801
C6orf136	TTS	730	chr6	30615545	30615546	0.653	0.637	0.016	3.85e-185	6.87e-183	0.88	0.219	0.875	0.225	0.258	0.266	0.944	0.915	0.911	0.89	0.221
GPR137	promoter-TSS	-57	chr11	64051753	64051754	0.123	0.107	0.016	3.97e-127	2.93e-125	0.032	0.21	0.333	0.225	0.256	0.265	0.014	0.025	0.032	0.032	0.032
SARM1	intron	13031	chr17	26711713	26711714	0.117	0.101	0.016	9.45e-134	7.92e-132	0.091	0.221	0.334	0.227	0.257	0.265	0.048	0.067	0.062	0.089	0.093
MCIDAS	intron	4397	chr5	54518745	54518746	0.114	0.098	0.016	9.78e-170	1.42e-167	0.052	0.208	0.073	0.253	0.31	0.085	0.016	0.046	0.027	0.082	0.148
PRELID2	promoter-TSS	-615	chr5	145215546	145215547	0.081	0.065	0.016	1.27e-200	2.79e-198	0.047	0.227	0.168	0.226	0.314	0.266	0.069	0.038	0.048	0.051	0.036
RGS20	intron	-1668	chr8	54791763	54791764	0.099	0.083	0.016	1.31e-191	2.56e-189	0.031	0.21	0.333	0.225	0.256	0.266	0.014	0.027	0.032	0.374	0.03
CTNND1	5'UTR	232	chr11	57529465	57529466	0.072	0.056	0.016	1.3e-116	7.88e-115	0.035	0.221	0.093	0.227	0.235	0.265	0.042	0.038	0.046	0.059	0.056
ZBTB9	exon	640	chr6	33422995	33422996	0.073	0.057	0.016	2.32e-157	2.88e-155	0.021	0.228	0.081	0.224	0.257	0.267	0.044	0.023	0.021	0.036	0.059
GATA5	exon	465	chr20	61050560	61050561	0.151	0.135	0.016	4.21e-122	2.82e-120	0.04	0.229	0.086	0.14	0.092	0.08	0.305	0.068	0.041	0.101	0.667
LIN28A	promoter-TSS	-253	chr1	26737005	26737006	0.812	0.797	0.015	0	0	0.936	0.234	0.9	0.046	0.03	0.035	0.974	0.917	0.966	0.967	0.408
KLLN	exon	1067	chr10	89622126	89622127	0.783	0.768	0.015	6.31e-130	4.93e-128	0.932	0.43	0.59	0.117	0.255	0.267	0.537	0.845	0.916	0.902	0.882
KLLN	promoter-TSS	812	chr10	89622381	89622382	0.742	0.727	0.015	3.14e-144	3.14e-142	0.928	0.119	0.467	0.121	0.113	0.105	0.502	0.831	0.917	0.897	0.742
TSSC4	intron	1135	chr11	2423382	2423383	0.777	0.762	0.015	3.44e-270	1.76e-267	0.917	0.22	0.503	0.225	0.255	0.266	0.966	0.938	0.937	0.941	0.906
MBP	3'UTR	36909	chr18	74692145	74692146	0.781	0.766	0.015	0	0	0.931	0.208	0.512	0.136	0.119	0.33	0.806	0.936	0.931	0.938	0.696
ZNF628	promoter-TSS	-70	chr19	55987628	55987629	0.745	0.73	0.015	1.27e-203	2.9e-201	0.847	0.119	0.35	0.145	0.103	0.114	0.378	0.888	0.831	0.908	0.882
ARSI	promoter-TSS	-542	chr5	149683066	149683067	0.794	0.779	0.015	2.45e-147	2.58e-145	0.889	0.221	0.614	0.23	0.271	0.274	0.954	0.906	0.899	0.908	0.867
FKBPL	exon	833	chr6	32097233	32097234	0.648	0.633	0.015	3.88e-189	7.32e-187	0.902	0.517	0.584	0.078	0.1	0.141	0.2	0.691	0.923	0.797	0.054
MIR6873	promoter-TSS	-504	chr6	33255569	33255570	0.508	0.493	0.015	2.59e-117	1.59e-115	0.686	0.218	0.498	0.143	0.103	0.124	0.255	0.605	0.563	0.895	0.026
NR2E1	exon	3470	chr6	108492696	108492697	0.787	0.772	0.015	4.67e-157	5.76e-155	0.754	0.21	0.45	0.148	0.146	0.107	0.772	0.908	0.905	0.922	0.914
RBAKDN	promoter-TSS	-142	chr7	5111548	5111549	0.905	0.89	0.015	2.57e-145	2.61e-143	0.949	0.169	0.923	0.939	0.931	0.937	0.917	0.923	0.942	0.931	0.848
MIR589	promoter-TSS	-35	chr7	5535582	5535583	0.627	0.612	0.015	1.11e-120	7.24e-119	0.511	0.248	0.897	0.258	0.119	0.273	0.602	0.615	0.458	0.454	0.548
REPIN1	promoter-TSS	-661	chr7	150065217	150065218	0.27	0.255	0.015	2.06e-246	7.97e-244	0.024	0.247	0.263	0.134	0.255	0.263	0.733	0.038	0.742	0.858	0.038
AHNAK	promoter-TSS	-703	chr11	62315034	62315035	0.09	0.075	0.015	2.16e-195	4.45e-193	0.024	0.316	0.322	0.227	0.258	0.266	0.026	0.027	0.037	0.037	0.046
RAB1B	promoter-TSS	-653	chr11	66035402	66035403	0.038	0.023	0.015	1.32e-184	2.35e-182	0.027	0.139	0.016	0.135	0.116	0.11	0.01	0.011	0.019	0.169	0.014
CORO1B	promoter-TSS	-9	chr11	67211300	67211301	0.064	0.049	0.015	7.33e-184	1.29e-181	0.023	0.104	0.192	0.123	0.257	0.318	0.078	0.04	0.037	0.033	0.041
MIR9-3HG	Intergenic	29270	chr15	89950542	89950543	0.122	0.107	0.015	1.05e-271	5.52e-269	0.028	0.214	0.387	0.226	0.256	0.265	0.013	0.022	0.027	0.03	0.043
MIR21	exon	-2909	chr17	57915717	57915718	0.119	0.104	0.015	3.99e-130	3.13e-128	0.088	0.237	0.094	0.226	0.088	0.122	0.298	0.136	0.114	0.107	0.136
ZBTB9	exon	1036	chr6	33423391	33423392	0.1	0.085	0.015	4.79e-131	3.82e-129	0.072	0.179	0.123	0.134	0.117	0.11	0.057	0.03	0.101	0.087	0.095
PITPNM2	Intergenic	-41513	chr12	123636548	123636549	0.072	0.057	0.015	4.79e-154	5.7e-152	0.025	0.484	0.1	0.224	0.257	0.248	0.023	0.025	0.033	0.035	0.045
SLC25A22	promoter-TSS	-307	chr11	796569	796570	0.247	0.232	0.015	2.73e-289	1.85e-286	0.189	0.218	0.596	0.227	0.257	0.267	0.628	0.391	0.23	0.349	0.032
TAP2	promoter-TSS	-310	chr6	32806909	32806910	0.469	0.454	0.015	3.03e-117	1.86e-115	0.469	0.12	0.8	0.227	0.309	0.266	0.268	0.891	0.404	0.548	0.891
ATP5G2	promoter-TSS	-6	chr12	54070114	54070115	0.731	0.717	0.014	1.66e-114	9.61e-113	0.895	0.211	0.403	0.254	0.256	0.082	0.38	0.82	0.91	0.885	0.773
DNASE2	exon	13628	chr19	12978706	12978707	0.686	0.672	0.014	9.99e-154	1.18e-151	0.692	0.217	0.633	0.231	0.261	0.272	0.809	0.783	0.696	0.792	0.792
ADI1	intron	68321	chr2	3453196	3453197	0.724	0.71	0.014	9.88e-189	1.85e-186	0.933	0.226	0.58	0.156	0.256	0.266	0.952	0.946	0.948	0.76	0.519
NR4A2	exon	4885	chr2	157184401	157184402	0.133	0.119	0.014	7.24e-177	1.14e-174	0.07	0.218	0.368	0.228	0.259	0.27	0.062	0.073	0.087	0.055	0.13
GNAS-AS1	promoter-TSS	-974	chr20	57426931	57426932	0.776	0.762	0.014	1.63e-112	9.1e-111	0.839	0.229	0.372	0.225	0.255	0.266	0.817	0.912	0.886	0.912	0.898
MIR128-2	promoter-TSS	63	chr3	35786030	35786031	0.683	0.669	0.014	8.76e-205	2.02e-202	0.776	0.414	0.526	0.238	0.256	0.265	0.962	0.848	0.779	0.826	0.762
PHOX2B	Intergenic	-3139	chr4	41754125	41754126	0.831	0.817	0.014	1.37e-117	8.46e-116	0.934	0.311	0.912	0.236	0.674	0.275	0.941	0.929	0.934	0.915	0.901
PPT2-EGFL8	promoter-TSS	68	chr6	32121843	32121844	0.74	0.726	0.014	4.69e-123	3.2e-121	0.849	0.232	0.552	0.226	0.257	0.266	0.9	0.869	0.865	0.864	0.889
TULP4	promoter-TSS	-539	chr6	158733152	158733153	0.632	0.618	0.014	2.2e-125	1.57e-123	0.906	0.216	0.49	0.257	0.114	0.109	0.377	0.823	0.907	0.886	0.655
ELMO1	promoter-TSS	-91	chr7	37488645	37488646	0.158	0.144	0.014	2.72e-124	1.9e-122	0.22	0.131	0.033	0.134	0.115	0.106	0.139	0.342	0.069	0.027	0.02
RASA3	intron	7678	chr13	114890416	114890417	0.067	0.053	0.014	0	0	0.014	0.128	0.03	0.137	0.115	0.106	0.015	0.018	0.024	0.025	0.018
SOX7	Intergenic	-2558	chr8	10590641	10590642	0.05	0.036	0.014	2.09e-223	6.01e-221	0.053	0.136	0.023	0.135	0.117	0.107	0.013	0.049	0.087	0.039	0.021
ZNF598	intron	5680	chr16	2054141	2054142	0.046	0.032	0.014	4.65e-116	2.78e-114	0.019	0.135	0.024	0.135	0.114	0.107	0.021	0.017	0.022	0.02	0.019
DUSP14	exon	22930	chr17	35872880	35872881	0.093	0.079	0.014	2.26e-214	5.82e-212	0.026	0.218	0.092	0.228	0.256	0.265	0.062	0.022	0.024	0.04	0.029
RIN2	promoter-TSS	-418	chr20	19866746	19866747	0.074	0.06	0.014	1.59e-133	1.33e-131	0.03	0.117	0.278	0.253	0.256	0.266	0.022	0.027	0.03	0.034	0.049
MINA	intron	704	chr3	97690590	97690591	0.072	0.058	0.014	3.01e-131	2.41e-129	0.034	0.213	0.305	0.225	0.257	0.265	0.03	0.037	0.026	0.035	0.04
EZH1	intron	586	chr17	40896484	40896485	0.822	0.808	0.014	4.83e-162	6.36e-160	0.943	0.123	0.579	0.256	0.312	0.097	0.951	0.945	0.928	0.941	0.923
ABHD16A	promoter-TSS	-77	chr6	31671213	31671214	0.818	0.804	0.014	1.49e-117	9.23e-116	0.956	0.213	0.587	0.229	0.266	0.271	0.457	0.952	0.959	0.951	0.954
MIR7846	intron	-38450	chr1	12188549	12188550	0.851	0.838	0.013	5.59e-212	1.4e-209	0.963	0.573	0.791	0.154	0.116	0.12	0.974	0.973	0.96	0.974	0.896
LIN28A	Intergenic	-1194	chr1	26736064	26736065	0.746	0.733	0.013	2.1e-141	2e-139	0.9	0.209	0.47	0.118	0.256	0.146	0.349	0.817	0.905	0.871	0.826
NA	promoter-TSS	856	chr11	2322286	2322287	0.799	0.786	0.013	3.93e-141	3.73e-139	0.92	0.218	0.509	0.229	0.257	0.266	0.959	0.944	0.917	0.939	0.938
ZNF177	promoter-TSS	20	chr19	9473715	9473716	0.793	0.78	0.013	1.02e-127	7.58e-126	0.917	0.214	0.551	0.225	0.257	0.085	0.812	0.92	0.91	0.924	0.918
RTBDN	exon	4510	chr19	12936719	12936720	0.801	0.788	0.013	4.26e-123	2.91e-121	0.922	0.219	0.425	0.251	0.256	0.265	0.89	0.921	0.874	0.895	0.923
LINC01391	promoter-TSS	-9	chr3	138662870	138662871	0.155	0.142	0.013	1.15e-142	1.11e-140	0.131	0.223	0.442	0.231	0.266	0.273	0.037	0.104	0.103	0.119	0.149
FLJ32255	Intergenic	43892	chr5	42949542	42949543	0.201	0.188	0.013	1.04e-131	8.41e-130	0.156	0.218	0.504	0.242	0.321	0.316	0.119	0.259	0.197	0.19	0.2
C6orf136	TTS	537	chr6	30615352	30615353	0.739	0.726	0.013	7.2e-153	8.4e-151	0.906	0.374	0.486	0.227	0.257	0.265	0.889	0.926	0.919	0.935	0.907
DHX16	intron	-6820	chr6	30647649	30647650	0.755	0.742	0.013	1.84e-254	7.9e-252	0.938	0.134	0.596	0.134	0.256	0.122	0.946	0.902	0.926	0.925	0.906
ABHD16A	promoter-TSS	-135	chr6	31671271	31671272	0.584	0.571	0.013	2.03e-116	1.22e-114	0.813	0.064	0.568	0.23	0.266	0.291	0.719	0.874	0.791	0.843	0.069
B3GALT4	exon	443	chr6	33245359	33245360	0.806	0.793	0.013	0	0	0.94	0.221	0.503	0.225	0.256	0.265	0.915	0.932	0.935	0.936	0.929
LINC00242	Intergenic	-39891	chr6	170238811	170238812	0.797	0.784	0.013	9.08e-169	1.3e-166	0.939	0.12	0.545	0.166	0.107	0.106	0.932	0.919	0.937	0.927	0.903
CNTD2	promoter-TSS	-116	chr19	40732712	40732713	0.067	0.054	0.013	1.62e-113	9.21e-112	0.029	0.208	0.115	0.133	0.118	0.267	0.027	0.028	0.03	0.034	0.042
PRICKLE2	intron	691	chr3	64210439	64210440	0.069	0.056	0.013	5.54e-228	1.69e-225	0.016	0.171	0.111	0.226	0.256	0.266	0.014	0.021	0.019	0.025	0.031
NDUFB2	promoter-TSS	-58	chr7	140396422	140396423	0.035	0.022	0.013	1.84e-208	4.41e-206	0.012	0.195	0.019	0.002	0.002	0.001	0.01	0.008	0.014	0.015	0.012
SIGIRR	intron	-4711	chr11	422107	422108	0.072	0.059	0.013	4.19e-259	1.87e-256	0.034	0.222	0.334	0.226	0.256	0.088	0.072	0.039	0.03	0.03	0.044
AHNAK	promoter-TSS	-489	chr11	62314820	62314821	0.076	0.063	0.013	7.46e-201	1.64e-198	0.026	0.404	0.094	0.227	0.26	0.266	0.097	0.036	0.03	0.04	0.041
TTC33	promoter-TSS	-441	chr5	40756512	40756513	0.093	0.08	0.013	1.53e-142	1.48e-140	0.047	0.216	0.203	0.186	0.254	0.264	0.086	0.05	0.053	0.067	0.096
TUBB	exon	9409	chr6	30698734	30698735	0.054	0.041	0.013	0	0	0.02	0.149	0.022	0.14	0.122	0.11	0.014	0.022	0.023	0.025	0.019
FLOT1	promoter-TSS	-689	chr6	30711141	30711142	0.108	0.095	0.013	0	0	0.051	0.222	0.441	0.225	0.093	0.266	0.034	0.032	0.04	0.049	0.052
VARS2	promoter-TSS	-424	chr6	30881560	30881561	0.074	0.061	0.013	4.37e-286	2.87e-283	0.016	0.203	0.227	0.225	0.257	0.267	0.018	0.02	0.016	0.024	0.035
TCOF1	promoter-TSS	-438	chr5	149736763	149736764	0.071	0.058	0.013	1.29e-133	1.07e-131	0.032	0.221	0.331	0.221	0.258	0.266	0.022	0.032	0.03	0.03	0.043
HMGCL	intron	173	chr1	24151775	24151776	0.756	0.744	0.012	2.73e-133	2.26e-131	0.936	0.157	0.488	0.151	0.175	0.111	0.398	0.845	0.934	0.886	0.811
CTBS	promoter-TSS	-181	chr1	85040343	85040344	0.157	0.145	0.012	2.31e-165	3.16e-163	0.107	0.274	0.176	0.15	0.064	0.095	0.08	0.158	0.314	0.292	0.135
NTNG1	promoter-TSS	-35	chr1	107682504	107682505	0.32	0.308	0.012	8.01e-167	1.12e-164	0.322	0.111	0.372	0.225	0.122	0.266	0.033	0.785	0.404	0.372	0.077
SPAG6	Intergenic	-10913	chr10	22623460	22623461	0.92	0.908	0.012	6.96e-119	4.39e-117	0.929	0.729	0.779	0.841	0.897	0.845	0.967	0.942	0.924	0.95	0.946
AMPD3	promoter-TSS	-3	chr11	10476662	10476663	0.851	0.839	0.012	9.29e-147	9.66e-145	0.967	0.673	0.918	0.145	0.117	0.11	0.915	0.947	0.947	0.962	0.896
PXDN	intron	-131502	chr2	1879820	1879821	0.652	0.64	0.012	4.72e-169	6.79e-167	0.775	0.22	0.56	0.225	0.257	0.266	0.947	0.861	0.751	0.791	0.448
MIR375	promoter-TSS	-199	chr2	219866628	219866629	0.529	0.517	0.012	2.30002380108476e-319	2.21000000094289e-316	0.751	0.51	0.826	0.232	0.266	0.268	0.83	0.774	0.695	0.79	0.396
MORC2-AS1	promoter-TSS	-115	chr22	31318179	31318180	0.795	0.783	0.012	2.79e-279	1.61e-276	0.956	0.216	0.748	0.184	0.257	0.107	0.94	0.943	0.921	0.881	0.376
NDUFS4	intron	1667	chr5	52858131	52858132	0.88	0.868	0.012	2.5e-116	1.5e-114	0.98	0.747	0.969	0.146	0.113	0.141	0.981	0.983	0.986	0.985	0.981
SLC44A4	exon	-3693	chr6	31850515	31850516	0.793	0.781	0.012	8.09e-136	6.99e-134	0.887	0.234	0.519	0.226	0.258	0.267	0.794	0.922	0.904	0.908	0.908
TNXB	Intergenic	-1474	chr6	32078624	32078625	0.661	0.649	0.012	3.3e-121	2.17e-119	0.614	0.493	0.529	0.224	0.257	0.265	0.054	0.815	0.854	0.854	0.452
HCG25	promoter-TSS	-649	chr6	33216663	33216664	0.777	0.765	0.012	3.3e-146	3.4e-144	0.922	0.17	0.601	0.793	0.806	0.874	0.185	0.737	0.874	0.921	0.522
MAD1L1	intron	-103398	chr7	2083583	2083584	0.099	0.087	0.012	0	0	0.035	0.261	0.152	0.109	0.114	0.13	0.029	0.034	0.039	0.04	0.14
ATP6V0D1	TTS	-1198	chr16	67516286	67516287	0.089	0.077	0.012	8.09e-121	5.28e-119	0.034	0.25	0.099	0.229	0.257	0.312	0.028	0.024	0.032	0.027	0.106
SLC17A7	intron	995	chr19	49943812	49943813	0.09	0.078	0.012	2.91e-130	2.29e-128	0.035	0.628	0.272	0.226	0.261	0.27	0.032	0.027	0.035	0.028	0.042
ZNF766	promoter-TSS	-518	chr19	52772305	52772306	0.089	0.077	0.012	3.53e-136	3.07e-134	0.027	0.208	0.159	0.228	0.255	0.267	0.126	0.026	0.031	0.031	0.038
ST3GAL5	promoter-TSS	-528	chr2	86095320	86095321	0.816	0.804	0.012	5.1e-149	5.53e-147	0.946	0.209	0.606	0.225	0.256	0.265	0.68	0.942	0.943	0.946	0.919
MIR6832	exon	5787	chr6	31607350	31607351	0.817	0.805	0.012	3.01e-159	3.82e-157	0.95	0.221	0.674	0.149	0.308	0.084	0.904	0.93	0.95	0.951	0.949
RER1	intron	1011	chr1	2324224	2324225	0.879	0.868	0.011	1.01e-161	1.32e-159	0.959	0.214	0.848	0.966	0.932	0.972	0.955	0.931	0.96	0.949	0.919
BLZF1	intron	-1420	chr1	169335773	169335774	0.612	0.601	0.011	8.31e-168	1.17e-165	0.776	0.425	0.449	0.228	0.256	0.267	0.281	0.691	0.855	0.789	0.242
LSP1	5'UTR	154	chr11	1892307	1892308	0.769	0.758	0.011	5.91e-118	3.68e-116	0.872	0.208	0.427	0.226	0.257	0.266	0.822	0.863	0.886	0.867	0.838
SLC16A5	promoter-TSS	66	chr17	73083887	73083888	0.097	0.086	0.011	8.17e-147	8.51e-145	0.067	0.01	0.188	0.225	0.257	0.33	0.077	0.052	0.053	0.077	0.092
MIR6795	intron	5307	chr19	15284853	15284854	0.769	0.758	0.011	6.91e-121	4.52e-119	0.938	0.213	0.45	0.13	0.314	0.107	0.564	0.88	0.935	0.914	0.845
GNAS-AS1	intron	-1022	chr20	57426979	57426980	0.71	0.699	0.011	6.2e-113	3.48e-111	0.879	0.224	0.534	0.226	0.093	0.267	0.794	0.689	0.885	0.737	0.311
SUMF1	promoter-TSS	-456	chr3	4509421	4509422	0.793	0.782	0.011	1.54e-168	2.19e-166	0.944	0.21	0.554	0.225	0.256	0.265	0.94	0.95	0.937	0.924	0.263
ATP6V1G2	exon	1426	chr6	31513198	31513199	0.882	0.871	0.011	3.51e-299	2.67e-296	0.926	0.282	0.896	0.952	0.92	0.937	0.943	0.861	0.905	0.891	0.846
SLC44A4	intron	-3973	chr6	31850795	31850796	0.578	0.567	0.011	1.13e-115	6.7e-114	0.621	0.215	0.693	0.231	0.258	0.267	0.662	0.665	0.615	0.606	0.616
TNXB	exon	13312	chr6	32063838	32063839	0.788	0.777	0.011	6.17e-200	1.33e-197	0.952	0.114	0.374	0.116	0.093	0.083	0.919	0.913	0.952	0.935	0.926
MLXIPL	intron	824	chr7	73038045	73038046	0.139	0.128	0.011	3.32e-161	4.31e-159	0.13	0.529	0.444	0.242	0.354	0.374	0.077	0.136	0.105	0.086	0.091
MIR101-1	Intergenic	-10552	chr1	65534742	65534743	0.069	0.058	0.011	1.43e-114	8.28e-113	0.015	0.223	0.144	0.227	0.313	0.09	0.235	0.036	0.023	0.032	0.036
FAM87A	Intergenic	-2504	chr8	335677	335678	0.066	0.055	0.011	4.2e-166	5.82e-164	0.032	0.219	0.13	0.226	0.256	0.266	0.032	0.026	0.026	0.037	0.045
ARTN	promoter-TSS	-123	chr1	44398868	44398869	0.079	0.068	0.011	6.68e-262	3.1e-259	0.02	0.24	0.09	0.163	0.254	0.264	0.042	0.021	0.032	0.036	0.043
CTBP2	exon	620	chr10	126715832	126715833	0.103	0.092	0.011	1.27e-176	2e-174	0.099	0.195	0.055	0.148	0.124	0.11	0.068	0.042	0.069	0.061	0.126
RNF39	intron	1421	chr6	30042204	30042205	0.128	0.117	0.011	2.3e-249	9.36e-247	0.118	0.275	0.147	0.228	0.255	0.265	0.248	0.143	0.098	0.072	0.063
MRPS18B	promoter-TSS	245	chr6	30585730	30585731	0.106	0.095	0.011	7.94e-118	4.94e-116	0.027	0.22	0.268	0.08	0.255	0.266	0.043	0.03	0.031	0.036	0.162
LINC00574	promoter-TSS	-139	chr6	170190029	170190030	0.074	0.063	0.011	1.44e-114	8.36e-113	0.028	0.21	0.328	0.226	0.256	0.263	0.014	0.02	0.031	0.033	0.033
PARVB	intron	-2411	chr22	44417745	44417746	0.692	0.681	0.011	4.73e-159	5.98e-157	0.804	0.488	0.881	0.149	0.129	0.112	0.932	0.971	0.979	0.97	0.974
IER3	promoter-TSS	-771	chr6	30713097	30713098	0.817	0.806	0.011	0	0	0.925	0.247	0.846	0.125	0.257	0.081	0.937	0.941	0.943	0.93	0.943
TLR5	promoter-TSS	-304	chr1	223316927	223316928	0.834	0.824	0.01	1.18e-121	7.86e-120	0.931	0.263	0.623	0.228	0.258	0.265	0.952	0.955	0.937	0.949	0.943
PNLIPRP1	promoter-TSS	5	chr10	118350475	118350476	0.826	0.816	0.01	7.92e-120	5.07e-118	0.936	0.212	0.594	0.229	0.258	0.269	0.949	0.932	0.937	0.938	0.926
DLEU2	intron	-7374	chr13	50707050	50707051	0.807	0.797	0.01	2.11e-148	2.26e-146	0.942	0.226	0.443	0.226	0.257	0.266	0.856	0.928	0.941	0.926	0.82
MYO16-AS1	exon	39789	chr13	109779861	109779862	0.085	0.075	0.01	2.91e-224	8.55e-222	0.026	0.212	0.177	0.16	0.257	0.089	0.129	0.04	0.043	0.044	0.049
SCG3	promoter-TSS	-350	chr15	51973199	51973200	0.23	0.22	0.01	3.63e-125	2.57e-123	0.165	0.152	0.266	0.186	0.256	0.266	0.035	0.252	0.12	0.213	0.176
SOX15	promoter-TSS	-608	chr17	7494095	7494096	0.186	0.176	0.01	1.11e-121	7.37e-120	0.206	0.216	0.52	0.23	0.261	0.267	0.163	0.12	0.082	0.071	0.084
FLOT1	promoter-TSS	-712	chr6	30711164	30711165	0.083	0.073	0.01	0	0	0.049	0.157	0.044	0.139	0.117	0.109	0.077	0.029	0.051	0.04	0.083
MRPS23	3'UTR	-11508	chr17	55938940	55938941	0.032	0.022	0.01	1.47e-151	1.68e-149	0.014	0.137	0.027	0.136	0.097	0.106	0.013	0.018	0.02	0.017	0.02
C21orf2	Intergenic	-1075	chr21	45760359	45760360	0.068	0.058	0.01	4.39e-134	3.71e-132	0.025	0.241	0.33	0.226	0.256	0.266	0.022	0.028	0.023	0.027	0.029
DAB2IP	intron	-42881	chr9	124462182	124462183	0.05	0.04	0.01	8.36e-132	6.77e-130	0.022	0.135	0.036	0.137	0.114	0.107	0.023	0.026	0.033	0.04	0.025
TNXB	exon	13424	chr6	32063726	32063727	0.039	0.029	0.01	1.56e-172	2.32e-170	0.016	0.136	0.019	0.136	0.115	0.108	0.014	0.015	0.018	0.02	0.016
TRIM62	promoter-TSS	-986	chr1	33648656	33648657	0.091	0.081	0.01	2.81e-171	4.13e-169	0.048	0.466	0.34	0.194	0.172	0.231	0.21	0.062	0.039	0.053	0.052
LOC101928988	intron	-18388	chr15	64202084	64202085	0.079	0.069	0.01	1.69e-143	1.66e-141	0.05	0.221	0.31	0.227	0.259	0.267	0.062	0.061	0.037	0.045	0.051
RNF39	intron	1353	chr6	30042272	30042273	0.073	0.063	0.01	9.71e-254	4.16e-251	0.039	0.248	0.121	0.243	0.257	0.266	0.043	0.033	0.032	0.033	0.043
ANP32B	intron	3032	chr9	100748520	100748521	0.071	0.061	0.01	1.87e-124	1.31e-122	0.037	0.233	0.31	0.227	0.258	0.324	0.018	0.024	0.025	0.024	0.034
TAP2	promoter-TSS	-26	chr6	32806625	32806626	0.172	0.162	0.01	4.28e-118	2.67e-116	0.021	0.223	0.151	0.225	0.256	0.265	0.279	0.034	0.028	0.138	0.046
LBX1-AS1	intron	6847	chr10	102996197	102996198	0.32	0.311	0.009	4.98e-173	7.46e-171	0.305	0.224	0.563	0.226	0.259	0.269	0.111	0.384	0.253	0.341	0.502
GPR137	promoter-TSS	-72	chr11	64051738	64051739	0.747	0.738	0.009	6.07e-128	4.56e-126	0.763	0.22	0.502	0.224	0.255	0.264	0.912	0.859	0.79	0.847	0.879
DLEU2	intron	-1580	chr13	50701256	50701257	0.766	0.757	0.009	2.04e-166	2.83e-164	0.919	0.4	0.494	0.226	0.256	0.265	0.47	0.782	0.926	0.897	0.78
AXIN1	Intergenic	-8256	chr16	410931	410932	0.112	0.103	0.009	2.88e-253	1.23e-250	0.044	0.218	0.404	0.227	0.257	0.266	0.026	0.05	0.05	0.069	0.116
ACBD4	5'UTR	128	chr17	43213141	43213142	0.778	0.769	0.009	5.27e-177	8.32e-175	0.938	0.23	0.456	0.229	0.257	0.266	0.769	0.896	0.93	0.908	0.861
ZNF628	5'UTR	329	chr19	55988027	55988028	0.736	0.727	0.009	1.19e-128	9.07e-127	0.921	0.385	0.828	0.054	0.041	0.076	0.901	0.892	0.887	0.92	0.786
ITGB6	promoter-TSS	-802	chr2	161057625	161057626	0.797	0.788	0.009	3e-126	2.17e-124	0.947	0.117	0.522	0.186	0.121	0.326	0.645	0.912	0.947	0.923	0.91
KLHL8	intron	983	chr4	88140436	88140437	0.775	0.766	0.009	1.2e-168	1.71e-166	0.861	0.216	0.823	0.226	0.256	0.265	0.591	0.91	0.903	0.938	0.869
VARS2	exon	1655	chr6	30883762	30883763	0.798	0.789	0.009	5.75e-161	7.44e-159	0.905	0.211	0.494	0.251	0.093	0.08	0.909	0.91	0.938	0.931	0.916
BRD2	intron	1850	chr6	32942710	32942711	0.754	0.745	0.009	6.03e-255	2.6e-252	0.929	0.131	0.906	0.889	0.256	0.267	0.817	0.878	0.904	0.893	0.1
MIR6873	promoter-TSS	-719	chr6	33255784	33255785	0.771	0.762	0.009	1.83e-122	1.23e-120	0.916	0.209	0.41	0.226	0.256	0.265	0.677	0.885	0.953	0.929	0.819
KCTD20	promoter-TSS	-58	chr6	36410485	36410486	0.07	0.061	0.009	1.74e-117	1.07e-115	0.013	0.211	0.07	0.023	0.016	0.049	0.032	0.025	0.023	0.024	0.039
LOC154449	Intergenic	18107	chr6	170553549	170553550	0.131	0.122	0.009	4.08e-147	4.27e-145	0.053	0.167	0.106	0.141	0.122	0.11	0.039	0.033	0.544	0.617	0.042
KLHL14	promoter-TSS	-310	chr18	30353283	30353284	0.049	0.04	0.009	8.57e-229	2.63e-226	0.024	0.126	0.038	0.131	0.11	0.099	0.082	0.029	0.026	0.028	0.022
P3H1	intron	1123	chr1	43231631	43231632	0.036	0.027	0.009	5.07e-125	3.58e-123	0.014	0.137	0.02	0.129	0.113	0.105	0.01	0.014	0.02	0.02	0.017
MDM4	promoter-TSS	-431	chr1	204485075	204485076	0.104	0.095	0.009	6.97e-129	5.34e-127	0.041	0.212	0.264	0.229	0.252	0.268	0.338	0.048	0.04	0.098	0.093
ACTA1	promoter-TSS	-388	chr1	229570230	229570231	0.093	0.084	0.009	0	0	0.043	0.252	0.317	0.229	0.259	0.267	0.069	0.039	0.054	0.044	0.047
ABHD14B	exon	624	chr3	52008021	52008022	0.079	0.07	0.009	9.06e-205	2.08e-202	0.029	0.466	0.329	0.21	0.257	0.268	0.019	0.032	0.029	0.031	0.027
FKBPL	exon	646	chr6	32097420	32097421	0.075	0.066	0.009	7.17e-190	1.37e-187	0.018	0.283	0.301	0.227	0.256	0.267	0.02	0.024	0.022	0.023	0.028
CTD-2194D22.4	Intergenic	61431	chr5	1948875	1948876	0.24	0.231	0.009	8.12e-223	2.32e-220	0.305	0.08	0.231	0.134	0.312	0.116	0.384	0.262	0.327	0.542	0.099
TOM1	promoter-TSS	-201	chr22	35695066	35695067	0.693	0.684	0.009	5.35000000002909e-314	4.67999999999993e-311	0.747	0.213	0.919	0.011	0.009	0.004	0.959	0.304	0.455	0.827	0.574
HOXA5	promoter-TSS	-664	chr7	27183950	27183951	0.813	0.804	0.009	7.94e-237	2.69e-234	0.901	0.214	0.646	0.25	0.274	0.302	0.948	0.921	0.893	0.924	0.873
LAPTM5	Intergenic	-49811	chr1	31280493	31280494	0.738	0.73	0.008	8.43e-135	7.18e-133	0.931	0.239	0.415	0.227	0.256	0.265	0.396	0.842	0.932	0.896	0.783
FGFR2	intron	410	chr10	123355748	123355749	0.666	0.658	0.008	1.01e-125	7.28e-124	0.925	0.223	0.643	0.224	0.174	0.267	0.809	0.91	0.918	0.91	0.042
CLP1	promoter-TSS	-234	chr11	57424981	57424982	0.772	0.764	0.008	2.12e-131	1.7e-129	0.929	0.215	0.461	0.247	0.319	0.266	0.728	0.928	0.931	0.942	0.923
MIR9-3HG	Intergenic	29524	chr15	89950796	89950797	0.772	0.764	0.008	1.42e-260	6.45e-258	0.918	0.253	0.441	0.226	0.257	0.265	0.459	0.869	0.922	0.906	0.861
LINC01377	Intergenic	147747	chr5	3325695	3325696	0.779	0.771	0.008	3.48e-207	8.21e-205	0.933	0.207	0.383	0.255	0.247	0.266	0.948	0.902	0.939	0.941	0.917
CXXC5	intron	12520	chr5	139040820	139040821	0.754	0.746	0.008	5.04e-183	8.81e-181	0.941	0.21	0.489	0.125	0.311	0.279	0.435	0.877	0.929	0.918	0.794
VARS2	promoter-TSS	-520	chr6	30881464	30881465	0.068	0.06	0.008	4.61e-290	3.17e-287	0.029	0.216	0.112	0.227	0.256	0.325	0.03	0.018	0.03	0.037	0.037
CEP85L	promoter-TSS	-318	chr6	118973337	118973338	0.748	0.74	0.008	5.46e-147	5.7e-145	0.905	0.483	0.381	0.227	0.256	0.33	0.422	0.892	0.917	0.904	0.838
TFAMP1	Intergenic	-10380	chr7	1643725	1643726	0.723	0.715	0.008	7.54e-142	7.22e-140	0.854	0.152	0.355	0.225	0.256	0.266	0.646	0.824	0.791	0.867	0.839
LRRCC1	promoter-TSS	-386	chr8	86018936	86018937	0.808	0.8	0.008	6.54e-113	3.67e-111	0.93	0.04	0.526	0.224	0.254	0.079	0.877	0.911	0.939	0.929	0.906
PRICKLE2	promoter-TSS	-74	chr3	64211204	64211205	0.035	0.027	0.008	1.09e-287	7.33e-285	0.028	0.185	0.022	0.141	0.117	0.109	0.016	0.014	0.033	0.019	0.015
PPP1R3C	promoter-TSS	-652	chr10	93393509	93393510	0.054	0.046	0.008	4.91e-149	5.33e-147	0.022	0.207	0.213	0.226	0.094	0.088	0.02	0.022	0.023	0.028	0.021
CDIPT-AS1	intron	13150	chr16	29888304	29888305	0.076	0.068	0.008	9.47e-133	7.78e-131	0.022	0.337	0.329	0.151	0.256	0.266	0.028	0.025	0.035	0.035	0.036
PIK3R1	exon	10949	chr5	67522532	67522533	0.09	0.082	0.008	1.17e-211	2.9e-209	0.04	0.557	0.317	0.226	0.259	0.265	0.024	0.037	0.032	0.033	0.065
PITPNM2	Intergenic	-38107	chr12	123633142	123633143	0.813	0.805	0.008	5.89e-134	4.95e-132	0.949	0.315	0.523	0.227	0.258	0.268	0.69	0.928	0.948	0.932	0.9
REXO1	exon	-6182	chr19	1854633	1854634	0.814	0.806	0.008	1.07e-256	4.69e-254	0.936	0.21	0.576	0.225	0.256	0.266	0.959	0.939	0.919	0.926	0.933
C1QB	Intergenic	23809	chr1	23003490	23003491	0.085	0.078	0.007	5.2e-150	5.78e-148	0.028	0.184	0.101	0.229	0.315	0.269	0.233	0.097	0.028	0.044	0.074
CELF2	promoter-TSS	-154	chr10	11206838	11206839	0.77	0.763	0.007	1.14e-156	1.41e-154	0.926	0.137	0.625	0.227	0.102	0.106	0.889	0.876	0.913	0.91	0.853
LOC101928453	intron	-65827	chr10	14050455	14050456	0.659	0.652	0.007	3.4e-145	3.45e-143	0.797	0.225	0.825	0.135	0.174	0.114	0.766	0.882	0.845	0.808	0.719
SLC25A22	intron	680	chr11	795582	795583	0.709	0.702	0.007	0	0	0.903	0.431	0.347	0.126	0.095	0.265	0.371	0.821	0.901	0.858	0.687
MS4A18	intron	9543	chr11	60501024	60501025	0.742	0.735	0.007	8.65e-117	5.26e-115	0.932	0.22	0.45	0.227	0.257	0.267	0.362	0.88	0.933	0.88	0.763
AHNAK	promoter-TSS	-989	chr11	62315320	62315321	0.747	0.74	0.007	2.93e-167	4.11e-165	0.78	0.241	0.702	0.014	0.013	0.006	0.949	0.372	0.846	0.849	0.316
GSE1	Intergenic	-126127	chr16	85518901	85518902	0.068	0.061	0.007	2.34e-187	4.31e-185	0.025	0.219	0.304	0.227	0.254	0.265	0.044	0.027	0.021	0.025	0.03
C17orf53	promoter-TSS	-76	chr17	42219197	42219198	0.078	0.071	0.007	1.85e-270	9.46e-268	0.079	0.564	0.047	0.1	0.058	0.046	0.046	0.035	0.034	0.045	0.062
MBP	3'UTR	36819	chr18	74692235	74692236	0.805	0.798	0.007	0	0	0.942	0.21	0.412	0.225	0.256	0.266	0.805	0.937	0.949	0.937	0.892
TSN	Intergenic	905973	chr2	123419093	123419094	0.838	0.831	0.007	1.87e-113	1.06e-111	0.953	0.226	0.712	0.225	0.252	0.262	0.904	0.943	0.953	0.957	0.946
ESPNL	exon	282	chr2	239009232	239009233	0.114	0.107	0.007	2.67e-203	6.06e-201	0.144	0.23	0.124	0.03	0.019	0.019	0.095	0.113	0.12	0.08	0.123
MORC2-AS1	non-coding	150	chr22	31318444	31318445	0.839	0.832	0.007	6.49e-230	2.01e-227	0.957	0.119	0.893	0.225	0.311	0.266	0.97	0.944	0.959	0.95	0.944
FEZF2	Intergenic	-4453	chr3	62363642	62363643	0.76	0.753	0.007	1.57e-143	1.54e-141	0.92	0.212	0.564	0.154	0.091	0.266	0.485	0.892	0.926	0.919	0.886
PAQR3	promoter-TSS	-150	chr4	79860731	79860732	0.192	0.185	0.007	1.05e-137	9.37e-136	0.199	0.134	0.311	0.442	0.487	0.329	0.114	0.174	0.164	0.147	0.148
UBLCP1	promoter-TSS	-522	chr5	158689566	158689567	0.058	0.051	0.007	1.02e-164	1.38e-162	0.025	0.221	0.307	0.238	0.116	0.087	0.041	0.024	0.035	0.03	0.026
TRIM40	intron	9530	chr6	30114039	30114040	0.798	0.791	0.007	1.73e-114	1e-112	0.927	0.215	0.384	0.132	0.183	0.123	0.899	0.921	0.943	0.937	0.922
HLA-E	Intergenic	-38282	chr6	30418900	30418901	0.751	0.744	0.007	3.46e-194	7e-192	0.799	0.223	0.907	0.229	0.261	0.266	0.944	0.92	0.844	0.863	0.861
TNXB	exon	12227	chr6	32064923	32064924	0.698	0.691	0.007	8.46e-165	1.15e-162	0.773	0.217	0.54	0.225	0.095	0.261	0.911	0.861	0.799	0.438	0.904
TNXB	exon	12139	chr6	32065011	32065012	0.097	0.09	0.007	2.24e-155	2.71e-153	0.024	0.208	0.315	0.225	0.089	0.08	0.036	0.033	0.042	0.04	0.949
TNXB	Intergenic	-1303	chr6	32078453	32078454	0.085	0.078	0.007	1.38e-121	9.18e-120	0.034	0.549	0.196	0.231	0.259	0.268	0.024	0.045	0.04	0.05	0.048
LOC100507547	promoter-TSS	59	chr6	32122082	32122083	0.758	0.751	0.007	8.02e-179	1.3e-176	0.956	0.217	0.61	0.131	0.256	0.327	0.654	0.938	0.938	0.941	0.923
SPRED2	3'UTR	54617	chr2	65539313	65539314	0.029	0.022	0.007	1.1e-138	1e-136	0.014	0.136	0.014	0.133	0.113	0.107	0.011	0.012	0.015	0.017	0.013
VPS53	promoter-TSS	-938	chr17	619033	619034	0.03	0.023	0.007	1.41e-137	1.26e-135	0.013	0.13	0.012	0.134	0.112	0.105	0.008	0.012	0.016	0.014	0.011
TTC32	Intergenic	-1349	chr2	20103092	20103093	0.056	0.049	0.007	3.39e-165	4.63e-163	0.027	0.239	0.194	0.224	0.174	0.087	0.035	0.035	0.031	0.034	0.029
PLAGL1	promoter-TSS	-722	chr6	144386457	144386458	0.038	0.031	0.007	8.16e-217	2.16e-214	0.024	0.132	0.022	0.129	0.114	0.108	0.014	0.016	0.028	0.036	0.026
POU4F1	intron	-4401	chr13	79182095	79182096	0.077	0.07	0.007	2.33e-147	2.46e-145	0.052	0.315	0.345	0.16	0.144	0.181	0.044	0.054	0.048	0.043	0.06
HSF2BP	promoter-TSS	47	chr21	45079326	45079327	0.073	0.066	0.007	7.48e-116	4.45e-114	0.028	0.211	0.33	0.225	0.255	0.265	0.014	0.024	0.03	0.055	0.03
IRAK2	promoter-TSS	-25	chr3	10206537	10206538	0.071	0.064	0.007	1.8e-126	1.31e-124	0.024	0.222	0.134	0.205	0.258	0.267	0.014	0.021	0.027	0.028	0.024
LOC100506858	Intergenic	200444	chr5	2111870	2111871	0.073	0.066	0.007	1.44e-189	2.74e-187	0.025	0.451	0.179	0.131	0.175	0.204	0.031	0.031	0.03	0.042	0.048
PKHD1	intron	138068	chr6	51814354	51814355	0.816	0.809	0.007	1.28e-156	1.58e-154	0.954	0.065	0.635	0.226	0.305	0.311	0.91	0.953	0.955	0.94	0.921
WRAP73	Intergenic	-1049	chr1	3567719	3567720	0.755	0.749	0.006	0	0	0.938	0.242	0.436	0.229	0.26	0.269	0.526	0.868	0.937	0.903	0.836
MIR4678	promoter-TSS	263	chr10	89263900	89263901	0.848	0.842	0.006	2.48e-146	2.57e-144	0.983	0.214	0.899	0.138	0.113	0.112	0.921	0.962	0.964	0.98	0.969
LINC01163	Intergenic	255456	chr10	130339669	130339670	0.727	0.721	0.006	1.62e-188	3.02e-186	0.918	0.211	0.435	0.136	0.112	0.1	0.365	0.837	0.934	0.887	0.793
LHX5	promoter-TSS	-136	chr12	113910012	113910013	0.07	0.064	0.006	7.43e-272	3.92e-269	0.039	0.173	0.133	0.118	0.095	0.1	0.282	0.039	0.044	0.04	0.068
LOC101927911	intron	37615	chr17	2831573	2831574	0.837	0.831	0.006	3.63e-149	3.96e-147	0.946	0.224	0.653	0.227	0.257	0.268	0.957	0.934	0.953	0.956	0.949
CTNNA2	Intergenic	-1420	chr2	79738639	79738640	0.094	0.088	0.006	1.08e-229	3.35e-227	0.084	0.194	0.249	0.137	0.094	0.103	0.067	0.07	0.089	0.096	0.095
ESPNL	exon	168	chr2	239009118	239009119	0.529	0.523	0.006	3.34e-217	8.87e-215	0.488	0.174	0.521	0.227	0.255	0.09	0.844	0.454	0.421	0.686	0.288
UBA6-AS1	promoter-TSS	444	chr4	68567439	68567440	0.712	0.706	0.006	2.78e-168	3.94e-166	0.925	0.223	0.665	0.257	0.256	0.265	0.812	0.918	0.924	0.916	0.892
OTP	promoter-TSS	-559	chr5	76935080	76935081	0.809	0.803	0.006	4.41e-220	1.21e-217	0.884	0.284	0.95	0.181	0.13	0.159	0.801	0.949	0.912	0.92	0.73
C2	promoter-TSS	-51	chr6	31868724	31868725	0.078	0.072	0.006	4.39e-165	5.98e-163	0.029	0.406	0.33	0.218	0.225	0.245	0.03	0.03	0.028	0.03	0.039
TMUB1	exon	1022	chr7	150779390	150779391	0.058	0.052	0.006	3.88e-249	1.57e-246	0.032	0.633	0.117	0.037	0.016	0.015	0.032	0.057	0.037	0.027	0.04
KDM5A	promoter-TSS	-756	chr12	499376	499377	0.031	0.025	0.006	5.32e-152	6.12e-150	0.014	0.137	0.021	0.137	0.114	0.105	0.01	0.014	0.016	0.016	0.014
BLVRB	promoter-TSS	-504	chr19	40972228	40972229	0.056	0.05	0.006	8.79999985620549e-317	8.10999999988988e-314	0.026	0.216	0.114	0.224	0.257	0.088	0.024	0.019	0.029	0.033	0.035
TAF1B	promoter-TSS	-476	chr2	9983094	9983095	0.044	0.038	0.006	9.51e-127	6.97e-125	0.013	0.154	0.022	0.14	0.118	0.103	0.029	0.012	0.025	0.024	0.039
LOC284009	intron	-6132	chr17	2324861	2324862	0.074	0.068	0.006	2.24e-280	1.31e-277	0.031	0.295	0.123	0.226	0.257	0.269	0.04	0.028	0.039	0.044	0.047
ACOT7	promoter-TSS	-651	chr1	6421414	6421415	0.1	0.095	0.005	6.56e-149	7.1e-147	0.08	0.224	0.472	0.264	0.354	0.33	0.015	0.063	0.055	0.049	0.077
PIK3CD-AS2	exon	-48464	chr1	9796095	9796096	0.616	0.611	0.005	6.27e-124	4.35e-122	0.793	0.213	0.434	0.131	0.108	0.114	0.359	0.833	0.857	0.849	0.778
LRIT1	promoter-TSS	62	chr10	86001154	86001155	0.068	0.063	0.005	1.98e-180	3.34e-178	0.017	0.23	0.183	0.227	0.257	0.266	0.031	0.015	0.038	0.03	0.037
OTUB1	promoter-TSS	-155	chr11	63753169	63753170	0.069	0.064	0.005	8.28e-135	7.05e-133	0.025	0.215	0.03	0.146	0.12	0.115	0.026	0.016	0.015	0.033	0.031
TM7SF2	exon	1442	chr11	64880767	64880768	0.091	0.086	0.005	1.57e-126	1.15e-124	0.045	0.121	0.337	0.23	0.262	0.269	0.165	0.046	0.04	0.047	0.048
MCF2L	intron	397	chr13	113656424	113656425	0.792	0.787	0.005	9.04e-113	5.06e-111	0.96	0.137	0.756	0.136	0.114	0.106	0.339	0.915	0.958	0.941	0.904
GRK1	promoter-TSS	-130	chr13	114321466	114321467	0.123	0.118	0.005	1.74e-239	6.26e-237	0.026	0.174	0.18	0.256	0.123	0.084	0.239	0.057	0.033	0.059	0.077
GSE1	Intergenic	-36970	chr16	85608058	85608059	0.707	0.702	0.005	3.89e-126	2.82e-124	0.772	0.216	0.679	0.269	0.267	0.339	0.693	0.839	0.767	0.792	0.701
FKBP10	promoter-TSS	306	chr17	39969267	39969268	0.792	0.787	0.005	9.12e-144	9.02e-142	0.924	0.237	0.405	0.23	0.12	0.116	0.746	0.939	0.94	0.936	0.914
TEX14	promoter-TSS	-213	chr17	56769628	56769629	0.776	0.771	0.005	5.85e-219	1.59e-216	0.952	0.23	0.41	0.224	0.148	0.103	0.676	0.923	0.942	0.934	0.605
TBX4	Intergenic	-1609	chr17	59532197	59532198	0.251	0.246	0.005	5.96e-126	4.31e-124	0.615	0.207	0.66	0.213	0.115	0.266	0.141	0.922	0.082	0.077	0.1
MIMT1	promoter-TSS	0	chr19	57352269	57352270	0.761	0.756	0.005	5.65e-190	1.09e-187	0.845	0.288	0.775	0.226	0.258	0.266	0.929	0.906	0.797	0.865	0.778
SNTG2	Intergenic	-17803	chr2	928750	928751	0.793	0.788	0.005	1.14e-122	7.7e-121	0.922	0.267	0.558	0.226	0.11	0.327	0.931	0.911	0.919	0.926	0.908
PDE6B	promoter-TSS	-609	chr4	618753	618754	0.11	0.105	0.005	1.11e-127	8.26e-126	0.038	0.21	0.341	0.225	0.256	0.265	0.145	0.043	0.044	0.052	0.061
EIF4E	promoter-TSS	725	chr4	99851060	99851061	0.084	0.079	0.005	0	0	0.051	0.248	0.098	0.115	0.257	0.264	0.032	0.038	0.047	0.049	0.06
ZBTB9	promoter-TSS	-275	chr6	33422080	33422081	0.888	0.883	0.005	1.42e-119	9.09e-118	0.939	0.796	0.796	0.969	0.95	0.966	0.901	0.893	0.901	0.898	0.719
TTC33	promoter-TSS	-170	chr5	40756241	40756242	0.024	0.019	0.005	9.62e-127	7.05e-125	0.012	0.136	0.016	0.123	0.046	0.055	0.012	0.013	0.015	0.014	0.013
MEG3	Intergenic	-1577	chr14	101290867	101290868	0.054	0.049	0.005	5.46e-216	1.44e-213	0.022	0.121	0.176	0.225	0.256	0.112	0.018	0.019	0.025	0.022	0.026
GPD2	promoter-TSS	163	chr2	157292127	157292128	0.063	0.058	0.005	5.72e-250	2.34e-247	0.02	0.218	0.263	0.227	0.256	0.267	0.023	0.024	0.022	0.028	0.028
LINC00682	Intergenic	9157	chr4	41875470	41875471	0.03	0.025	0.005	1.3e-209	3.15e-207	0.013	0.137	0.015	0.136	0.115	0.107	0.01	0.013	0.014	0.016	0.017
MAD1L1	intron	-97108	chr7	2077293	2077294	0.03	0.025	0.005	3e-142	2.89e-140	0.011	0.14	0.025	0.135	0.114	0.106	0.019	0.015	0.014	0.014	0.014
LOC100507547	non-coding	131	chr6	32122010	32122011	0.072	0.067	0.005	1.19e-159	1.51e-157	0.031	0.228	0.191	0.226	0.255	0.266	0.071	0.05	0.035	0.039	0.05
C1orf56	promoter-TSS	-531	chr1	151019727	151019728	0.069	0.065	0.004	3.1e-157	3.83e-155	0.02	0.239	0.181	0.225	0.097	0.265	0.041	0.031	0.02	0.027	0.033
MFSD4A	exon	23204	chr1	205561315	205561316	0.641	0.637	0.004	5.12e-166	7.07e-164	0.432	0.206	0.365	0.256	0.115	0.1	0.413	0.65	0.564	0.735	0.723
ELK4	promoter-TSS	-37	chr1	205602036	205602037	0.805	0.801	0.004	6.92e-171	1.01e-168	0.921	0.226	0.582	0.227	0.259	0.266	0.916	0.922	0.925	0.933	0.846
ELK4	promoter-TSS	-114	chr1	205602113	205602114	0.648	0.644	0.004	9.83e-175	1.51e-172	0.784	0.237	0.923	0.842	0.315	0.325	0.558	0.801	0.705	0.784	0.258
GATA3	promoter-TSS	-298	chr10	8096368	8096369	0.807	0.803	0.004	1.39e-125	9.95e-124	0.93	0.219	0.548	0.225	0.261	0.269	0.967	0.947	0.93	0.939	0.942
APBB1	promoter-TSS	-230	chr11	6440931	6440932	0.306	0.302	0.004	2.58e-124	1.8e-122	0.278	0.179	0.617	0.586	0.615	0.649	0.297	0.332	0.264	0.239	0.287
RAB1B	promoter-TSS	-618	chr11	66035437	66035438	0.767	0.763	0.004	1.74e-180	2.93e-178	0.936	0.182	0.395	0.227	0.256	0.081	0.446	0.881	0.926	0.917	0.878
ENO2	promoter-TSS	-351	chr12	7023262	7023263	0.081	0.077	0.004	3.07e-145	3.11e-143	0.036	0.236	0.324	0.225	0.256	0.265	0.044	0.036	0.041	0.047	0.041
KRT8	promoter-TSS	-21	chr12	53298888	53298889	0.759	0.755	0.004	2.15e-125	1.53e-123	0.928	0.183	0.529	0.233	0.091	0.265	0.463	0.859	0.936	0.905	0.843
HBQ1	promoter-TSS	-832	chr16	229500	229501	0.673	0.669	0.004	8.7e-146	8.91e-144	0.801	0.246	0.512	0.228	0.257	0.266	0.892	0.919	0.881	0.895	0.473
FAM65A	5'UTR	108	chr16	67571472	67571473	0.082	0.078	0.004	1.28e-125	9.19e-124	0.025	0.168	0.311	0.225	0.091	0.267	0.03	0.026	0.026	0.025	0.033
PLD6	promoter-TSS	-172	chr17	17109817	17109818	0.811	0.807	0.004	1.38e-205	3.21e-203	0.938	0.21	0.565	0.225	0.256	0.266	0.959	0.946	0.941	0.939	0.93
C19orf81	exon	18360	chr19	51171061	51171062	0.826	0.822	0.004	8.72e-118	5.42e-116	0.933	0.248	0.525	0.228	0.256	0.266	0.933	0.923	0.907	0.929	0.933
FAM124B	promoter-TSS	-23	chr2	225266733	225266734	0.714	0.71	0.004	1.83e-177	2.91e-175	0.891	0.219	0.593	0.137	0.094	0.098	0.856	0.919	0.889	0.892	0.912
GATA5	Intergenic	-1035	chr20	61052060	61052061	0.802	0.798	0.004	3.04e-228	9.29e-226	0.935	0.228	0.525	0.225	0.266	0.271	0.895	0.936	0.938	0.917	0.735
HRH2	promoter-TSS	-148	chr5	175108315	175108316	0.085	0.081	0.004	1.32e-149	1.46e-147	0.03	0.206	0.3	0.22	0.255	0.259	0.027	0.031	0.024	0.031	0.039
C2	TTS	1217	chr6	31866778	31866779	0.066	0.062	0.004	1.08e-186	1.97e-184	0.019	0.217	0.076	0.226	0.255	0.266	0.034	0.022	0.017	0.031	0.034
GUCA1B	promoter-TSS	-103	chr6	42162796	42162797	0.066	0.062	0.004	2.64e-246	1.02e-243	0.024	0.225	0.353	0.226	0.255	0.264	0.01	0.018	0.021	0.02	0.023
NR2E1	intron	7234	chr6	108496460	108496461	0.807	0.803	0.004	2.91e-120	1.88e-118	0.956	0.209	0.734	0.143	0.098	0.149	0.958	0.957	0.954	0.949	0.919
NR2E1	intron	7585	chr6	108496811	108496812	0.772	0.768	0.004	4.3e-123	2.94e-121	0.926	0.219	0.404	0.126	0.256	0.267	0.57	0.867	0.929	0.905	0.889
PLAGL1	promoter-TSS	-182	chr6	144385917	144385918	0.082	0.078	0.004	7.61e-160	9.72e-158	0.037	0.218	0.248	0.226	0.256	0.087	0.022	0.025	0.04	0.05	0.072
ERICH1	intron	36717	chr8	644521	644522	0.828	0.824	0.004	1.65e-161	2.16e-159	0.951	0.211	0.664	0.228	0.257	0.266	0.774	0.936	0.955	0.953	0.954
BARHL2	Intergenic	-11881	chr1	91194674	91194675	0.033	0.029	0.004	1.01e-131	8.12e-130	0.014	0.132	0.025	0.136	0.115	0.107	0.011	0.016	0.019	0.021	0.018
LHX4	intron	4789	chr1	180204221	180204222	0.031	0.027	0.004	1.89e-238	6.63e-236	0.016	0.135	0.015	0.133	0.116	0.107	0.023	0.013	0.014	0.015	0.013
LNX1	promoter-TSS	-352	chr4	54424787	54424788	0.03	0.026	0.004	2.32e-151	2.64e-149	0.012	0.135	0.016	0.135	0.116	0.107	0.012	0.012	0.016	0.016	0.014
ATAT1	promoter-TSS	82	chr6	30594744	30594745	0.03	0.026	0.004	2.45e-167	3.44e-165	0.014	0.14	0.014	0.132	0.116	0.105	0.011	0.011	0.014	0.016	0.013
GPSM3	promoter-TSS	-861	chr6	32164160	32164161	0.028	0.024	0.004	2e-131	1.61e-129	0.014	0.085	0.019	0.128	0.109	0.098	0.016	0.014	0.014	0.015	0.014
CRY2	promoter-TSS	-638	chr11	45868030	45868031	0.053	0.049	0.004	1.95e-168	2.78e-166	0.021	0.151	0.295	0.021	0.023	0.013	0.212	0.035	0.016	0.02	0.061
CHMP1B	promoter-TSS	-481	chr18	11850907	11850908	0.06	0.056	0.004	2.37e-121	1.56e-119	0.017	0.211	0.263	0.199	0.256	0.266	0.015	0.021	0.026	0.026	0.025
GPSM3	promoter-TSS	-825	chr6	32164124	32164125	0.054	0.05	0.004	3.03e-123	2.07e-121	0.022	0.218	0.168	0.187	0.123	0.267	0.042	0.021	0.023	0.028	0.019
LINC00900	Intergenic	-415249	chr11	116046166	116046167	0.074	0.07	0.004	7.09e-115	4.14e-113	0.027	0.436	0.216	0.226	0.256	0.266	0.021	0.025	0.022	0.027	0.038
MAP1S	promoter-TSS	-764	chr19	17829496	17829497	0.071	0.067	0.004	9.73e-145	9.8e-143	0.025	0.186	0.132	0.019	0.025	0.015	0.062	0.018	0.02	0.025	0.049
LINC00689	Intergenic	-50660	chr7	158750384	158750385	0.072	0.068	0.004	7.5e-168	1.06e-165	0.08	0.193	0.124	0.131	0.094	0.089	0.057	0.026	0.021	0.026	0.028
CELF2	promoter-TSS	-179	chr10	11206813	11206814	0.122	0.119	0.003	4.62e-154	5.49e-152	0.205	0.216	0.49	0.127	0.258	0.265	0.02	0.079	0.033	0.06	0.042
NODAL	promoter-TSS	-751	chr10	72202215	72202216	0.785	0.782	0.003	2.27e-162	3.01e-160	0.912	0.218	0.617	0.231	0.257	0.265	0.879	0.946	0.875	0.92	0.838
ZNF511	intron	-1061	chr10	135121331	135121332	0.068	0.065	0.003	1.25e-172	1.87e-170	0.031	0.131	0.149	0.226	0.165	0.18	0.096	0.044	0.033	0.038	0.046
RHOD	promoter-TSS	-119	chr11	66824169	66824170	0.763	0.76	0.003	1.24e-238	4.37e-236	0.945	0.201	0.648	0.226	0.117	0.099	0.773	0.911	0.951	0.925	0.914
LINC01537	exon	19859	chr11	72301558	72301559	0.764	0.761	0.003	8.77e-146	8.98e-144	0.932	0.209	0.46	0.133	0.095	0.265	0.585	0.887	0.919	0.907	0.865
CBLN1	3'UTR	3708	chr16	49312033	49312034	0.553	0.55	0.003	9.73e-223	2.77e-220	0.888	0.212	0.369	0.225	0.256	0.265	0.372	0.625	0.905	0.651	0.498
HOXB-AS3	promoter-TSS	-98	chr17	46667683	46667684	0.763	0.76	0.003	2.47e-147	2.6e-145	0.933	0.211	0.473	0.118	0.139	0.083	0.417	0.883	0.915	0.899	0.864
HOXB-AS3	promoter-TSS	-87	chr17	46669566	46669567	0.069	0.066	0.003	4.3e-178	6.94e-176	0.029	0.066	0.495	0.053	0.022	0.026	0.238	0.105	0.034	0.04	0.06
SLC16A5	promoter-TSS	60	chr17	73083881	73083882	0.054	0.051	0.003	2.03e-146	2.1e-144	0.035	0.209	0.135	0.24	0.116	0.104	0.032	0.031	0.035	0.029	0.032
MIR7850	intron	20114	chr19	2650826	2650827	0.819	0.816	0.003	1.7e-118	1.06e-116	0.937	0.213	0.617	0.239	0.113	0.268	0.941	0.924	0.931	0.929	0.936
MIMT1	promoter-TSS	460	chr19	57352729	57352730	0.033	0.03	0.003	4.6e-159	5.82e-157	0.015	0.134	0.018	0.143	0.13	0.122	0.013	0.018	0.016	0.017	0.015
TLX2	exon	1648	chr2	74743243	74743244	0.729	0.726	0.003	1.11e-138	1.01e-136	0.933	0.118	0.499	0.135	0.114	0.114	0.43	0.839	0.924	0.881	0.819
GATA5	promoter-TSS	-14	chr20	61051039	61051040	0.777	0.774	0.003	2.08e-204	4.77e-202	0.942	0.226	0.573	0.133	0.113	0.181	0.492	0.88	0.939	0.93	0.891
P3H2	promoter-TSS	-450	chr3	189839357	189839358	0.068	0.065	0.003	4.64e-131	3.71e-129	0.024	0.213	0.254	0.224	0.256	0.264	0.038	0.026	0.025	0.032	0.033
ABHD16A	promoter-TSS	-29	chr6	31671165	31671166	0.113	0.11	0.003	1.01e-118	6.36e-117	0.026	0.208	0.096	0.225	0.255	0.079	0.245	0.035	0.029	0.039	0.076
LOC100507547	promoter-TSS	-597	chr6	32122738	32122739	0.066	0.063	0.003	0	0	0.022	0.215	0.347	0.225	0.256	0.265	0.008	0.02	0.023	0.03	0.026
HCG25	promoter-TSS	-848	chr6	33216464	33216465	0.089	0.086	0.003	2.34e-142	2.26e-140	0.027	0.37	0.187	0.205	0.257	0.265	0.122	0.04	0.033	0.03	0.047
RBAKDN	intron	226	chr7	5111916	5111917	0.029	0.026	0.003	5.89e-152	6.77e-150	0.017	0.113	0.013	0.134	0.085	0.087	0.013	0.013	0.017	0.021	0.014
[truncated: 3,002 more rows]
