# Supplementary material for: Retinoblastoma from human stem cell-derived retinal organoids
Source: Nat Commun. 2021 Jul 27;12:4535. doi: 10.1038/s41467-021-24781-7 (PMC8316454; doi:10.1038/s41467-021-24781-7)
Supplement: Supplementary file 9 — Supplemental Data 6 [file 41467_2021_24781_MOESM9_ESM.xlsx]

## Sheet: Totals
Supplementary Data 6. Summary of scRNA-seq data.
Cell_Type	Normal Retina Count	1Retinoblastoma Count
amacrine	1134	4235
bipolar	4329	12436
CD34	49	562
cones	538	3688
dying cell	63	640
horizontal	179	406
immune	269	1049
Müller glia	1173	2347
progenitor	7727	81283
ganglion	5	1
rod	19789	48591
RPE	129	788
VE	103	218
Total	35487	156244
1) cell cycle genes were regressed out before cell type transfer from normal retina to retinoblastoma to reduce the progenitor bias.
Abbreviations: RPE, retinal pigment epithelium; VE, vascular endothelial cell

## Sheet: H9CR
Supplementary Data 6. Cell type distribution for H9CR organoid tumor.
Cell_type	Cell_count	G1_percent	G1_count	G2.M.S_percent	G2.M.S_count	Column1
Amacrine	200	0.72	145	0.28	55	0.0275141
Bipolar	446	0.65	288	0.35	158	0.0613564
CD34	57	0.67	38	0.33	19	0.00784152
Cones	154	0.69	106	0.31	48	0.0211859
Degeneration	25	0.8	20	0.2	5	0.00343926
Horizontal	14	0.21	3	0.79	11	0.00192599
Immune	35	0.83	29	0.17	6	0.00481497
MullerGlia	114	0.6	68	0.4	46	0.015683
Progenitor	3416	0.31	1057	0.69	2359	0.469941
Rods	2694	0.66	1782	0.34	912	0.370615
RPE	103	0.64	66	0.36	37	0.0141698
VascEndo	11	0.45	5	0.55	6	0.00151328
	7269

## Sheet: iPSC1CR
Supplementary Data 6. Cell type distribution for iPSC1CR organoid tumor.
Cell_type	Cell_count	G1_percent	G1_count	G2.M.S_percent	G2.M.S_count	Column1
Amacrine	201	0.69	138	0.31	63	0.0304776
Bipolar	380	0.64	245	0.36	135	0.0576194
CD34	27	0.41	11	0.59	16	0.00409401
Cones	163	0.77	126	0.23	37	0.0247157
Degeneration	38	0.97	37	0.03	1	0.00576194
Horizontal	16	0.44	7	0.56	9	0.00242608
Immune	6	0.83	5	0.17	1	0.00090978
MullerGlia	117	0.85	100	0.15	17	0.0177407
Progenitor	3222	0.29	927	0.71	2295	0.488552
Rods	2396	0.67	1600	0.33	796	0.363306
RPE	19	0.68	13	0.32	6	0.00288097
VascEndo	10	0.6	6	0.4	4	0.0015163
	6595

## Sheet: PDX116
Supplementary Data 6. Cell type distribution for PDX116 organoid tumor.
Cell_type	Cell_count	G1_percent	G1_count	G2.M.S_percent	G2.M.S_count	Column1
Amacrine	244	0.6	146	0.4	98	0.0213904
Bipolar	811	0.82	667	0.18	144	0.0710967
CD34	19	0.68	13	0.32	6	0.00166564
Cones	217	0.83	180	0.17	37	0.0190234
Degeneration	70	0.74	52	0.26	18	0.00613658
Horizontal	39	0.62	24	0.38	15	0.00341895
Immune	60	0.82	49	0.18	11	0.00525993
MullerGlia	152	0.72	109	0.28	43	0.0133252
Progenitor	6197	0.42	2603	0.58	3594	0.543263
Rods	3505	0.8	2789	0.2	716	0.307267
RPE	69	0.74	51	0.26	18	0.00604892
VascEndo	24	0.88	21	0.12	3	0.00210397
	11407

## Sheet: PDX121
Supplementary Data 6. Cell type distribution for PDX121 organoid tumor.
Cell_type	Cell_count	G1_percent	G1_count	G2.M.S_percent	G2.M.S_count	Column1
Amacrine	275	0.54	149	0.46	126	0.0325405
Bipolar	627	0.65	406	0.35	221	0.0741924
CD34	33	0.73	24	0.27	9	0.00390486
Cones	85	0.54	46	0.46	39	0.010058
Degeneration	58	0.67	39	0.33	19	0.00686309
Horizontal	5	0.8	4	0.2	1	0.000591646
Immune	9	1	9	0	0	0.00106496
MullerGlia	160	0.76	122	0.24	38	0.0189327
Progenitor	4696	0.34	1587	0.66	3109	0.555674
Rods	2444	0.64	1557	0.36	887	0.289197
RPE	48	0.75	36	0.25	12	0.0056798
VascEndo	11	0.64	7	0.36	4	0.00130162
	8451

## Sheet: PDX122
Supplementary Data 6. Cell type distribution for PDX122 organoid tumor.
Cell_type	Cell_count	G1_percent	G1_count	G2.M.S_percent	G2.M.S_count	Column1
Amacrine	128	0.63	81	0.37	47	0.0176942
Bipolar	1001	0.76	758	0.24	243	0.138374
CD34	14	0.79	11	0.21	3	0.00193531
Cones	143	0.72	103	0.28	40	0.0197678
Degeneration	29	0.69	20	0.31	9	0.00400885
Horizontal	7	0.86	6	0.14	1	0.000967653
Immune	53	0.96	51	0.04	2	0.00732651
MullerGlia	109	0.94	102	0.06	7	0.0150677
Progenitor	3634	0.35	1276	0.65	2358	0.50235
Rods	2081	0.72	1498	0.28	583	0.287669
RPE	34	0.74	25	0.26	9	0.00470003
VascEndo	1	0	0	1	1	0.000138236
	7234

## Sheet: PDX124
Supplementary Data 6. Cell type distribution for PDX124 organoid tumor.
Cell_type	Cell_count	G1_percent	G1_count	G2.M.S_percent	G2.M.S_count	Column1
Amacrine	321	0.68	219	0.32	102	0.0287146
Bipolar	672	0.67	452	0.33	220	0.0601127
CD34	33	0.67	22	0.33	11	0.00295196
Cones	270	0.48	130	0.52	140	0.0241524
Degeneration	83	0.66	55	0.34	28	0.00742464
Horizontal	20	0.6	12	0.4	8	0.00178907
Immune	60	0.9	54	0.1	6	0.00536721
MullerGlia	177	0.79	139	0.21	38	0.0158333
Progenitor	6284	0.32	2007	0.68	4277	0.562125
Rods	3210	0.62	1992	0.38	1218	0.287146
RPE	39	0.62	24	0.38	15	0.00348868
VascEndo	10	0.4	4	0.6	6	0.000894534
	11179

## Sheet: PDX128
Supplementary Data 6. Cell type distribution for PDX128 organoid tumor.
Cell_type	Cell_count	G1_percent	G1_count	G2.M.S_percent	G2.M.S_count	Column1
Amacrine	293	0.54	157	0.46	136	0.0249979
Bipolar	667	0.72	481	0.28	186	0.0569064
CD34	32	0.56	18	0.44	14	0.00273014
Cones	188	0.75	141	0.25	47	0.0160396
Degeneration	33	0.45	15	0.55	18	0.00281546
Horizontal	82	0.76	62	0.24	20	0.00699599
Immune	29	0.86	25	0.14	4	0.00247419
MullerGlia	183	0.69	127	0.31	56	0.015613
Progenitor	6156	0.38	2320	0.62	3836	0.525211
Rods	3965	0.67	2658	0.33	1307	0.338282
RPE	78	0.68	53	0.32	25	0.00665472
VascEndo	15	0.47	7	0.53	8	0.00127975
	11721

## Sheet: PDX129
Supplementary Data 6. Cell type distribution for PDX129 organoid tumor.
Cell_type	Cell_count	G1_percent	G1_count	G2.M.S_percent	G2.M.S_count	Column1
Amacrine	766	0.76	582	0.24	184	0.0598812
Bipolar	981	0.74	726	0.26	255	0.0766886
CD34	39	0.67	26	0.33	13	0.00304878
Cones	519	0.7	363	0.3	156	0.0405722
Degeneration	47	0.64	30	0.36	17	0.00367417
Horizontal	37	0.78	29	0.22	8	0.00289243
Immune	88	0.73	64	0.27	24	0.0068793
MullerGlia	194	0.68	132	0.32	62	0.0151657
Progenitor	6687	0.29	1924	0.71	4763	0.522749
Rods	3336	0.67	2235	0.33	1101	0.260788
RPE	54	0.61	33	0.39	21	0.00422139
VascEndo	44	0.7	31	0.3	13	0.00343965
	12792

## Sheet: PDX130
Supplementary Data 6. Cell type distribution for PDX130 organoid tumor.
Cell_type	Cell_count	G1_percent	G1_count	G2.M.S_percent	G2.M.S_count	Column1
Amacrine	197	0.73	143	0.27	54	0.0181299
Bipolar	708	0.77	544	0.23	164	0.0651574
CD34	18	0.89	16	0.11	2	0.00165654
Cones	150	0.65	98	0.35	52	0.0138045
Degeneration	16	1	16	0	0	0.00147248
Horizontal	38	0.79	30	0.21	8	0.00349715
Immune	66	0.89	59	0.11	7	0.00607399
MullerGlia	203	0.91	184	0.09	19	0.0186821
Progenitor	5101	0.39	1976	0.61	3125	0.469446
Rods	4323	0.78	3377	0.22	946	0.397846
RPE	45	0.78	35	0.22	10	0.00414136
VascEndo	1	0	0	1	1	9.20302e-05
	10866

[truncated: 11 more sheets: PDX133, PDX134, PDX135, PDX138, RB166, RB167, RB168, RB169, RB174, RB175, RB177]
